# Supplementary material for: CDK1-CCNB1 creates a spindle checkpoint–permissive state by enabling MPS1 kinetochore localization
Source: J Cell Biol. 2019 Jan 23;218(4):1182–99. doi: 10.1083/jcb.201808014 (PMC6446832; doi:10.1083/jcb.201808014)
Supplement: Table S1 (Excel) [file JCB_201808014_TableS1.xlsx]

## Sheet: Phosphoproteome
RecordsIndex	Gene_names	Protein	Position	siControl_0min	siControl_10min	siControl_15min	siControl_17min	siControl_19min	siControl_21min	siControl_23min	siControl_25min	siControl_27min	siControl_29min	siControl_31min	siControl_33min	siControl_35min	siControl_37min	siControl_39min	siControl_41min	siControl_43min	siControl_45min	siB55_0min	siB55_10min	siB55_15min	siB55_17min	siB55_19min	siB55_21min	siB55_23min	siB55_25min	siB55_27min	siB55_29min	siB55_31min	siB55_33min	siB55_35min	siB55_37min	siB55_39min	siB55_41min	siB55_43min	siB55_45min	siMASTL_0min	siMASTL_10min	siMASTL_15min	siMASTL_17min	siMASTL_19min	siMASTL_21min	siMASTL_23min	siMASTL_25min	siMASTL_27min	siMASTL_29min
5_V	SAFB;SAFB2	Q15424	247	1.0208	NaN	0.93768	0.55066	0.91906	0.69774	0.68555	1.1084	0.95355	0.63118	NaN	0.76591	NaN	0.57621	0.38907	0.808705	0.613095	0.888895	1.1189	0.690075	1.00989	0.51562	NaN	NaN	0.75515	1.3818	0.48962	NaN	0.92155	1.3583	1.0612	0.40061	NaN	NaN	1.0635	NaN	1.1032	0.54966	1.1094	0.67148	NaN	0.53786	0.52869	0.87504	0.50928	0.64398
6_V	SAFB	Q15424	383	1.0644	1.3294	NaN	1.26065	1.1632	1.3951	1.3097	1.34109	NaN	1.6072	1.3146	1.16612	1.494	1.2721	1.527	1.2518	1.3673	1.1998	1.1712	1.3786	1.23595	1.382	1.2612	1.157	1.3857	NaN	1.2679	1.315	1.2729	1.3766	1.4322	1.4662	1.2102	1.3417	1.5409	1.5014	NaN	NaN	NaN	1.3886	1.2291	NaN	1.3238	0.57667	1.6621	1.8806
8_V	SAFB	Q15424	604	1.00342	0.511045	0.591915	0.6065	0.561175	0.539495	0.57849	0.65436	0.61167	0.545715	0.55006	0.50549	0.4516	0.51211	0.485295	0.4719	0.51839	0.45393	0.99687	0.59932	0.527895	0.5369	0.603325	0.581595	0.52848	0.68981	0.571455	0.523115	0.504985	0.56997	0.506715	0.45101	0.53131	0.47922	0.4576	0.477405	0.9089	0.59918	0.41358	0.5066	0.41604	0.529	0.4876	0.61992	0.48887	0.52462
12_V	ESYT2	A0FGR8-2	711	1.0518	NaN	NaN	0.34527	0.50669	0.40173	NaN	0.84915	0.67067	NaN	0.49256	0.68084	0.42604	0.4607	NaN	NaN	0.21587	NaN	NaN	NaN	NaN	0.45937	NaN	NaN	0.54477	0.76245	0.44142	NaN	NaN	0.36827	0.45464	0.3095	0.48387	NaN	0.50405	0.27948	1.0242	0.47405	NaN	NaN	0.47128	0.33262	NaN	0.88118	0.33602	0.38909
13_V	ESYT2	A0FGR8-2	715	0.89274	0.9019	0.911565	0.90579	0.986135	0.7838	0.95454	1.02605	0.88447	0.91675	0.84492	0.92615	0.784325	0.853835	0.553035	0.60511	0.527755	0.49388	0.93397	0.79554	0.694705	0.849095	0.83926	0.730145	0.90176	0.77968	0.930995	0.73318	0.88502	0.727795	0.85367	0.65779	0.72988	0.811645	0.7121	0.68415	0.97043	0.83382	0.76299	0.71156	0.9338	0.72146	0.78423	0.8154	0.72398	0.60849
15_V	KIAA1598	A0MZ66	249	0.961315	0.77471	1.0922	1.1174	0.73046	1.1833	1.4448	NaN	NaN	1.17321	1.2965	0.85134	1.03167	1.211	0.97054	1.1883	1.09685	1.4395	0.881585	1.2514	1.4815	1.292	1.30805	1.3656	1.32205	0.6848	1.23435	1.3006	1.18975	1.31365	1.12009	1.2121	1.23035	1.13464	NaN	1.0401	1.0631	1.413	1.5169	1.0809	NaN	1.3928	1.3796	0.56536	NaN	1.5104
20_V	KIAA1598	A0MZ66	534	NaN	0.75672	1.2442	0.8046	NaN	0.81598	0.95868	NaN	NaN	0.8095	0.50296	NaN	0.31344	NaN	NaN	NaN	1.1201	0.56809	1.003	0.88262	1.11743	0.973525	1.0789	0.89269	1.1239	1.2164	1.1057	0.90824	1.10405	0.73015	1.14195	1.34535	1.3337	1.10614	0.94484	0.90747	NaN	0.97755	0.99835	0.93011	NaN	1.041	0.81928	0.916515	1.0608	1.0127
23_V	KIAA1598	A0MZ66	494	0.996555	0.94622	NaN	0.99366	1.04695	1.01523	1.014	0.99732	0.97464	1.0751	1.03408	1.05505	0.92891	0.9207	0.87487	0.85692	0.788225	0.847445	0.98996	1.03507	1.04946	0.944565	1.0112	1.0485	1.0891	0.94288	1.1325	0.915905	1.05632	1.0407	0.970315	1.05767	1.066	1.119	1.0394	0.93266	0.9233	1.033	1.0128	1.0064	0.91838	0.96766	1.0101	0.97571	1.0385	1.0007
26_V	SPHK2	Q9NRA0	414	0.813975	0.832805	0.75712	0.78911	0.900835	0.74313	0.62456	0.85343	0.69687	0.75862	0.67099	0.644405	NaN	0.49763	NaN	0.51287	0.51772	0.42481	1.1259	0.724125	0.70718	0.72002	0.69189	0.769125	0.79773	0.59541	0.63365	0.71467	0.97583	0.781675	0.6457	0.6782	0.70144	0.742555	0.663825	0.5943	1.0689	0.74704	0.7087	0.72992	0.75912	0.68357	0.62533	0.66372	NaN	0.66531
31_V	PLEKHG3	A1L390	962	0.997145	1.10706	1.0191	1.0195	0.928215	0.87154	0.76925	1.12855	0.69299	0.780475	0.77178	0.6475	0.5179	0.4873	0.31851	0.24459	NaN	0.17965	0.88559	0.99316	0.76863	1.0385	0.93505	NaN	NaN	1.0261	0.8357	0.87084	0.89975	NaN	0.827305	NaN	0.72143	0.878445	0.61482	0.62256	0.87802	1.0576	0.96882	0.97157	1.0525	0.76189	0.61966	0.826905	0.76334	NaN
32_V	PLEKHG3	A1L390	76	0.97887	1.01551	0.79136	0.894665	0.85191	0.8682	0.817175	0.981195	0.75584	0.68473	0.65416	0.5702	0.532715	0.43075	0.399185	0.37539	0.36719	0.297905	0.93823	0.941555	0.86508	0.879835	0.896015	0.8328	0.796585	1.00054	0.847495	0.785375	0.732085	0.66824	0.68405	0.72315	0.703655	0.690535	0.66674	0.64597	0.93556	0.80241	0.85651	0.79712	0.81628	0.70433	0.74731	0.82331	0.61758	0.64126
34_V	SH3PXD2B	A1X283	291	1.0074	1.17445	1.0676	1.18955	1.1864	1.1483	1.18115	1.1293	1.1581	1.1065	1.04815	1.07923	1.0452	1.1385	1.0393	0.966935	0.94432	1.00997	1.0575	1.1144	1.04441	0.98072	1.02954	1.0532	1.1017	1.07595	1.1729	1.10735	1.01694	1.15755	1.10085	1.0166	NaN	1.1175	1.0337	0.95637	NaN	1.1972	NaN	1.1356	NaN	1.1799	1.0568	1.01469	1.244	NaN
35_V	SH3PXD2B	A1X283	293	NaN	1.0886	1.1479	NaN	NaN	NaN	1.0173	NaN	1.1346	NaN	NaN	1.1521	0.97911	1.0248	NaN	NaN	0.97843	0.910305	0.82826	NaN	NaN	NaN	1.054	NaN	1.0515	NaN	0.88392	NaN	0.96597	NaN	NaN	0.90555	0.93171	0.83777	NaN	0.99453	0.8188	NaN	NaN	NaN	1.021	0.86664	0.91666	0.96304	0.9052	0.99091
38_V	STMN1	P16949	25	0.99912	1.06736	1.05245	0.998295	0.95483	0.96109	0.929395	1.3087	0.87934	0.76084	0.73318	0.622065	0.582325	0.53042	0.403385	0.378235	0.345335	0.301115	0.99591	1.1407	1.0775	1.1153	1.084	1.06529	1.17435	1.3201	1.04271	0.944295	0.891345	0.93915	0.893765	0.80317	0.75996	0.719965	0.634685	0.53927	1.0515	1.2531	1.3423	1.1888	1.1904	1.1383	1.1106	1.31725	0.97345	1.0428
40_V	STMN1	P16949	38	1.02977	1.09915	1.17945	1.10015	1.12345	1.28825	1.04245	1.03855	1.1163	1.11445	1.10035	1.16745	1.19465	1.08315	1.03845	1.07255	1.06835	1.01705	1.03545	1.0947	1.1957	1.1395	1.16335	1.2115	1.12625	1.03525	1.1109	1.187	1.1355	1.15425	1.13235	1.11445	1.18935	1.0777	1.1728	1.13185	1.0171	1.1953	1.1087	1.0775	1.2158	1.034	1.0684	1.05682	1.0777	1.243
41_V	STMN1	P16949	63	0.72117	1.242	1.20515	1.0978	1.03469	1.27135	1.17095	1.0368	1.191	1.41825	0.916875	0.80666	0.78774	0.861475	0.710525	0.749315	0.644405	0.544615	1.0445	1.0616	1.3232	1.3421	1.00855	1.09208	0.92957	1.13225	1.04244	0.90617	1.1599	1.17646	1.11555	1.04692	NaN	0.97045	1.0073	1.0431	0.84428	1.32	NaN	1.3141	0.97687	0.93674	1.4181	1.3212	1.1209	NaN
42_V	RALGAPB	Q86X10	377	1.2633	1.6646	NaN	1.4337	0.95221	1.09	1.4786	1.4958	1.4998	1.1292	0.94378	1.0552	NaN	1.2079	0.89922	1.1623	0.93686	NaN	NaN	1.0635	NaN	1.4521	NaN	1.1428	NaN	1.0115	1.006	NaN	1.1903	1.277	1.1518	1.6362	2.1027	NaN	1.2736	1.4587	NaN	1.2512	0.96694	1.412	1.2883	1.3276	1.1485	1.2938	1.112	1.3342
50_V	RBM34	P42696	28	NaN	1.7156	1.432	NaN	2.06195	NaN	1.9721	NaN	1.9274	NaN	2.3842	2.5255	NaN	2.3833	2.1532	2.1216	1.8987	2.2455	NaN	1.6178	1.8259	NaN	NaN	NaN	1.1739	1.8424	1.3961	1.4709	2.2506	1.7534	NaN	1.5555	2.3545	2.49255	2.1096	NaN	NaN	NaN	1.4878	1.7415	NaN	1.7806	1.6717	1.5797	1.8935	NaN
51_V	DHX16	O60231	103	1.0389	0.680095	0.680265	0.66109	0.722565	0.70343	0.71031	0.67845	0.66032	0.74721	0.73146	0.83547	0.70048	0.77115	0.775575	0.77362	0.79679	0.68115	0.9968	NaN	0.647755	0.72269	0.691215	0.64783	0.724095	0.65376	0.7562	0.665835	0.69516	0.742095	0.77917	0.74076	0.716415	0.74171	0.86352	0.78853	NaN	0.65527	NaN	0.64577	0.69278	0.66201	0.65823	0.70162	0.66005	0.73781
52_V	DHX16	O60231	106	1.0389	0.680095	0.680265	0.64692	0.722565	0.70343	0.71031	0.67845	0.66032	0.72754	0.673085	0.83547	0.70048	0.77115	0.775575	0.78943	0.79679	0.763005	1.0331	0.67828	0.647755	0.72269	0.691215	0.61697	0.724095	0.63806	0.7562	0.665835	0.69067	0.742095	0.743205	0.61694	0.716415	0.726665	0.79541	0.78853	1.1061	0.65527	0.64767	0.64577	0.69278	0.66201	0.65823	0.674655	0.66005	0.73781
54_V	DHX16	O60231	160	1.0261	1.04775	1.09995	1.027	1.01715	1.0693	1.1514	1.02464	1.05565	1.0135	1.10725	1.1827	1.03181	1.03865	1.1178	1.0517	1.0642	1.07325	0.98248	1.0604	1.03875	1.0604	1.05816	1.06965	1.05454	1.01785	1.05525	1.0977	1.0481	1.1427	1.0775	0.996195	1.0972	1.1119	1.11915	1.1241	0.99118	1.1104	1.2107	1.0434	1.1368	1.1435	1.0964	1.03145	1.0767	1.1212
55_V	GNL1	A2AB27	49	1.06628	1.01272	0.99029	1.1066	0.92608	1.05668	0.853265	0.95891	1.3403	1.12745	1.2434	1.0352	1.03618	1.3657	1.2721	1.56155	1.17955	1.30335	1.02556	0.86907	0.8303	0.97877	0.850325	0.9394	1.02659	0.94241	0.88596	0.934705	0.96409	1.1181	0.902545	1.1299	1.16485	1.27927	1.1356	1.20945	0.99472	0.84868	0.91701	0.89945	0.7984	0.77859	0.94526	0.956485	0.84136	1.1329
57_V	EHMT2	A2ABF8	172	0.738475	0.74775	0.75531	0.72715	0.809585	0.836005	0.74333	0.739265	0.70744	0.555535	0.56355	0.520885	0.492015	0.491875	0.44605	0.371	0.348085	0.25971	0.742405	0.829975	0.791465	0.75784	0.815785	0.78946	0.76332	0.64628	0.689595	0.728785	0.72853	0.73427	0.714885	0.73754	0.742835	0.6724	0.672095	0.66856	0.8048	0.70374	NaN	0.69391	0.7778	0.72772	0.79697	0.670895	0.78392	0.64468
59_V	EHMT2	A2ABF8	176	0.97275	0.915825	0.97657	0.958445	0.93313	0.976695	0.96436	0.94479	1.07603	0.94016	0.84802	0.864975	0.667675	0.727195	0.678635	0.36903	0.68428	0.48134	1.01596	0.89383	0.94329	0.862175	0.92206	0.94138	0.97923	0.912545	0.95426	1.14846	0.72853	0.90171	0.928805	0.91142	0.8919	0.738175	0.86397	0.921315	0.78559	0.90711	0.92487	1.0682	0.94804	0.98329	0.82624	0.99246	0.83728	NaN
61_V	EHMT2	A2ABF8	230	1.1188	1.0819	1.0749	1.0814	1.1128	1.1191	1.0303	NaN	1.1154	1.0188	0.96991	1.124	1.0754	0.98604	0.90433	0.94493	0.9123	0.98634	1.037	0.98807	1.1753	1.0322	1.1044	1.0905	1.0921	1.113	0.9187	1.1323	1.0768	1.0705	1.2181	1.0839	1.1116	0.99656	1.0915	1.1025	0.90739	1.0928	0.98339	1.0442	1.0554	1.086	1.0198	1.0298	0.96806	1.0582
62_V	EHMT2	A2ABF8	289	0.91759	0.92814	0.82171	0.78926	0.6619	0.78438	0.80518	0.78306	0.67311	NaN	0.88044	0.70426	NaN	0.47487	0.7098	0.5227	0.43055	0.45987	1.1139	0.85563	0.994425	1.08233	0.825915	0.8334	0.86922	1.1837	0.880395	0.801775	0.794345	0.76996	0.53275	0.58429	0.49901	0.48773	NaN	0.41575	1.0897	0.85614	0.85369	NaN	0.88768	1.058	0.85184	0.650735	0.93597	0.71627
64_V	EHMT2	A2ABF8	197	0.90867	0.90769	0.84646	0.91305	0.93791	0.879	0.801145	0.95567	0.89711	0.932155	0.79649	0.944545	0.96364	0.966925	0.92747	0.88926	1.00857	0.9533	1.05645	0.97604	1.05622	1.01244	1.02157	0.87452	0.93357	0.96666	1.06207	1.01402	1.05015	0.95207	0.98045	0.82732	1.0331	0.93619	0.879065	0.971105	0.87019	0.81554	0.85594	0.89106	0.90147	0.8831	0.82135	0.926385	0.92873	0.99024
68_V	TRIM27	P14373	499	NaN	0.92867	0.91051	0.96777	1.00185	NaN	1.20515	0.68681	1.4967	NaN	0.78114	NaN	1.01923	0.92004	0.97278	1.00564	1.0482	NaN	1.286	0.92632	0.79613	0.748115	1.0477	1.2248	NaN	0.68474	0.892515	0.91005	1.0882	0.838935	0.96343	1.2936	0.74331	0.950275	1.1579	0.917	1.0965	0.96821	0.77024	NaN	NaN	0.81261	0.822	NaN	NaN	1.1861
73_V	NBAS	A2RRP1	473	NaN	1.3995	1.3763	1.46295	1.7031	1.637	1.6226	1.4182	1.60005	1.6476	1.41345	1.1715	1.226	1.3876	1.6536	1.54275	1.5572	1.4224	NaN	2.2341	NaN	0.75272	NaN	NaN	NaN	NaN	1.9516	NaN	1.2451	1.2708	1.7506	1.5621	NaN	1.3353	1.56855	1.788	NaN	1.3726	NaN	NaN	NaN	1.2616	NaN	1.7595	NaN	1.4835
74_V	EXOSC2	Q13868	124	1.11595	0.807935	0.90433	0.79839	0.93127	1.06307	0.779915	0.825775	0.865525	0.760985	0.85028	0.84326	0.84146	0.77567	0.822415	0.77679	0.826745	0.736865	1.0751	0.809	0.937345	0.69225	1.14088	0.925305	0.77287	0.88395	0.689515	0.82216	0.737105	0.774355	0.71394	0.862105	0.83603	0.772675	0.77445	0.796805	0.96875	0.72992	0.74814	0.64345	0.74033	0.70313	0.71254	0.666855	0.63216	0.67055
80_V	SBNO1	A3KN83	214	0.953465	1.05513	1.44	0.93888	NaN	1.15015	1.0665	1.06759	0.868455	0.85451	0.907635	0.51416	0.46057	NaN	NaN	NaN	NaN	NaN	1.02848	1.17565	1.22795	1.31595	0.927725	1.10285	1.23706	1.14245	1.1947	0.97103	1.096	0.92116	0.896755	1.02415	0.985295	0.79989	0.904335	0.84669	1.1021	0.82594	0.77018	1.2275	0.97827	0.83702	0.82941	1.0373	NaN	0.49006
92_V	UBAP2	Q5T6F2	473	1.04605	0.948905	0.911395	0.89316	0.889445	0.807065	0.826555	0.995245	0.67872	0.618455	0.532895	0.373975	0.32605	0.243595	0.1741	0.118775	0.077246	0.0594865	0.986765	0.963605	1.03759	0.97628	1.02445	1.02364	0.93577	0.968375	0.987025	0.96401	0.963705	0.90337	0.884805	0.85759	0.766785	0.81721	0.702135	0.64305	1.0227	1.0426	0.8336	0.81814	0.80158	0.80888	0.57604	0.81423	0.50685	0.47908
102_V	TSSC4	Q9Y5U2	132	0.95259	0.984135	0.979555	0.928295	0.94281	0.96009	0.91771	0.899665	0.941685	0.94534	0.84105	0.927435	0.98209	0.927465	0.911775	0.905715	0.86176	0.91494	0.997725	0.910865	0.88281	0.970105	0.989695	0.942185	0.977335	0.818065	0.920925	0.93754	0.97507	0.93389	0.917845	0.98955	0.911435	0.95321	0.99124	1.007	0.90759	0.84399	0.88286	0.92405	0.94232	0.88272	0.85083	0.856725	0.85888	0.95899
105_V	FAM83G	A6ND36	760	1.07465	0.819365	0.82929	0.743265	0.66901	0.738065	NaN	1.03419	0.608455	0.46601	NaN	NaN	NaN	0.18388	NaN	NaN	NaN	NaN	0.86712	0.757305	0.83053	0.82095	0.87544	0.774365	0.72963	0.80436	0.70322	0.76873	0.720805	0.69817	0.67306	0.65597	0.63374	0.516155	0.53719	0.45629	1.0052	0.90311	NaN	0.69895	0.61685	0.6837	0.56964	0.71294	0.4338	0.42339
107_V	RAB43	Q86YS6	193	1.5649	0.860735	0.874435	0.881515	0.77721	0.67687	0.72947	0.68899	0.736895	0.90021	0.644735	0.75671	0.734565	0.70515	0.54939	0.5161	0.48309	0.398355	0.73898	0.73466	0.71798	0.81951	0.75058	0.632245	0.999395	0.709265	0.855905	1.01638	0.976535	0.966355	0.54607	0.86785	0.66783	1.0673	0.58111	0.9647	0.85839	0.91313	0.85073	0.73283	0.71394	0.80628	0.90856	1.0151	0.65083	0.48722
112_V	HCFC1	A6NEM2	1205	1.02612	0.74901	0.766025	0.791995	0.763175	0.65818	0.618595	1.2193	0.46635	0.39252	0.33244	0.25778	0.160415	0.13753	0.085378	0.089648	0.046748	NaN	0.969635	1.69515	1.73865	1.46185	1.44135	1.19388	1.2546	1.3824	1.02009	0.96193	0.786125	0.745145	0.59559	0.561115	0.506415	0.420795	0.353275	0.34163	1.0506	1.1864	0.91755	0.83209	0.89375	0.73004	0.66315	0.943455	0.52284	0.47255
114_V	HCFC1	A6NEM2	2064	0.99857	0.990525	0.885035	0.95322	1.00862	0.98629	0.981385	0.97817	1.042	0.914665	0.99682	0.837855	0.928165	0.83239	0.87842	0.87932	0.886545	0.76559	1.0539	0.877055	1.01741	0.974885	0.87301	0.90683	0.93785	1.73212	0.93378	0.98899	0.969825	1.00615	0.975975	0.846115	0.971715	0.98258	1.01331	0.95815	1.0609	0.93306	1.0382	0.97031	1.2515	NaN	0.8158	1.07135	0.91803	0.9929
115_V	HCFC1	A6NEM2	2065	0.99857	0.990525	0.885035	0.97578	1.00862	0.98629	1.0924	0.97817	1.042	0.914665	1.0168	0.837855	0.928165	0.83239	0.87842	0.87932	0.886545	0.776325	1.0539	0.82848	1.0487	0.98997	0.951105	0.98529	0.93785	1.73212	0.93378	NaN	1.0105	1.00615	0.975975	0.846115	0.971715	0.89186	1.01331	0.941645	1.0609	0.93306	1.0382	0.97031	1.2515	NaN	0.8158	1.07135	0.91803	0.9929
116_V	HCFC1	A6NEM2	666	1.14664	0.989665	1.07054	0.962385	0.962815	1.06737	1.03527	0.9604	0.722	0.940675	0.80506	0.79003	0.74823	0.5589	0.546845	0.485675	0.53041	0.46184	1.0648	1.23245	1.14085	1.1875	1.26895	1.24085	1.1241	0.857225	0.946375	0.91761	1.00241	0.97326	0.931165	0.83922	0.84715	0.767715	0.93468	0.79944	1.1227	0.97204	0.96971	0.99225	0.92761	0.88794	0.95525	0.97466	0.80648	0.8597
121_V	HCFC1	A6NEM2	598	0.947915	0.79415	0.745045	0.77393	0.758075	0.75721	0.664185	0.80449	0.67387	0.52461	0.38975	0.452125	0.26497	0.291675	0.1938	0.1108	NaN	0.07463	0.9233	0.85009	0.78805	0.86883	0.7803	0.799025	0.743845	0.895625	0.685255	0.643555	0.652725	0.597955	0.52286	0.557375	0.472495	0.42455	0.458685	0.392635	0.91707	0.68523	0.65267	0.69858	0.72063	0.63109	0.5604	0.65133	0.45562	0.45219
126_V	ABI1	Q8IZP0	183	0.88275	1.07185	1.01735	1.0691	1.0544	1.08097	1.0589	0.876995	1.083	1.09275	0.82382	1.0641	1.0648	1.04635	1.09555	0.97712	1.04235	1.04765	0.91888	1.00807	0.83007	0.81376	0.96849	0.990635	0.97263	0.873135	0.999395	1.00978	0.86432	0.953375	1.02025	1.01542	0.9087	0.940425	0.94862	0.973675	0.93394	1.031	0.79287	1.0981	1.1275	1.0561	1.1266	1.03768	1.0336	1.013
128_V	SPTAN1	Q13813	1413	1.00802	1.2498	1.2129	1.2338	1.1415	1.3647	1.1358	1.03045	1.2455	1.3808	1.1944	1.0834	1.4846	1.0908	1.314	1.1093	1.2318	1.1041	1.2395	1.2716	NaN	1.6845	1.1991	NaN	1.2791	1.1481	1.1549	1.4095	1.2399	NaN	1.2249	1.45	1.3471	1.5837	1.285	1.4224	1.0626	NaN	1.1727	1.2324	1.4001	1.253	1.2504	1.2161	1.3678	NaN
132_V	PRCC	Q92733	157	1.22475	0.99257	1.0192	1.017	1.05001	1.02405	1.03842	0.995775	0.88323	0.91879	0.87949	1.01623	0.872065	0.867535	0.873295	0.8666	0.878085	0.880395	1.37975	1.2408	1.14435	1.13405	1.04799	1.0881	1.26855	1.28715	1.03825	0.997775	1.08425	1.03635	1.068	1.03076	1.02094	1.07249	1.12871	1.03675	1.3074	1.254	0.97624	1.0353	1.04	1.1609	1.0368	1.1205	0.94522	0.99367
133_V	PRCC	Q92733	159	1.1273	0.967115	1.01545	0.99073	1.05001	1.02405	1.03842	0.995775	0.88402	0.964315	0.87949	1.05101	0.949085	0.893135	0.873295	0.8666	0.937875	0.935305	1.28715	1.21615	1.14435	1.12005	1.04799	1.0931	1.26855	1.27435	1.03825	0.997775	1.08425	1.1095	1.068	1.03076	1.00893	1.11505	1.12074	1.03408	1.3074	1.254	0.97624	1.0353	1.04	1.1609	1.0368	1.1205	0.94522	0.99367
135_V	PRCC	Q92733	241	0.91139	1.0063	0.978555	0.86905	0.77868	0.7787	0.76661	1.07435	0.66482	0.567915	0.571825	0.31041	0.381305	0.284205	0.207255	0.118906	0.117865	NaN	1.04805	1.07151	0.89963	1.20265	1.0652	0.86486	0.958825	1.26045	0.77813	0.88498	0.79392	0.64536	0.545055	0.65482	0.452395	0.497055	0.373725	0.37211	NaN	1.1709	1.1175	0.92275	0.92055	0.9925	0.99515	0.63908	0.79235	0.61856
142_V	ZMYM3	Q14202	464	0.95435	1.0794	0.999195	0.984475	0.98814	1.01825	0.891605	1.04321	0.98033	0.98869	0.95064	0.95411	0.891765	0.80531	0.820935	0.76457	0.715475	0.679795	1.00795	1.0703	0.94667	0.946315	1.03605	0.98391	0.984085	1.01612	0.93386	0.994435	0.983685	1.00493	0.944045	1.0841	1.01485	0.97671	1.0192	0.98577	1.0233	1.0066	0.89968	1.0292	1.0592	1.0623	0.88303	0.9135	0.94887	1.018
146_V	UFD1L	Q92890	299	1.00899	0.893405	1.0841	0.79394	0.667855	0.7184	0.80017	1.09145	1.1052	NaN	0.438325	0.493665	0.6398	0.65151	0.75923	0.72364	0.43804	0.7186	0.871095	0.63315	0.53886	0.770225	0.70811	0.83165	0.5717	0.8209	0.71061	0.46996	0.44038	0.57132	0.53167	0.29367	0.74286	0.36384	0.54658	0.3406	0.71102	0.46256	0.71709	0.7513	0.51803	0.76119	0.57484	0.70588	0.44861	0.60665
147_V	UFD1L	Q92890	245	1.07515	0.981275	1.13449	0.856445	0.99892	0.83396	0.96302	0.535005	0.801345	0.735335	1.048	0.7052	0.71574	0.65615	0.47671	0.24801	0.446295	0.5556	1.64196	0.53611	0.971085	0.456935	0.78271	0.847945	1.2559	0.548045	0.70463	0.85261	0.97924	0.818865	0.317345	0.29523	0.752995	0.296595	0.281265	0.28432	1.0853	1.3394	1.6827	1.1145	1.3649	0.89399	0.85327	0.68757	0.24754	0.94841
148_V	UFD1L	Q92890	247	1.00305	1.1847	1.20635	1.08675	1.08925	1.2021	1.1086	1.1034	1.00073	1.0468	0.95053	1.03465	0.895375	0.908975	0.768095	0.77175	0.71632	0.652105	0.960765	1.1687	1.1606	1.2211	1.2725	1.25335	1.24055	1.06445	1.0391	1.1546	1.06637	1.1076	1.09135	1.0358	0.995465	0.89483	1.07475	0.94434	0.92902	1.0853	1.0895	1.0709	1.2169	1.143	1.0096	1.0437	0.97278	0.92965
149_V	UFD1L	Q92890	209	1.1241	1.0611	1.1213	0.99046	0.82505	0.892165	0.869815	1.4439	1.02545	0.73155	1.0741	NaN	NaN	0.87501	0.88737	NaN	0.76131	NaN	NaN	0.89298	1.3926	0.837375	0.71912	0.95971	NaN	1.6093	0.70294	0.69562	0.864325	1.2678	0.95411	0.75477	0.93142	NaN	0.92889	1.0569	1.2296	0.84495	1.2938	0.8874	0.55197	0.96886	0.5555	1.07998	NaN	NaN
155_V	SNX1	Q13596	188	0.85105	1.2314	1.256	1.2378	1.121	0.94122	0.91269	0.79405	NaN	NaN	1.2244	NaN	0.97972	NaN	0.69707	1.5283	NaN	1.118	0.86369	0.825555	1.1551	1.10585	0.96441	0.964955	1.07362	1.11122	0.82756	1.41995	1.2066	1.449	1.0648	NaN	1.09693	1.02175	1.3145	0.90343	1.0161	0.92588	1.2574	1.6379	1.0382	1.3167	1.0041	1.1243	1.1763	1.1767
156_V	RGPD3;RANBP2;RGPD8;RGPD5	P49792	1993	1.00789	1.1583	1.13891	1.0457	1.16435	1.11375	1.12275	1.13304	0.98104	1.0671	1.05086	0.95464	0.894125	0.934465	1.01388	0.956725	0.81967	0.90638	1.05135	1.03436	1.0697	1.2122	1.2335	1.09983	1.1305	1.0367	0.98768	1.2392	1.218	1.1632	1.00635	1.0735	0.84757	0.92921	1.15675	1.11305	0.73817	1.0582	1.072	1.0019	0.86697	0.99674	1.0058	0.97636	0.94086	1.1284
157_V	RGPD3;RGPD1;RGPD2;RANBP2;RGPD8;RGPD5;RGPD6	P49792	2510	0.981945	1.0763	1.25695	1.24745	1.1854	0.67987	1.0791	0.952895	1.0503	1.2622	1.21485	1.14829	1.1873	1.364	1.3021	1.2166	1.3021	1.3634	0.889195	1.11644	1.04497	1.2969	1.0673	1.1928	1.20031	1.25085	1.2513	1.22135	1.3019	1.1917	1.27785	1.0916	1.0976	1.33985	1.06764	0.99281	1.4925	1.173	1.0045	1.2876	1.6274	1.3328	1.0749	1.11815	1.3225	1.0768
160_V	RGPD3;RGPD1;RGPD2;RANBP2;RGPD8;RGPD5;RGPD6	P49792	2454	1.01	0.57999	0.76714	0.48036	0.84102	0.65997	0.800695	0.780905	0.57328	0.76409	0.72406	0.730135	0.57034	0.647975	0.818785	0.61815	0.975405	0.669095	0.77436	0.67716	0.62705	0.68932	0.674185	0.622585	0.75234	0.77896	0.8438	0.659535	0.61216	0.7288	0.92059	0.86121	0.90098	0.80061	0.66263	0.52438	1.1528	NaN	0.68855	NaN	NaN	NaN	NaN	0.94322	0.62882	NaN
164_V	RGPD3;RANBP2	P49792	394	0.93248	1.03545	1.01579	1.13165	1.0748	1.2329	1.30485	0.85592	1.1666	1.0338	1.32565	1.24915	1.1789	1.18465	1.1539	0.99189	1.2774	1.24085	0.978225	1.02919	1.17825	1.15765	1.10767	1.4953	1.4523	0.856945	1.32255	1.38785	1.2699	1.3628	1.25679	1.65855	1.20865	1.2694	1.3545	1.3494	0.86093	0.73865	0.86092	1.1997	1.0484	1.0722	1.1952	0.87745	0.89218	1.3408
167_V	RGPD3;RANBP2;RGPD8;RGPD5;RGPD6	P49792	2566	0.95671	1.0743	1.291	0.91808	0.89204	NaN	NaN	NaN	0.59552	0.57456	NaN	0.4976	0.48364	NaN	0.24392	NaN	NaN	NaN	0.79409	NaN	NaN	0.93337	1.0474	0.80452	NaN	1.5656	0.83419	NaN	0.65272	0.59962	0.64226	0.46193	0.44768	0.38468	0.43485	NaN	0.66364	0.86394	0.79482	0.73239	0.61419	0.72394	0.6345	0.814985	0.64839	0.55891
170_V	RGPD3;RGPD1;RGPD2;RANBP2;RGPD8;RGPD5	P49792	788	0.951085	0.90073	0.978245	1.01743	1.0186	1.0367	1.12745	1.0434	1.02096	0.984995	0.986225	1.0243	0.93489	1.0006	0.8586	NaN	1.0605	NaN	1.04165	0.911325	0.98296	0.948955	1.1733	1.0254	1.4751	0.94292	1.0445	1.234	1.24635	1.06964	1.0257	1.17585	1.1153	1.04065	1.0078	0.998275	0.99066	0.94784	1.2641	NaN	0.86524	1.083	0.98262	1.0462	1.0236	1.0077
173_V	YAF2	Q8IY57	167	1.5764	1.4628	1.4504	1.1834	1.499	1.3762	1.0736	0.85299	1.19345	1.0791	1.44025	NaN	1.4188	1.2423	1.5047	1.5293	NaN	1.26684	NaN	1.23075	1.119	1.2122	1.0609	1.1257	1.0065	0.96026	1.2227	NaN	1.2379	0.94167	1.07428	1.08352	1.08555	0.952435	NaN	0.92133	1.1899	0.88321	0.87775	1.0267	0.93259	1.283	1.0967	0.947415	1.119	1.1403
178_V	POLA1	P09884	209	0.93093	0.95212	0.85755	0.972225	0.97419	1.0051	0.867945	1.0008	0.99581	0.86076	0.74804	0.70475	0.58422	0.47747	0.41347	0.44449	0.28348	0.244405	1.0562	1.0069	0.94872	0.9237	0.89371	0.93527	0.85427	1.0076	1.0434	0.74886	0.849295	1.07045	0.863495	0.75143	0.766065	0.977365	0.951625	0.86306	NaN	NaN	0.7259	0.67455	0.89484	1.0464	0.79507	0.91885	NaN	0.96822
180_V	POLA1	P09884	190	0.894605	0.839865	0.98167	1.10225	1.02426	0.811395	0.650455	0.91468	0.51534	0.49322	0.380785	0.374705	0.110995	0.0860805	0.0573755	0.038005	NaN	NaN	1.01663	0.916825	0.835955	0.92343	0.903045	0.885685	0.82447	0.77837	0.865105	0.314935	0.958475	0.69554	0.691605	0.62539	0.657765	0.459785	0.98304	0.460465	0.96897	1.2834	0.96167	0.7074	1.0762	0.99495	0.81983	1.11	0.59619	0.84623
182_V	ENSA;ARPP19	O43768	67	0.967835	0.843695	0.812075	0.858935	0.845645	0.76964	0.687525	0.865025	0.511995	0.582065	0.4575	0.38415	0.28106	0.274775	0.153565	0.15539	0.157525	0.136405	0.82002	0.852895	0.835825	0.81431	0.80594	0.74046	0.76123	0.963695	0.606925	0.613625	0.530765	0.47216	0.36828	0.355905	0.23831	0.214985	0.17124	0.171975	0.94357	1.0831	0.85902	0.78698	0.94756	0.88293	1.0084	0.71883	0.81931	0.70775
197_V	POM121C;POM121;POM121B	A8CG34	416	1.1116	0.97752	0.78591	0.86316	0.78809	0.63962	0.73362	NaN	NaN	0.50422	0.50588	NaN	0.25129	NaN	NaN	NaN	NaN	NaN	NaN	NaN	0.79453	0.72586	0.70511	0.809395	0.75615	NaN	0.77628	0.643505	0.65399	0.53664	NaN	0.45297	NaN	NaN	NaN	NaN	1.1554	1.0213	0.61033	0.57958	0.60729	0.66815	0.52868	0.657475	0.54602	0.36105
210_V	ITSN1	Q15811	902	1.2277	0.9863	0.958825	0.95299	0.97284	0.73799	0.800855	1.07914	1.03535	0.65032	0.82629	0.803385	0.67276	0.791125	0.57827	0.60229	0.54775	0.396505	0.99395	1.15605	1.1774	1.06225	0.805155	0.788455	1.23175	0.696795	0.9848	1.0833	0.768305	0.68146	1.1431	1.17385	1.08642	1.2315	0.79518	1.08325	0.95568	0.78577	0.96606	0.8587	0.91181	0.95903	0.82535	0.69781	0.693	NaN
211_V	ITSN1	Q15811	904	1.06601	1.0076	1.2136	0.825565	0.92254	0.84653	0.739625	0.86738	0.84631	0.878125	0.948445	0.973035	0.849315	0.78681	0.77801	0.862845	NaN	1.0028	0.83659	0.825945	1.02188	1.12123	0.787285	0.76712	0.91114	0.99262	1.0502	0.83677	0.876875	0.86988	0.9846	0.739135	0.72721	0.89192	0.86853	0.747825	NaN	1.0155	0.95762	0.63308	0.65488	0.71526	NaN	0.69781	NaN	NaN
215_V	ITSN1	Q15811	986	1.0052	1.0422	1.00768	1.04156	1.0358	1.1487	0.92134	1.01855	0.940095	0.7883	0.688305	0.694455	0.497045	0.46585	0.320965	0.246245	0.20402	0.16838	0.949605	1.2383	1.1106	1.1174	1.12785	1.16755	0.995175	0.98178	1.02741	0.96866	1.05495	1.00606	1.09461	0.91757	0.935645	0.884755	0.92525	0.83416	1.0928	0.94579	0.87925	0.8534	0.80686	0.85945	0.78782	0.812275	0.66802	0.68567
219_V	HDGF	P51858	165	0.957055	1.0333	1.0378	1.03675	1.0084	1.1098	1.1068	1.05215	1.09785	1.06455	1.07385	1.05075	0.971215	1.0277	0.942655	1.04705	0.96661	0.984435	0.955525	1.09555	1.0363	1.0604	1.0374	1.07005	1.0244	1.0242	1.01825	1.092	1.03615	1.04475	1.0799	1.0522	1.0809	1.09325	1.10165	1.13205	0.99645	1.0981	1.0875	1.0912	1.0351	1.092	1.1089	1.07315	1.0239	1.0424
220_V	HDGF	P51858	239	1.01818	1.1401	1.17305	1.0759	1.4087	1.0232	0.960875	1.0297	1.0367	0.97871	1.00057	1.1731	1.02084	1.0712	0.98333	0.97935	0.974605	1.0556	1.19068	1.03829	1.2108	1.2063	1.1468	1.04265	1.2114	1.15775	1.07478	1.08795	1.14025	1.2134	1.2329	0.99269	1.1845	1.0092	1.22075	0.940485	1.0917	1.3475	NaN	NaN	1.3847	1.2035	NaN	1.122	1.5494	1.4309
221_V	HDGF	P51858	132	0.94983	1.04134	1.3217	1.37795	1.3953	1.38705	1.3518	1.03832	1.07258	1.4281	1.3837	1.39065	1.33269	1.17638	1.2906	1.3937	1.30875	1.29415	0.980945	1.4012	1.55585	1.47645	1.53075	0.99497	1.53915	1.05924	1.53955	1.5207	1.30775	1.5246	1.6235	1.5184	1.02134	1.5361	1.6014	1.16169	1.0466	1.519	1.7113	0.82694	1.583	1.4635	1.8526	1.4953	1.8187	1.8024
222_V	HDGF	P51858	133	1.07045	1.1614	1.5873	1.3093	1.389	1.47955	1.42245	1.22665	1.3361	0.941975	1.06433	1.4371	1.41264	1.2978	1.38935	1.45815	1.29935	1.1439	0.94003	1.25665	2.13855	1.45575	1.55135	1.3991	1.43405	1.18225	1.5954	1.5699	1.391	1.60965	1.8153	1.5584	1.6079	1.4948	1.4189	1.6276	1.3787	1.5095	1.7113	1.3918	1.763	1.4635	1.614	1.54405	1.5454	1.5315
231_V	RHPN2;RHPN2P1	Q8IUC4	654	NaN	0.887995	0.80599	0.85016	0.789465	0.93561	NaN	0.828655	0.82335	0.82964	0.839195	0.9083	0.699185	0.64852	0.56634	0.55721	NaN	0.6306	0.90254	0.844975	0.75874	NaN	0.88586	0.69262	NaN	NaN	0.76952	0.791345	0.77363	NaN	0.64748	NaN	NaN	0.853825	0.76293	0.91169	0.83845	0.71581	0.93682	0.6829	0.638	0.70556	0.69109	0.934395	NaN	NaN
237_V	HOOK1	Q9UJC3	167	0.826955	0.81554	1.2482	0.899065	0.9799	1.042	1.1102	0.92489	1.0978	1.05811	0.93667	1.3302	1.0931	0.988105	1.15025	1.00923	1.04574	0.99072	0.977615	1.0595	1.3975	1.1385	1.00917	1.2983	1.11959	1.522	1.03779	1.0559	1.16261	1.0158	1.0515	1.35195	1.01874	1.0781	1.11675	1.1442	0.85727	0.91345	NaN	0.94558	0.97042	0.94101	1.0577	1.0198	0.89372	1.1775
238_V	HOOK1	Q9UJC3	235	1.1146	0.88886	0.995195	0.73416	0.77429	0.88238	0.843485	1.2999	0.91538	0.651265	0.76926	0.873425	0.855205	0.897955	0.726845	0.717935	0.73667	0.7516	1.0548	0.986695	0.873	0.91637	0.780945	0.935795	0.769665	1.1325	0.71557	0.915605	0.69028	0.67948	0.98164	0.57069	0.97042	0.78179	0.70335	0.73919	0.746	0.81233	0.84444	0.89803	0.89125	0.6032	0.64102	0.798765	0.82434	0.9081
239_V	TUBA4A;TUBA1B	P68363	340	1.1827	1.04825	0.99773	0.908925	1.2151	1.0775	1.056	0.99	1.01695	1.047	0.96861	1.03774	1.1287	0.76703	0.929475	0.861485	1.0358	0.87247	1.1844	1.02553	1.07189	0.936545	1.0175	0.99781	0.988535	0.79539	0.966255	1.00605	1.03794	0.95884	0.882965	0.92896	0.93369	0.95811	1.00023	1.00547	0.94481	0.87088	0.81948	0.87629	0.91063	NaN	0.93687	0.873355	0.93346	0.99124
240_V	TUBA4A	P68366	48	1.03126	1.15375	1.14295	1.19725	1.1812	1.1024	1.06425	1.15035	1.13835	1.15985	1.1461	1.25275	1.17075	1.05219	1.04417	1.1722	1.06325	1.1424	1.05777	1.0538	1.1379	1.0413	1.16895	1.046	1.153	1.0932	1.13165	1.23375	1.14725	1.1194	1.1533	1.30245	1.02715	1.1946	1.07502	1.06759	1.1676	1.209	1.328	1.1103	1.3547	1.21	1.1876	1.18845	1.2919	1.1765
243_V	FOXP2	O15409	75	0.983005	0.97371	1.13025	0.90677	1.0371	0.858865	1.3684	1.03235	0.80294	0.94386	0.90903	0.85287	0.9271	0.6652	0.737635	0.700665	0.568905	0.62287	1.05815	1.167	1.07645	1.2337	1.09097	1.09865	0.94145	1.18555	0.94566	0.923485	0.98238	0.96966	0.79998	0.96912	0.69853	0.731	0.74407	1.024	0.96321	1.0117	1.1623	1.068	0.8275	1.088	1.1031	1.14295	0.94691	0.79693
246_V	PPAN	Q9NQ55	359	0.99017	1.12105	1.00883	1.10065	1.14475	1.24715	1.06881	1.1768	1.14845	1.35875	1.22815	1.2221	1.1436	1.21445	1.13925	1.1834	1.1626	1.13035	1.04285	1.0854	1.1544	1.10925	1.08727	1.07545	0.850625	1.1572	0.896725	1.06246	1.10615	1.04364	1.1708	1.20917	1.1878	1.18135	1.2366	1.2043	0.97451	1.1848	0.721	1.1545	1.3303	0.87667	1.06	0.93738	1.1771	1.1663
251_V	C3orf17	Q6NW34	265	0.94047	1.2733	1.06461	1.17725	1.0723	0.90915	0.905015	1.34835	0.715425	0.63804	0.477895	0.407575	0.268235	0.25931	0.159435	0.132135	0.081709	NaN	0.941535	0.96722	0.84239	0.88773	0.81639	0.87221	0.78625	1.01705	0.716965	0.775375	0.6891	0.727025	0.667745	0.58216	0.60676	0.49106	0.499725	0.40259	NaN	0.9949	0.74407	0.82353	0.7397	0.65495	0.63108	0.709015	0.44153	NaN
256_V	IVNS1ABP	Q9Y6Y0	277	0.98971	0.94826	0.98543	1.05054	0.9861	1.12395	0.87519	1.10428	1.01395	0.972105	0.95351	0.91881	1.2425	0.92398	0.837135	0.84018	0.745745	0.6777	0.93132	1.00526	1.0729	1.08465	1.00807	1.04945	0.91761	1.1389	1.00996	1.1179	1.0859	1.02945	0.98401	0.940545	1.00457	0.89075	0.943045	0.84661	0.9212	0.99539	NaN	NaN	0.86371	0.9255	0.93827	0.91611	NaN	1.0154
257_V	IVNS1ABP	Q9Y6Y0	284	1.0067	1.1659	1.4685	1.08238	1.07452	1.14065	1.3307	1.00323	1.02735	0.88752	0.793875	1.07025	0.98266	1.0807	0.83775	0.966265	NaN	0.84013	NaN	1.14709	1.0405	0.925625	1.05377	NaN	1.12315	NaN	1.1468	1.1611	0.802445	0.95762	1.4779	1.0577	1.07237	0.980025	1.102	1.4546	NaN	0.86097	NaN	1.1332	1.003	1.1546	1.0332	1.208	NaN	1.0154
264_V	SYNRG	A8MWU4	674	1.045	1.0492	0.755715	0.867985	0.75246	0.982785	0.892445	0.91627	1.05423	0.97761	0.796385	0.64978	1.20671	1.11172	1.06817	1.2048	1.3837	1.43875	NaN	0.60005	0.737515	0.93073	NaN	NaN	0.683165	0.91593	1.6513	0.84626	0.60542	0.962305	1.08122	0.806215	0.623025	0.768775	NaN	NaN	1.0266	0.69492	0.86935	0.9772	0.86941	0.79387	0.81038	1.0675	0.8317	1.0876
265_V	SYNRG	A8MWU4	395	1.01566	1.15205	1.0925	1.29065	1.15525	1.1435	1.0154	1.00402	1.04622	NaN	1.22585	0.9947	0.97554	1.19275	0.92297	1.06095	0.922435	0.976695	0.96049	1.0682	0.97746	1.19975	1.08811	0.990915	0.93415	1.0277	1.1521	1.2522	1.00126	1.4726	0.97685	1.12252	1.08547	1.08785	1.06925	1.19989	0.8328	NaN	0.9656	0.9771	0.81784	1.4084	1.2282	1.1776	0.98467	1.1885
268_V	MATR3	P43243	234	0.998025	0.20783	0.21507	0.18964	0.18092	0.203995	0.20288	1.04964	0.17933	0.188155	0.161935	0.135312	0.163835	0.157705	0.111965	0.128825	0.11322	0.088919	1.0528	0.234805	0.220875	0.196125	0.18988	0.195945	0.179825	1.2518	0.17335	0.209215	0.193145	0.192475	0.16237	0.17559	0.160195	0.171475	0.16043	0.16364	1.0428	0.22153	0.19887	0.1725	0.20273	NaN	0.21184	0.6668	0.2018	0.17718
269_V	MATR3	P43243	188	1.08885	0.8737	0.8313	0.787815	0.8035	0.75439	0.804385	0.99181	0.726055	0.67553	0.650435	0.56544	0.608365	0.505495	0.474065	0.44558	0.444115	0.417145	1.10635	0.8596	0.81986	0.83951	0.78121	0.844355	0.870995	1.08365	0.78804	0.734365	0.76273	0.793785	0.73938	0.74338	0.684055	0.6813	0.66428	0.63569	1.109	0.87375	0.81122	0.75549	0.7772	0.77917	0.79343	0.878275	0.69208	0.63317
273_V	MATR3	P43243	598	1.289	0.655425	1.0277	0.66304	0.641755	0.772005	0.72476	0.70965	0.69435	0.70672	0.64517	0.594	0.480835	0.580115	0.63821	0.55502	0.47909	0.43282	1.1886	0.64216	0.650515	0.565115	0.653225	0.392405	0.85887	0.576335	0.64825	0.84032	0.73602	0.74698	0.71452	0.726805	0.650865	0.65455	0.6041	0.67859	1.2183	0.70349	0.80286	0.37564	0.38402	0.6014	0.97561	0.3627	0.5249	NaN
274_V	MATR3	P43243	604	0.88557	0.58957	0.79713	0.74172	0.595925	0.716145	0.627655	0.613735	0.635045	0.80121	0.65016	0.532975	0.480625	0.558595	0.54718	0.53232	0.47114	0.44021	1.19245	0.59803	0.854025	0.620785	0.6764	0.47891	0.7619	0.59009	0.79122	0.78755	0.73602	0.66978	0.77252	0.72761	0.73045	0.78276	0.64366	0.63483	1.2183	0.70349	0.80286	0.37564	0.38402	0.6014	0.97561	0.3627	0.5249	NaN
278_V	STX4	Q12846	117	0.943745	0.65497	0.799975	0.96471	0.93545	0.83931	0.85986	0.8765	0.83218	0.95589	0.86821	1.0175	0.845	0.838915	0.39801	0.865555	0.79775	0.90979	0.84916	0.68364	0.63119	0.73616	0.74382	0.66468	0.52585	0.654345	0.66103	0.88371	0.68499	0.59638	0.75261	0.567955	0.67526	NaN	0.51812	0.49324	NaN	0.71437	0.69425	0.64574	0.78832	0.83109	0.82714	0.70067	NaN	NaN
286_V	SRRM1	E9PCT1	750	0.97594	0.50155	0.45899	0.44609	0.53788	0.562895	0.571845	0.461035	0.48048	0.523145	0.487035	0.52406	0.525835	0.534895	0.51374	0.48726	0.44079	0.50651	1.05368	0.434275	0.4891	0.45071	0.496715	0.49903	0.59764	0.39163	0.46366	0.51807	0.57648	0.536745	0.60307	0.54811	0.46926	0.509855	0.554855	0.490875	1.0757	0.5072	0.51206	0.35322	0.44995	0.4525	0.50448	0.47686	0.54854	0.48451
287_V	SRRM1	E9PCT1	752	0.97594	0.50155	0.45899	0.44609	0.53788	0.58908	0.571845	0.461035	0.48048	0.523145	0.487035	0.52406	0.525835	0.534895	0.51374	0.48726	0.44079	0.50651	1.05368	0.434275	0.4891	0.45071	0.496715	0.49903	0.59764	0.39163	0.46366	0.51807	0.57648	0.536745	0.60307	0.54811	0.46926	0.509855	0.554855	0.490875	1.0757	0.5072	0.51206	0.35322	0.44995	0.4525	0.50448	0.47686	0.54854	0.48451
288_V	SRRM1	E9PCT1	706	0.93244	NaN	0.55947	NaN	0.52194	NaN	NaN	0.5336	0.89049	0.90793	0.41757	0.652655	0.42753	0.79642	0.47629	0.91302	0.41	0.707455	0.91822	0.90265	NaN	0.28821	NaN	0.37702	NaN	0.64296	0.52211	NaN	0.45464	0.26913	0.40682	0.57368	0.29019	1.0091	0.636095	0.70924	0.54748	NaN	0.33694	NaN	NaN	NaN	NaN	NaN	NaN	0.7147
289_V	SRRM1	E9PCT1	707	NaN	0.88024	0.684455	0.825905	0.70475	1.00463	0.876555	0.68609	0.7106	0.747865	0.78654	0.88109	0.62234	0.71188	0.689055	0.766945	0.47993	0.79012	0.91822	0.86391	0.89929	0.86738	0.98182	0.95345	NaN	0.80055	0.792055	NaN	0.53082	1.0044	0.52627	1.00613	0.92585	0.824	0.64321	NaN	NaN	0.84134	NaN	NaN	0.82551	0.89485	0.92242	0.85654	NaN	0.7147
290_V	SRRM1	E9PCT1	708	1.09445	0.90278	0.94101	0.93237	0.995135	1.03913	0.963535	0.86242	1.0248	1.00915	1.11305	1.01111	0.6817	1.1335	0.96059	1.00638	1.00893	0.95757	1.1177	0.940605	0.960355	0.9394	0.97601	0.939245	0.91484	0.925695	0.94113	1.0214	1.01754	0.971925	0.670395	0.976205	0.995975	1.01009	0.601555	1.02563	0.94124	0.84837	0.83857	0.89436	0.94625	0.91088	0.94916	0.85934	0.92082	0.90497
291_V	SRRM1	E9PCT1	886	1.05287	1.212	1.26	1.23075	1.2175	1.22855	1.23035	1.15975	1.26065	1.28915	1.1859	1.2332	1.2606	1.09365	1.1697	1.1297	1.27695	1.1529	0.95641	1.30385	1.339	1.35915	1.30675	1.3148	1.24125	1.1411	1.3176	1.2962	1.29415	1.39395	1.33865	1.4273	1.34445	1.31555	1.39785	1.39065	0.93377	1.2328	1.5834	1.3383	1.203	1.3687	1.3144	1.18385	1.221	1.6271
298_V	SRRM1	E9PCT1	461	0.85549	1.16681	1.01916	0.96947	1.03116	0.96001	1.34275	1.09575	0.95952	1.08336	1.02144	0.827255	1.0915	0.97686	1.01345	1.05935	1.1254	1.11975	1.27441	0.91698	1.0479	0.950585	1.15285	1.0868	0.999725	1.03367	0.979285	0.9717	1.2663	1.00542	1.0569	0.89302	0.851725	1.01826	1.09553	1.167	0.94106	1.0372	1.024	1.2145	1.1073	1.1093	1.272	1.1936	0.2388	1.6802
299_V	SRRM1	E9PCT1	463	0.93911	0.60608	0.663245	0.72463	0.468105	0.55839	0.65737	0.521435	0.39207	0.49858	0.452315	0.57185	0.436565	0.702855	0.810275	0.79405	0.879265	1.22845	0.997365	1.09089	0.815945	0.91782	0.91264	1.05265	1.08211	0.82618	1.04248	1.06113	0.66323	1.17695	0.808795	0.709315	0.602275	1.13725	1.4421	0.54655	1.1566	0.57674	0.53106	1.0574	1.041	0.27951	0.82158	1.14748	0.50396	0.21712
300_V	SRRM1	E9PCT1	391	NaN	0.91001	0.91584	0.94097	0.9252	0.98915	0.93697	0.84734	0.67586	0.99812	1.0111	0.99742	1.0187	1.1656	1.00759	0.9806	0.9685	1.0727	1.04924	0.933995	0.907645	0.68678	1.03922	0.741505	0.78325	0.86848	0.78103	0.66794	0.93687	0.90773	0.731255	0.49765	0.88201	0.83076	0.95403	0.861045	1.145	0.41314	0.55847	0.87882	0.91844	0.91351	0.64914	0.706095	0.71764	0.66746
301_V	SRRM1	E9PCT1	393	0.92694	NaN	0.89792	0.91242	0.92583	0.94363	0.94768	0.82564	0.820875	0.92688	0.972	0.974615	0.96857	1.08935	NaN	0.96147	1.0465	1.0122	1.04924	0.91625	0.774715	0.80514	1.1816	0.760985	0.64618	NaN	0.92441	0.794395	0.792555	0.97746	0.817525	0.72134	0.759035	0.87846	0.9519	0.861045	1.145	0.41314	0.55847	NaN	NaN	NaN	0.64914	0.64029	0.71764	0.66746
302_V	SRRM1	E9PCT1	476	1.0296	0.680785	0.53901	0.417385	0.45015	0.284855	0.247885	0.90737	0.13408	0.091339	0.0602585	0.044586	0.032475	0.02664	0.01736	NaN	NaN	0.0068335	0.990625	0.78108	0.669115	0.53894	0.496375	0.34135	0.34007	1.1927	0.18398	0.1316	NaN	0.10056	0.066064	0.058251	0.058045	0.052197	0.026927	0.031351	0.77878	0.82291	0.64892	0.5187	0.5354	0.48325	0.39017	0.66551	0.22555	0.20285
303_V	SRRM1	E9PCT1	725	0.99924	0.592875	0.60804	0.57184	0.623125	0.601495	0.61595	0.598235	0.573225	0.532385	0.51648	0.55123	0.5772	0.51333	0.49767	0.456295	0.479025	0.461325	1.00305	0.595915	0.601695	0.56187	0.586295	0.563975	0.650965	0.614585	0.532775	0.548575	0.546385	0.55074	0.570785	0.527635	0.494985	0.5503	0.52408	0.51721	1.0588	0.63581	0.55834	0.46936	0.45765	0.50811	0.51262	0.51294	0.5332	0.54758
305_V	SRRM1	E9PCT1	729	1.01511	0.600435	0.60516	0.575255	0.61916	0.59367	0.612275	0.572265	0.541	0.54591	0.50877	0.52499	NaN	0.60166	0.488365	0.463045	0.466715	0.454845	1.0251	0.5966	0.596515	0.56085	0.59221	0.563405	0.64299	0.60828	0.56158	0.6025	0.57093	0.52831	0.530285	0.51793	0.39609	0.45948	0.43063	0.49913	1.0193	0.64301	0.54858	0.4956	0.43652	0.50833	0.52633	0.517695	0.50291	0.50618
308_V	SRRM1	E9PCT1	628	1.01485	1.00016	1.03865	1.0645	1.062	1.0436	1.1089	0.95807	1.1019	1.0595	1.09905	1.12695	1.08715	1.0741	1.1222	1.0921	1.0878	1.06515	1.00331	0.99969	1.0581	1.04289	1.0293	0.8578	0.96494	0.956415	1.02798	1.01537	1.0409	1.04525	1.0866	1.0618	1.076	1.12505	1.12665	1.11215	0.95171	0.9191	0.97878	0.98192	1.0213	1.0018	1.0008	0.95015	1.0107	1.1192
309_V	SRRM1	E9PCT1	760	0.71418	0.67428	0.573835	0.55909	NaN	0.70904	0.70535	0.75393	NaN	0.67669	0.70097	0.96005	NaN	NaN	NaN	0.62248	0.6063	0.763455	1.02372	0.54083	0.693725	0.94046	0.741525	NaN	0.69541	0.45606	0.76427	0.71824	1.1601	0.759425	0.722725	0.795675	0.875475	NaN	0.85871	NaN	NaN	NaN	0.36583	NaN	0.6201	0.44179	0.60961	0.44937	0.65114	0.57381
311_V	SRRM1	E9PCT1	764	0.71418	0.67428	0.573835	0.55909	0.77707	0.70904	0.70535	NaN	NaN	0.67669	0.70097	0.96005	NaN	NaN	NaN	0.62248	0.6063	0.763455	1.02372	0.54083	0.693725	0.94046	0.741525	NaN	0.69541	0.45606	0.76427	0.71824	1.1601	0.759425	0.722725	0.795675	0.875475	NaN	0.813175	NaN	NaN	NaN	0.36583	NaN	0.6201	0.44179	NaN	0.44937	0.65114	0.57381
312_V	SRRM1	E9PCT1	766	1.0176	0.944295	0.93867	NaN	0.870135	0.92653	0.857905	0.82161	1.0351	1.0703	NaN	0.82922	0.89065	0.886645	0.872845	0.76845	0.767795	0.89294	1.1089	0.729955	0.73466	0.91371	0.78603	0.838935	0.78713	0.62679	0.85337	NaN	0.86422	0.79197	0.81039	0.67823	0.86283	NaN	NaN	NaN	1.1239	0.80349	NaN	0.7298	0.83397	0.89067	1.0132	NaN	0.91541	1.0489
313_V	SRRM1	E9PCT1	768	0.85724	1.01764	1.456	0.981045	1.1176	1.15071	1.23345	0.82161	1.6812	1.6867	1.5619	1.30194	1.30313	1.213	1.85085	1.16067	1.21443	1.70835	1.14115	0.967685	1.04285	1.2379	1.00592	0.95425	1.09532	0.62679	0.80882	0.71824	1.01216	1.06129	1.19932	1.16745	0.937915	NaN	1.09972	NaN	1.1239	0.80349	1.7097	0.7298	1.5105	0.89067	1.0132	0.44937	1.6357	1.0489
314_V	SRRM1	E9PCT1	609	0.940995	0.93272	0.830345	0.90918	0.856275	0.96792	0.83964	0.918805	0.918625	0.969575	0.90253	0.825	0.88232	0.96061	1.03436	0.85297	0.88694	0.843405	0.983925	0.830385	0.92367	0.92403	1.0963	0.995855	0.83989	0.83997	0.80002	0.8948	0.8069	0.810225	0.914365	0.88799	0.851135	0.830375	0.838	0.907745	0.94619	0.95719	0.86558	0.97958	0.88694	0.90671	0.95765	0.879325	0.89083	0.88561
320_V	SRRM1	E9PCT1	260	0.97586	1.11995	1.12855	1.18905	1.12955	1.1908	1.16885	1.16445	1.1572	1.2489	1.1389	1.25555	1.18475	1.218	1.2075	1.1633	1.1621	1.22685	0.95941	1.1251	1.20755	1.1168	1.15435	1.1762	1.1283	1.1028	1.13935	1.1698	1.2354	1.14145	1.20495	1.2003	1.20605	1.1503	1.2875	1.2697	1.0046	1.1437	1.1387	1.1302	1.2668	1.2617	1.2613	1.20405	1.1304	1.1604
321_V	KIAA0930	Q6ICG6	304	1.1511	0.88125	0.97742	1.0149	1.0714	1.0626	0.79354	1.1586	1.0745	0.87931	1.0928	1.0004	0.75669	NaN	0.66558	0.65403	NaN	0.70763	0.88993	NaN	1.1306	1.0202	1.1969	0.97323	1.048	1.0501	0.83046	1.1135	1.2051	0.87622	0.73912	0.9063	0.5185	0.81478	0.87285	0.78008	1.0099	1.2052	1.5411	0.97973	1.1389	1.0305	0.86652	1.05625	0.99066	0.91573
323_V	PFKFB2	O60825	483	1.04337	0.52223	0.55695	0.535645	NaN	0.469455	0.44027	0.52046	0.423475	0.353975	0.39773	0.41361	0.284445	0.27128	0.31851	0.320885	0.326835	0.312715	0.938805	0.473385	0.43065	0.4099	NaN	0.3639	0.37939	0.63205	0.32099	0.37403	0.350025	0.25795	0.32103	0.282545	0.320235	0.30218	0.27668	0.286875	0.95696	0.43348	0.37423	0.37565	0.36595	0.38387	NaN	0.42415	0.34484	0.27263
325_V	PFKFB2	O60825	493	1.24206	1.69165	1.07612	2.03115	1.80095	1.26253	0.44027	0.719205	1.8	1.90335	1.76475	1.16139	1.07719	1.19505	1.4614	1.6834	0.824275	1.14145	0.88236	1.55075	1.5102	1.53695	1.51035	1.17445	1.2736	1.48125	1.5659	1.93345	1.7282	1.46372	1.27843	1.13437	1.58065	2.2953	1.07232	1.9568	1.212	1.8334	1.5822	1.5674	1.7792	1.3485	1.8423	1.29305	2.4942	1.418
326_V	PFKFB2	O60825	466	0.89192	0.62724	0.71398	0.6106	0.63441	0.74542	0.6493	0.63619	0.59901	0.62107	0.63825	0.55112	0.55456	0.64659	0.58905	0.54215	0.54963	0.64413	0.92149	0.64206	0.59612	0.75312	0.66962	0.68869	0.71688	0.59003	0.66118	0.60605	0.62845	0.5746	0.48654	0.63665	0.56775	0.54836	0.64104	NaN	0.78615	0.46529	0.51189	0.48341	0.50371	0.62383	0.5547	0.48008	0.47426	0.50471
328_V	MKL1	Q969V6	511	0.953935	0.79462	0.84342	0.875085	0.878215	0.93833	0.82326	0.958875	0.80033	0.74128	0.69357	0.7003	0.60999	0.582975	0.56023	0.466655	0.47549	0.356615	0.997705	0.98853	0.868495	0.84414	0.92084	0.8286	0.847355	0.89742	0.89379	0.83724	0.842285	0.84822	0.75934	0.80328	0.75814	0.80559	0.82134	0.765805	0.92	0.81196	NaN	0.78044	0.7562	0.85851	0.79163	0.76016	0.73964	NaN
329_V	MKL1	Q969V6	385	1.76995	1.3841	1.3037	1.3322	1.5135	1.59895	1.30835	1.44435	1.2429	1.2426	1.2503	1.3419	1.131	1.07879	1.29765	1.2128	1.20935	1.14765	1.3888	1.2722	1.22955	1.3043	1.19545	1.3174	1.3253	1.18055	1.1848	1.2348	1.38925	1.29475	1.26815	1.4149	1.1942	1.36445	1.2265	1.1283	2.0981	1.3211	NaN	1.2928	1.3519	1.6711	1.3627	1.5055	1.0397	1.3991
346_V	KDM5C	P41229	1359	0.89917	0.86624	0.87271	0.99033	NaN	0.88414	0.93251	0.92691	0.83419	0.88843	1.1721	0.97384	0.99777	0.9772	1.0614	0.99717	0.96309	1.2587	1.2582	0.636	0.69013	0.83106	NaN	1.0853	NaN	0.86029	1.2761	1.0065	1.1503	1.2814	0.809	1.4067	0.79107	1.0601	1.1067	1.176	1.0808	0.94705	1.2027	1.1569	0.94635	1.0909	0.76333	1.01477	1.0118	0.96991
347_V	BAG6	P46379	1081	1.7344	1.48295	1.70975	2.1097	1.1307	1.4516	1.5925	1.46095	1.5491	1.7936	1.0381	1.84375	1.0866	1.5782	1.23517	1.1602	1.3661	1.34995	1.4439	1.56737	1.48078	0.87803	1.0413	0.98598	1.4062	1.53384	1.0695	1.64475	1.0531	0.93261	0.80931	0.97718	0.88304	1.44081	1.0164	0.92829	NaN	0.97387	1.0294	0.88777	0.89977	0.91801	0.99309	0.8966	0.91186	0.97388
349_V	BAG6	P46379	113	1.0758	1.0612	1.0731	1.0779	1.084	1.03678	1.1318	1.03945	1.04105	1.0117	1.00561	0.969135	1.1236	1.0587	1.07795	1.00693	0.98299	1.1083	1.1041	1.06676	1.3148	NaN	1.179	1.00594	1.10355	0.94885	1.0995	1.05145	1.1012	1.2473	1.1372	1.00568	1.0554	1.1413	1.0514	1.05539	NaN	NaN	1.0098	NaN	1.0796	1.1015	1.1682	0.986285	1.0254	NaN
350_V	BAG6	P46379	964	0.96551	1.01991	1.3095	1.1175	1.19455	1.1996	1.14555	1.20025	1.05376	1.0564	1.2082	1.25875	1.2546	0.968965	0.767355	1.0831	1.21635	1.0748	1.14915	1.0668	1.133	1.20355	0.87447	1.1667	1.00803	1.03031	1.11165	0.95974	1.1365	1.1729	1.05845	1.02165	1.1294	0.90195	1.2537	0.93951	0.93442	1.439	1.5095	1.4374	1.2314	1.245	1.0453	1.1334	1.08	0.6872
351_V	BAG6	P46379	973	1.04747	1.05052	1.0313	1.17726	1.13845	1.11854	1.12405	0.97293	0.969415	0.99241	0.94878	1.07225	1.01439	0.9857	0.98117	0.963285	0.953755	0.99991	0.996255	0.952015	0.97329	1.0871	0.978355	1.04035	1.07405	1.00754	1.03851	0.955365	0.90972	1.1891	0.973555	1.03643	0.91054	1.0786	0.97887	0.986145	0.87782	1.1174	1.0697	1.0473	1.0344	1.02	0.9598	1.01222	0.91011	1.0333
352_V	BAG6	P46379	1117	1.06035	0.967265	1.00007	0.97491	1.00887	1.04215	0.953755	0.98227	0.878625	0.904915	0.90391	0.86932	0.799735	0.79209	0.83016	0.7863	0.782795	0.721975	1.04485	0.938075	1.01272	1.00021	0.9982	1.00062	1.01384	0.996945	0.939205	0.98602	0.94857	1.00287	0.949725	0.914725	0.893375	0.90402	0.90082	0.88729	1.0534	1.1229	1.0443	0.97262	1.1018	1.1597	0.91059	0.906325	0.88423	1.0451
354_V	ARCN1	P48444	493	0.92471	0.80748	0.80048	NaN	0.994005	0.84427	0.94579	0.792475	0.84354	0.866565	0.81104	0.99495	0.89312	0.93122	0.92653	0.941215	0.84299	0.88067	0.51456	0.95885	0.7985	0.88953	NaN	0.95606	1.047	0.83433	0.97759	1.0003	NaN	1.0558	0.917985	NaN	0.81408	0.86893	0.8796	0.932465	NaN	NaN	NaN	0.95015	0.79548	0.83513	0.80916	0.85632	0.80786	0.95942
356_V	XRCC6	P12956	477	1.0499	0.69125	0.860005	0.81629	0.80216	0.78382	0.7202	0.842485	0.76754	0.5587	0.743625	0.754995	0.77221	0.67266	0.97704	0.67655	0.74693	0.61801	1.0478	0.64586	0.6503	0.667095	0.650605	0.708995	0.682285	0.66156	0.74028	0.70875	0.75185	0.71847	0.74967	0.73233	0.64049	0.66858	0.630195	0.578815	0.94168	0.54771	0.61889	0.75725	0.66588	0.72662	0.83873	0.657385	0.78088	0.50016
358_V	XRCC6	P12956	306	1.03574	0.891735	1.0123	0.58504	0.78584	0.6236	0.66058	0.96762	0.81441	0.63568	0.62863	0.654865	0.57014	NaN	0.510715	0.506965	0.455825	0.45498	0.85099	0.93357	0.76843	0.738185	0.686805	0.698865	0.662245	0.88901	0.636655	0.56958	0.56612	0.58673	0.58597	0.67902	0.570345	0.50762	0.54198	0.42099	0.60782	NaN	0.64405	NaN	NaN	0.63456	NaN	0.726835	0.59203	0.5054
364_V	RASAL2	B1AKC7	141	0.903715	0.91009	0.87369	0.88305	0.795465	0.87361	0.823755	0.895425	0.747425	0.649945	0.75314	0.65292	0.56321	0.58512	0.615785	0.57754	0.472935	0.41218	0.966665	0.867015	0.845875	0.84997	0.86717	0.91263	0.816505	0.79889	0.876935	0.83378	0.720645	0.660995	0.779655	0.64484	0.69541	0.71997	0.554785	0.66439	0.73657	0.81203	0.93601	0.84148	0.84427	0.79978	0.94487	0.78787	0.7758	0.70309
365_V	RASAL2	B1AKC7	793	1.0174	1.4228	1.8164	1.2942	1.3274	NaN	1.609	1.2702	1.1794	NaN	NaN	1.0204	1.0669	0.94244	NaN	1.0572	NaN	0.73886	1.2391	1.2952	1.2577	1.359	1.2362	1.1178	1.2401	1.4963	1.1599	0.87011	1.1288	1.66225	0.96888	1.1012	1.1197	0.91259	0.97914	0.84357	1.0287	1.0843	1.2056	1.4306	1.1427	1.3679	1.1721	1.3481	1.1174	0.97803
367_V	NRD1	O43847	86	1.1328	1.0707	1.03885	1.1773	1.2388	0.94666	0.95558	0.989355	0.839805	1.06885	1.02956	0.95927	1.0366	0.858505	0.74577	0.91843	1.06135	0.79883	0.919975	0.998675	0.97354	1.144	1.1529	0.889685	1.245	1.2039	1.17915	0.943525	0.96004	0.95223	0.91058	0.738455	0.82264	0.94469	1.1351	1.12132	1.0354	0.96127	0.92118	1.069	1.0578	1.0531	NaN	1.0589	0.98569	0.9847
368_V	NRD1	O43847	94	0.97812	1.0275	1.05165	1.058	1.2257	1.0326	1.15675	1.07225	1.0836	1.0824	1.09315	1.09035	1.00485	0.97625	0.97405	0.9313	0.928465	0.909535	0.9926	1.0755	1.19615	1.0255	1.01432	1.0512	1.06462	1.3457	1.1034	1.0999	0.9598	1.1005	1.01853	1.00973	1.07767	1.0454	1.00638	1.02602	0.95753	1.2293	1.3991	1.2394	1.2153	1.1503	1.1508	1.09535	0.98029	1.0705
369_V	NRD1	O43847	96	1.1328	1.05485	NaN	1.1049	1.2388	0.92326	0.92198	0.986105	0.928155	0.993795	1.1069	0.99057	0.98831	0.947115	0.79327	0.931145	1.06135	0.73836	1.07123	1.12698	1.09974	1.2092	1.1529	0.889685	1.245	1.0929	1.14235	0.75675	1.00247	1.00567	0.91058	0.738455	0.82264	0.94469	1.1351	1.1005	0.95753	0.90824	0.92118	1.069	1.0578	1.0336	1.0865	1.1633	1.0414	NaN
388_V	NFIA	Q12857	287	1.06575	1.206	1.2136	1.2748	1.22575	1.2769	1.27355	1.07119	1.1594	1.11151	1.3195	1.32115	1.2175	1.19625	1.2461	1.11115	1.10265	1.11885	1.1631	1.30465	1.01713	1.06515	1.13675	1.22695	1.33385	1.05435	1.244	1.25035	1.08024	1.32005	1.3184	1.17605	1.29205	1.2129	1.2277	1.1918	NaN	1.3104	1.2912	1.2837	1.2438	1.4132	1.3883	1.12495	1.1514	1.1742
392_V	XIAP	P98170	40	0.9523	0.85042	1.121	0.894185	0.81126	0.76184	0.76344	1.08195	0.65827	0.71937	0.61699	0.559945	0.43147	0.564885	0.375525	0.28154	0.22287	0.19137	0.90174	0.830675	0.80786	0.78219	0.794575	0.883655	0.81296	0.94907	0.76972	0.71579	0.7548	0.6687	0.71703	0.765395	0.6196	0.67317	0.65938	0.6377	1.0605	0.72336	NaN	NaN	0.80877	NaN	0.86403	0.60659	0.82215	NaN
394_V	PEA15	Q15121	116	0.88827	0.79813	0.76577	0.700105	0.716005	0.823735	0.77252	0.83932	0.72401	0.76661	0.739035	0.723915	0.667075	0.69731	0.694685	0.742275	0.60725	0.59117	0.93889	0.69474	0.651235	0.60469	0.616885	0.662985	0.632365	1.0166	0.683145	0.635145	0.55908	0.51984	0.57366	0.616865	0.593125	0.522125	0.584575	0.517455	0.88163	0.8037	0.66586	0.60345	0.67865	0.66055	0.64046	0.73392	0.5681	0.47055
399_V	ARHGEF7;ARHGEF6	Q15052	488	1.0151	0.80419	0.94186	0.884175	0.80689	0.94092	1.0123	0.89885	1.0371	0.88885	0.93642	0.83913	0.87516	0.93966	0.935365	0.896605	0.94665	0.9295	0.86134	0.94125	0.96741	0.93437	0.86464	1	0.71087	0.77414	0.85834	0.76724	0.87873	NaN	0.92007	0.89817	0.8328	0.88562	0.8896	1.0699	0.9271	0.81977	0.9253	0.78833	0.863	0.86364	0.88955	0.87932	0.79381	0.91871
400_V	ARHGEF7	Q14155	257	1.01743	1.03041	1.2598	1.21225	1.3729	1.5116	1.25505	1.12281	1.15705	1.3215	1.42145	1.46275	1.18515	1.34135	1.27235	1.20785	1.1765	1.0966	0.97928	1.1755	1.23845	1.20425	1.18575	1.13166	0.97281	1.08141	1.26665	1.07018	1.04705	1.21195	1.36245	1.1767	1.02464	1.14628	0.86836	1.09045	1.0021	1.4507	1.1316	1.1444	1.4684	1.2144	1.2489	1.15835	0.9713	1.1587
403_V	ELAVL2	Q12926	221	1.0988	0.99054	0.88022	0.94335	0.886805	0.895095	0.84167	1.01463	0.746855	0.65394	0.641925	0.545235	0.37312	0.326905	0.2514	0.14789	0.10072	0.11136	1.05374	0.994115	0.970075	1.02429	0.96293	0.96212	0.93337	0.87774	0.963505	0.932355	0.9094	0.800085	0.88755	0.84785	0.809285	0.738335	0.69935	0.69072	1.3013	0.93194	1.054	0.85288	0.82355	1.0034	0.79568	0.900125	0.68238	0.74285
405_V	EXOSC1	Q9Y3B2	21	0.88166	0.87548	0.859505	0.82766	0.888145	0.86093	0.738835	0.96294	0.74153	0.715595	0.69786	0.630935	0.55141	0.552345	0.481245	0.49279	0.57847	0.54429	1.1258	1.0436	0.87225	0.9261	0.922065	0.79824	0.917535	0.94266	0.77799	0.82045	0.72684	0.668315	0.6221	0.77186	0.67199	0.62675	0.623425	0.594605	NaN	0.8693	1.1383	0.94007	NaN	0.8718	0.83511	0.94206	0.76762	0.64612
410_V	PABPC4;PABPC1;PABPC3;PABPC1L	P11940	342	1.1004	1.0183	1.19615	1.2748	0.99158	1.1276	1.1165	1.0058	1.00252	1.0795	1.1007	1.16885	1.04815	1.00087	1.1846	1.09145	1.02049	0.9708	0.979245	1.03317	1.0335	0.99816	1.2295	1.09913	1.0449	0.8766	1.04672	1.08685	0.99723	0.97632	1.02657	0.9924	0.90553	1.02115	1.0466	1.0254	NaN	1.0454	0.94055	0.95366	0.9594	1.0269	1.0027	NaN	NaN	1.0966
414_V	BNC2	Q6ZN30	403	NaN	0.64102	NaN	0.6895	NaN	0.74605	NaN	1.0726	NaN	NaN	1.1238	0.86904	NaN	0.73897	NaN	0.72475	NaN	0.72372	1.2644	1.15	0.996715	0.87943	0.89579	1.1537	0.82263	0.89227	0.89464	NaN	NaN	NaN	0.79713	0.97465	0.84502	0.8203	NaN	0.88543	0.93935	1.0528	NaN	0.89673	1.1434	0.86166	1.0446	0.72351	0.98428	NaN
415_V	ROR2	Q01974	447	1.07675	1.01226	0.97447	0.99465	0.96991	0.814695	0.769045	0.965115	0.939865	0.86437	0.925475	0.941735	0.7703	0.74839	0.617935	0.732925	0.779625	0.74916	1.01913	0.82248	0.77248	0.887445	0.811915	0.81442	0.79817	0.865785	0.95172	0.75579	0.965685	0.734695	0.74006	0.72018	0.70093	0.754705	0.61443	0.76194	0.99922	NaN	0.70477	0.71915	0.79009	0.81421	0.80632	0.58443	0.63589	0.71896
419_V	EPS15	P42566	814	0.95747	1.04812	1.12927	1.17246	1.1365	1.01415	1.03524	1.00114	1.1651	1.04185	1.11134	1.07644	1.1536	1.14497	1.12155	1.158	1.23935	1.06565	0.92107	1.1339	0.93068	1.1036	1.18585	1.14325	1.2129	0.98609	1.06217	1.1749	1.42105	1.28625	1.222	1.13505	1.33995	1.3133	1.3684	1.4445	0.89684	1.0078	1.2183	1.0079	1.2901	1.1473	1.1059	0.962735	1.1913	1.269
421_V	EPS15	P42566	324	0.925635	0.879375	0.835225	0.983965	0.741375	0.83269	0.822555	0.76138	0.780845	0.93743	0.79977	0.82605	0.6386	0.733905	0.997695	0.907985	0.75195	0.64452	0.875815	0.94992	0.82954	0.978655	0.921635	0.848265	0.90628	0.91652	0.82509	0.850755	1.0448	0.836825	0.912785	0.99252	0.80348	0.706285	0.786175	0.960055	0.76892	NaN	0.83713	0.8159	0.8156	0.85496	0.94573	0.847895	0.67061	0.66514
425_V	GRIPAP1	Q4V328	657	1.1808	1.1546	1.05958	0.89742	NaN	1.0206	0.99031	NaN	0.78011	0.84445	0.644115	0.56797	NaN	0.46767	0.33909	NaN	0.21122	0.18356	1.101	NaN	NaN	1.1063	0.92659	NaN	1.341	1.02873	1.09855	1.02466	1.2952	NaN	NaN	0.97685	NaN	0.87339	NaN	NaN	NaN	1.1182	0.9698	1.0152	0.75546	0.81313	0.75267	1.07056	1.0522	0.56623
437_V	FAM76B	Q5HYJ3	193	0.86297	1.2053	1.0999	1.10035	1.2834	1.32	0.85424	0.954525	1.0724	NaN	0.7988	0.62528	0.88091	0.771405	0.81083	0.836555	0.779365	0.84526	NaN	0.82278	0.79912	0.954285	1.06717	1.0237	0.8685	0.94435	1.15951	1.14373	0.84931	0.74746	0.71812	0.60688	0.924015	1.1153	NaN	0.84654	NaN	0.78806	0.81765	NaN	NaN	NaN	0.8014	1.1054	0.99796	1.5841
438_V	ACTN2;ACTN1;ACTN4;ACTN3	O43707	159	0.939445	1.2656	1.49425	1.11021	1.2463	1.3321	1.33925	1.2767	1.2397	1.15245	1.60055	1.2507	1.1181	1.29135	1.28065	1.2553	1.14285	1.07995	0.8735	1.2226	1.45155	1.29535	1.152	1.0912	1.1506	1.2835	1.0814	1.2563	1.4989	1.3963	1.30545	1.4643	1.12535	1.1728	1.64255	1.26905	NaN	1.7446	1.0306	1.27	1.2749	0.97568	1.4827	1.5076	NaN	1.4873
439_V	C7orf43	Q8WVR3	491	NaN	1.3139	NaN	1.3248	1.4878	1.3178	1.4917	1.6495	NaN	1.374	1.0825	1.2945	1.3092	1.0318	1.0664	1.2271	1.2035	1.0017	NaN	1.4239	NaN	NaN	1.4893	1.1132	NaN	1.4029	1.3426	NaN	1.4453	1.492	1.3226	1.7057	1.1371	NaN	1.6508	NaN	NaN	1.7476	1.5289	1.4353	1.2315	NaN	1.361	1.5683	NaN	1.4285
443_V	AGAP3;CENTG3	Q96P47	443	0.97595	0.96549	0.86917	0.76336	0.8795	0.86707	0.77678	0.90876	0.76208	0.67867	0.72251	0.64636	0.49275	0.41221	0.422585	0.3073	0.3053	0.27088	0.946945	0.81409	0.790865	0.832585	0.780925	0.75441	0.71956	0.773365	0.73522	0.72022	0.659715	0.360031	0.66799	0.707955	0.609285	0.65853	NaN	0.38154	0.90007	0.88463	0.78262	NaN	0.74033	0.62302	0.62834	0.646595	0.46982	0.59813
449_V	HDAC2	Q92769	394	0.95767	1.31375	1.55385	1.39205	1.43445	1.49655	1.4011	1.17255	1.4289	1.46905	1.4388	1.42655	1.35885	1.4426	1.4806	1.57805	1.4797	1.5468	1.00727	1.4044	1.3988	1.3534	1.33495	1.3606	1.52815	1.32725	1.36135	1.3428	1.47535	1.4713	1.53295	1.57295	1.47135	1.66895	1.46885	1.57815	0.98051	1.4563	1.6216	1.4922	1.6865	1.5097	1.4792	1.49625	1.5549	1.4763
450_V	HDAC2	Q92769	407	0.930565	0.582085	0.589425	0.476775	0.550035	0.48411	0.454735	0.89923	0.381945	0.27249	0.235565	0.28855	0.15983	0.187965	0.125119	0.154516	0.0791855	0.079537	1.03129	0.60994	0.63453	0.627115	0.466505	0.57841	0.5938	0.80425	0.37747	0.316495	0.24862	0.2155	0.225465	0.189215	0.146965	0.15244	0.14299	0.106087	0.98555	NaN	NaN	0.66506	0.59486	0.65187	NaN	0.77021	0.42036	0.39906
451_V	HDAC2	Q92769	422	0.86143	0.93452	1.177	1.1241	1.1014	1.1718	1.0667	0.84875	1.2866	1.1592	1.0114	0.94885	1.1334	1.3801	1.13475	1.0976	1.1496	1.3386	1.008	0.85039	0.9583	0.94562	0.92699	1.0782	1.0395	0.6238	0.95934	0.9131	0.90068	0.90586	0.9419	0.87533	0.90247	0.86303	0.88616	NaN	1.0555	0.76022	0.88086	0.84003	1.0098	0.80099	0.90878	0.941455	0.79423	0.85809
452_V	HDAC2	Q92769	424	0.87834	0.97836	1.05997	1.03292	1.05485	1.1684	0.98386	0.84875	1.12559	1.15355	0.941525	0.97431	1.1067	1.15141	1.1547	1.2553	1.10545	1.23185	NaN	0.893975	0.868105	0.97556	0.891955	1.00858	0.99911	0.726715	0.98752	0.937185	0.90068	0.94948	0.848715	0.973365	0.88621	0.847705	0.78632	0.893275	1.0555	0.76022	0.88086	0.84003	1.0098	0.80099	NaN	0.941455	0.79423	0.85809
453_V	EIF3H;EIF3S3	O15372	183	1.07995	0.67187	0.737445	0.63188	0.74716	0.72457	0.833315	0.61074	0.681535	0.849095	0.739435	0.700335	0.631585	0.63242	0.576405	0.800815	0.66169	0.837515	0.98851	0.72445	0.68138	NaN	0.83696	0.66969	0.76174	0.72805	0.78892	0.72699	0.935725	0.829465	0.746435	0.7065	0.675725	0.70119	0.80026	0.77248	0.69924	0.66113	0.86436	0.63354	0.70236	0.51521	0.86202	0.656105	0.64292	0.65597
455_V	EIF3F	O00303	258	1.0401	0.93729	0.94365	0.93135	0.91352	0.942855	0.86673	0.964575	0.91595	0.850205	0.924195	0.861135	0.93804	0.868365	0.85893	0.806995	0.79668	0.756875	1.0187	0.88403	1.01825	0.91181	0.922205	0.95363	1.03825	0.874575	0.9307	0.90983	0.88165	0.932495	0.860725	0.82905	0.85404	0.90567	0.834905	0.81646	0.96369	0.82909	0.85397	0.92635	0.92279	0.91441	0.9262	0.912045	0.84251	0.97319
459_V	NELFA;WHSC2	Q9H3P2	363	0.99122	0.94837	0.92831	1.00013	0.952985	0.99587	0.884635	1.082	0.80261	0.69228	0.724535	0.63849	0.60189	0.505495	0.38976	0.31915	0.26664	NaN	0.96599	0.9859	0.99464	1.0276	0.994135	1.01304	1.00272	1.03135	0.90961	0.93248	1.1073	0.848465	0.855705	0.98936	0.86836	0.695385	0.7872	0.70459	NaN	1.0716	0.96938	0.94038	1.1792	0.83833	NaN	0.8807	0.73415	0.66017
471_V	SLC12A6	Q9UHW9	1032	0.82207	1.10215	1.34545	1.08056	1.20095	1.12445	1.41705	0.938385	1.35945	1.3843	1.2764	1.38315	1.52215	1.26845	1.2383	1.2154	1.1723	1.12373	NaN	1.19595	1.1049	0.89771	1.06946	1.12995	1.0589	1.0828	1.04943	1.3473	1.07825	1.4287	1.00323	1.1214	1.1876	1.1951	1.16996	1.07184	1.0756	1.2547	1.3025	1.0225	1.1542	1.053	1.263	0.954025	1.2076	1.1635
472_V	STK3	Q13188	316	NaN	1.16351	1.3367	1.1893	1.11525	1.0692	1.17225	1.20635	1.1268	1.1235	1.18225	1.3129	1.15065	1.0469	1.28106	1.0799	0.98644	1.0801	NaN	1.14392	0.84113	1.1902	1.0566	1.13665	1.0963	1.1361	1.3368	1.09435	1.25543	1.2165	1.13565	1.244	1.2119	1.25395	1.1233	NaN	0.93551	1.742	1.4794	1.5032	1.3712	1.3297	1.3317	NaN	1.1551	NaN
473_V	STK3	Q13188	385	1.05257	0.896775	1.00626	0.82595	1.05946	0.89172	1.02929	0.89748	1.1016	0.90637	0.80436	0.808105	0.731355	0.85179	0.786525	0.76671	0.68126	0.6777	0.91987	1.15175	1.03345	0.87857	0.717715	0.92678	0.87779	0.998175	1.09725	1.03804	0.844435	0.888895	0.928285	0.99171	1.00077	0.925635	0.78359	0.982325	1.3002	1.1493	0.6171	0.85355	1.0239	1.0626	0.89024	1.02813	0.97733	0.91385
474_V	RPUSD2	Q8IZ73	68	0.949525	1.11875	1.04167	1.06935	1.11955	1.12835	1.095	1.0487	1.07295	1.03113	0.922025	1.0961	0.97953	1.0288	1.0565	0.94233	0.98005	0.960505	1.03795	1.1012	1.0407	1.09135	1.04085	1.1138	1.02435	1.04805	1.00977	1.04275	1.10265	1.04245	0.941665	1.0796	1.03876	1.02524	1.03969	1.0698	0.96131	1.2672	1.1025	1.1752	1.1955	1.1104	1.1381	1.0545	1.0589	1.0579
477_V	DBNL	Q9UJU6	275	1.0204	1.1515	1.235	1.06605	1.02905	1.00423	0.93552	1.0346	0.80579	0.628495	0.50637	0.392405	0.273245	0.22878	0.1281	0.0983885	0.0643445	0.054386	0.9332	1.3637	1.2885	1.3074	1.3273	1.1908	1.1158	1.07898	1.202	1.18895	1.05225	1.0154	0.956165	1.0033	0.84818	0.71185	0.7249	0.578485	NaN	NaN	1.0765	0.99988	0.88559	0.83321	0.65631	0.59048	0.52207	0.47273
479_V	DBNL	Q9UJU6-2	232	0.9393	0.80897	0.81521	0.734955	0.843285	0.75136	0.82926	0.89311	0.78199	0.723745	0.64565	0.75427	0.41404	0.469365	0.41258	0.4295	0.30135	0.2384	1.08594	0.90556	1.00968	0.86065	0.894685	0.91136	0.76978	0.799205	0.69835	0.719495	0.76639	0.664655	0.782135	0.696015	0.757655	0.83034	0.892515	0.807885	0.63074	0.93763	0.77386	0.65599	0.57387	0.74896	0.59181	0.7786	0.46406	0.46693
481_V	SLC35B2	Q8TB61	427	0.93659	0.90097	0.91989	0.9736	0.96192	0.951935	0.949125	0.90199	0.96737	0.99865	0.993025	1.09699	0.954725	0.884935	0.946445	0.96031	0.96655	0.94693	0.96689	0.847845	0.925585	0.868565	0.881315	0.864205	0.88983	0.892795	0.86748	0.894535	0.923095	0.87169	0.92654	0.841685	0.911285	0.85622	0.901215	0.8444	0.8677	0.87122	0.85744	0.79314	0.83049	0.84271	0.87575	0.795795	0.83428	0.76332
485_V	SNX17	Q15036	336	1.1372	0.85496	0.84736	0.835195	0.884695	NaN	0.91525	0.98153	0.90263	0.933595	0.925535	0.755135	0.81956	0.944935	0.73565	0.7822	0.669635	0.66083	1.24045	0.86993	0.811335	0.78872	0.87329	0.82551	0.827625	0.88863	1.01503	1.01287	0.98775	0.811535	1.1	1.12935	1.0772	0.878165	0.94889	0.888245	NaN	0.82222	0.94394	0.7843	0.7774	0.89768	NaN	0.8791	0.79367	0.71881
488_V	PTDSS1	P48651	425	0.9232	0.935315	0.905975	1.02869	1.01138	0.84822	1.0473	0.97185	1.05925	0.99239	1.06046	1.013	0.9177	0.960415	0.688315	0.856395	0.833245	0.80461	1.03645	0.84783	0.867225	0.875185	0.90824	0.93834	0.92275	0.902665	0.99773	0.91181	0.92925	0.88905	0.999	0.779285	0.85357	0.8843	0.899775	0.788235	1.0766	0.94518	0.98168	0.80724	0.94446	NaN	0.90452	0.871985	NaN	0.77392
493_V	SLC1A3	P43003	512	1.0928	0.82724	0.8889	0.74832	0.784885	0.54207	0.70869	1.00429	NaN	0.69682	NaN	0.629005	0.58286	0.64574	0.61479	0.41505	0.67018	0.57471	0.60187	0.68399	NaN	0.57824	0.71451	0.676725	0.56621	1.1549	0.62249	0.54582	NaN	0.50155	0.52329	0.41082	0.73206	0.47246	0.369895	0.47329	1.0989	0.56005	0.63918	0.49834	0.62584	0.54371	0.62752	0.60252	0.61828	0.45291
500_V	RPS6KA3;RPS6KA1;RPS6KA6	Q15418	221	1.00567	1.1873	1.17675	1.23025	1.1998	1.1163	1.2702	1.4805	1.18285	1.12405	1.27348	1.1852	1.1669	1.20075	1.14865	1.21385	1.1702	1.1738	1.0411	1.24085	1.2365	1.1606	1.1496	1.24365	1.12165	1.2831	1.15495	1.08871	0.99859	1.0817	1.13555	1.21753	1.14837	1.10895	1.3003	1.11305	1.1629	1.3155	1.4591	1.2552	1.1359	1.2479	1.2287	1.2926	1.2644	0.99227
501_V	RPS6KA3	P51812	715	0.92465	0.92091	0.83589	0.931045	0.94592	0.98415	0.88121	0.94544	0.853355	0.91038	0.871185	0.875605	0.811145	0.774995	0.730855	0.66616	0.61447	0.590195	1.06365	0.84739	0.858445	0.91706	0.86455	0.90802	0.859205	0.78459	0.903485	0.88356	0.89646	0.86429	0.87454	0.85856	0.841365	0.81946	0.816715	0.83548	0.93388	0.7693	NaN	NaN	NaN	NaN	0.74924	0.71312	0.66886	0.74068
504_V	DNM1L	O00429	616	0.952915	0.972495	0.943235	1.01359	0.944355	0.98865	0.896385	0.98902	0.93854	0.87395	0.873095	0.84662	0.823445	0.70807	0.696885	0.631225	0.590655	0.540715	0.91519	0.984545	0.977955	0.928605	1.00043	0.958085	0.944275	1.00391	1.00199	0.94114	0.947045	0.929195	0.977825	0.974465	0.911405	0.88332	0.947645	0.92539	1.0229	1.0439	0.97761	0.96442	0.98703	0.96752	0.95676	0.903825	0.85231	0.94709
505_V	CANX	P27824	583	1.03365	0.870125	0.93787	0.91754	0.967505	0.81376	0.95933	0.90348	0.924365	0.895335	0.86726	0.897315	0.76797	0.827845	0.58627	0.709235	0.592755	0.61483	1.0753	0.80251	0.74281	0.8072	0.822225	0.796845	0.837715	0.777115	0.845355	0.711285	0.7999	0.712855	0.8049	0.677825	0.721395	0.7167	0.624545	0.600285	0.98482	0.78344	0.8363	0.72133	0.82198	0.84332	0.88715	0.72687	0.71679	0.53612
506_V	CANX	P27824	564	0.87897	0.84558	1.12292	0.96799	1.42595	0.888315	1.25045	1.19085	1.3451	1.4543	1.0076	1.47055	1.1663	1.327	1.19331	1.2739	1.2023	1.24545	0.72846	1.01127	0.995255	1.08794	1.13308	0.89143	1.41195	0.83862	1.16225	0.98048	1.0541	1.15504	1.1151	0.94279	1.17645	1.0292	1.14275	1.2042	0.69515	1.4173	1.2898	0.94478	1.1695	1.0596	1.2713	0.76543	1.036	0.84322
509_V	MKL2	Q9ULH7	921	0.96042	1.2082	0.93045	1.19895	1.1139	1.0752	1.04825	1.05807	0.950985	1.08478	0.931135	0.92367	0.908045	0.930505	0.75556	0.691255	0.745715	0.63314	0.969395	1.2605	1.2322	0.93308	1.05965	1.0335	0.903975	1.0271	1.084	1.1991	1.04224	0.941465	0.95169	0.86159	1.0138	0.92645	0.919045	0.95543	0.86907	1.1479	0.93169	0.96801	1.0161	1.0717	0.90528	1.09007	0.98306	1.1565
516_V	PRKAB2	O43741	184	0.976455	0.94397	1.0825	1.0495	0.958785	0.944385	0.893645	0.79956	0.870545	1.02044	0.94647	1.13965	1.01151	1.00265	0.907375	1.02053	0.99783	0.91197	1.1909	0.775685	0.98762	0.9099	0.843005	0.84628	0.9367	0.868535	0.901585	0.954145	0.973265	0.83978	0.81684	0.95064	0.985935	0.986305	0.930425	0.99457	0.8648	0.80523	0.96041	0.84742	0.84685	0.82969	0.89341	0.82602	NaN	NaN
522_V	MAP1S	Q66K74	640	NaN	0.69958	0.81028	0.84995	0.93619	0.823565	NaN	0.741565	0.9117	0.905285	0.82994	1.02	1.05916	0.895705	0.83755	0.86756	1.02147	0.92665	1.0184	0.88941	0.818575	0.88247	0.794555	0.84239	1.0235	0.63795	0.90651	0.71062	0.85473	1.0067	0.89192	0.926955	NaN	1.0248	1.02245	0.9771	NaN	0.75322	0.69003	0.72067	NaN	0.77739	0.6553	0.631345	0.74063	0.78375
523_V	MAP1S	Q66K74	759	0.979	0.972155	0.91943	0.938995	0.919495	1.00482	0.901295	0.94488	0.921835	0.90694	0.90813	0.940435	0.838465	0.931085	0.89534	0.861745	0.80723	0.791895	0.988825	0.980155	0.889565	1.00541	0.96918	0.93037	0.832775	1.02515	0.90305	1.02486	0.992575	0.91925	0.93221	0.87464	0.94995	0.86596	1.08562	0.894645	0.93289	0.89774	0.93329	0.96385	0.96499	0.85917	0.86014	0.86082	1.0747	0.79455
528_V	MAP1S	Q66K74	321	0.92794	0.92267	1.2709	0.65621	0.93228	0.75324	NaN	1.1706	1.2073	0.88521	0.90452	1.0464	0.6581	0.70514	0.64644	0.47647	0.64595	0.57491	NaN	0.86067	0.84625	1.0849	1.0085	0.87657	1.1667	NaN	1.0276	0.86211	NaN	0.71957	0.79021	0.56849	NaN	NaN	0.63029	0.72267	1.0284	0.74483	0.94924	0.89251	0.91603	1.2084	NaN	1.1283	0.70595	0.89347
544_V	TSC2	P49815	1155	0.89557	0.36827	0.494475	0.51853	0.59077	0.488545	0.42152	0.821185	0.4196	0.329875	0.13749	0.21999	0.21313	0.17318	0.13526	NaN	NaN	NaN	0.95748	0.97562	0.69542	0.47754	0.63276	0.58352	0.466195	0.95203	0.462305	0.433605	0.430045	0.36942	0.32567	0.348565	0.45129	0.22959	0.2674	0.23539	0.91963	0.58648	0.49738	0.46283	NaN	NaN	NaN	0.86393	0.32825	0.3465
550_V	EYA3	Q99504	271	0.91267	1.2745	1.3251	1.1683	1.33085	1.07895	0.961105	1.4516	0.760005	0.72837	0.69579	0.51479	0.4156	0.46165	0.25542	0.44056	0.32205	NaN	1.1649	1.35875	1.0938	1.49825	1.2861	1.1634	0.89003	1.3852	NaN	NaN	1.0925	1.0828	0.72918	0.63585	0.68658	0.600715	0.6383	0.45716	1.3482	1.319	NaN	1.4917	1.1854	NaN	1.3835	1.235	NaN	1.0349
551_V	EYA3	Q99504	438	0.98517	0.9845	0.83538	0.982105	1.30355	0.9685	1.03729	1.0316	0.94696	1.7799	1.02595	1.5165	1.0241	1.0568	0.93163	1.31855	NaN	0.97023	1.03042	0.70201	1.2226	1.0464	0.849515	0.81467	1.0045	NaN	1.08005	1.2748	1.36275	1.0333	1.1346	0.949745	0.9814	1.03307	1.13949	1.21365	0.99983	0.95759	0.93188	0.99483	1.0397	1.0113	1.3492	0.99968	1.018	1.0417
552_V	TAB2	Q9NYJ8	524	1.06345	1.08645	0.93359	1.0392	1.05175	0.956415	1.0136	NaN	0.97942	1.07673	1.1193	1.1442	1.0622	0.928655	1.309	0.64265	0.91844	0.87572	1.1389	1.1421	1.148	1.5183	1.2308	0.902215	1.38355	1.23665	1.10524	1.2984	1.4903	1.249	1.28295	1.3922	1.0835	1.2639	1.3194	1.0795	1.2954	1.7708	1.3651	1.3306	1.1244	1.2827	1.1628	1.51245	NaN	1.1795
554_V	UBE2K	P61086	159	0.87827	0.86118	1.2289	1.568	1.1397	NaN	1.4651	1.0448	1.40035	1.2822	1.20355	1.11753	1.3567	1.1731	1.1344	1.14195	1.3739	1.1339	1.0818	1.3179	1.23815	1.0895	1.2375	NaN	1.23611	1.03871	NaN	1.0619	1.21055	1.09251	1.6846	1.35865	1.1155	1.28305	1.3352	1.34996	1.067	1.1541	0.99718	1.0128	0.89929	0.99752	1.1035	0.989575	1.2217	1.3078
555_V	EXOC7	Q9UPT5	250	1.05717	0.92483	0.814195	0.90812	0.91358	0.77236	0.670995	1.01242	0.53404	0.54008	0.432515	0.39487	0.38047	NaN	0.236635	0.2845	0.22731	NaN	0.99412	0.977305	0.959535	0.8721	0.84933	0.839595	0.796285	1.05855	0.662605	0.570645	0.53549	0.49412	0.494175	0.44997	0.40351	0.398025	0.373705	0.3935	0.89377	0.72128	0.84582	0.76301	0.68824	0.64078	0.58388	0.53822	0.47223	0.45988
556_V	SRSF5	B4DJK0	117	1.0968	0.70723	0.87859	0.72071	0.89491	0.818125	0.743145	0.92684	0.754145	0.906135	0.80105	0.76368	NaN	0.78652	0.55202	0.77641	0.724035	0.77306	1.0587	0.87772	1.0715	0.90954	0.839955	0.77766	0.95044	0.76432	0.76382	NaN	0.781815	NaN	0.774405	0.82396	0.733895	0.64395	0.75354	0.72602	NaN	0.81462	NaN	0.72634	0.82326	0.81841	0.78673	0.83647	NaN	0.77439
558_V	CWC25	Q9NXE8	218	NaN	0.874015	NaN	0.927935	0.89526	NaN	0.82349	0.87224	0.78176	0.55708	0.68401	0.643565	0.525345	0.533515	0.43738	0.356145	0.28684	0.28398	0.905435	0.77161	0.815995	0.839765	0.837465	0.81265	0.757805	0.78144	0.80727	0.81857	0.819205	0.75245	0.76319	0.82081	0.819615	0.87489	0.74721	0.70188	0.93817	0.64949	0.91641	0.67709	0.71782	0.63242	0.67389	0.686695	NaN	0.57989
561_V	USP8	P40818	718	1.09655	1.24835	1.2049	1.08974	1.2967	1.1435	1.19545	1.1236	1.371	1.319	0.946205	1.33995	1.26255	1.33875	1.01149	1.4548	1.49655	1.6622	0.959145	1.1529	1.09619	1.234	1.13114	1.3017	1.1841	1.138	1.1504	1.17403	1.31665	1.3478	1.1262	1.222	1.2986	0.994855	1.38875	1.17108	0.98735	1.1912	1.2565	1.0411	NaN	1.2272	1.3826	1.1926	NaN	1.4172
564_V	USP8	P40818	392	1.00254	1.1165	1.03977	1.05126	1.0993	0.98114	1.0085	0.98024	1.01335	0.88497	1.062	0.86512	0.89699	0.9183	0.801885	0.82431	0.75515	0.77617	0.976145	1.1239	1.0532	1.02295	1.05155	0.989215	0.953165	1.01645	1.09765	1.00592	1.1226	1.01633	0.986545	1.06805	0.890165	0.937125	0.90575	0.96001	0.91423	1.1341	1.008	0.91302	0.9671	0.98186	0.9239	1.07225	0.96876	0.88296
565_V	USP8	P40818	452	0.99835	1.00819	1.0378	1.0145	1.02765	NaN	0.96191	1.08625	1.1458	0.6857	1.1272	NaN	0.765375	0.6815	0.46176	0.47665	0.6697	0.46999	1.0606	1.00634	1.05743	1.01615	1.12185	0.90105	1.1674	1.0397	0.95972	1.1512	0.86728	0.95259	1.0171	0.94327	1.0142	0.919895	0.88896	0.775605	0.89795	1.2949	0.92195	NaN	NaN	1.2088	NaN	1.0286	0.90661	0.86778
577_V	KIF20A	O95235	532	0.91927	0.9993	1.03927	0.868395	0.89051	0.92844	0.843445	0.992025	0.893845	0.7335	0.70478	0.636475	0.540515	0.468095	0.382535	0.33864	0.273645	0.21924	0.969755	0.948995	0.98295	0.9512	0.97534	0.970725	0.89374	0.944005	0.91103	0.93323	0.80786	0.8323	0.854355	0.851265	0.798155	0.768245	0.8146	0.720995	0.86029	0.8971	0.93833	0.87985	0.96083	0.88544	0.7862	0.951375	0.70763	0.69654
587_V	CDC27	P30260	426	1.14795	0.92779	0.563795	0.72804	0.612855	0.547535	0.57175	1.14498	0.356985	0.302785	0.198365	0.19852	0.11615	0.0894475	NaN	NaN	NaN	NaN	1.05007	0.90549	0.720005	0.676155	0.59265	0.54139	0.472565	1.05204	0.40095	0.38631	0.231545	0.21081	0.279385	0.135615	0.10524	0.160315	0.109332	NaN	1.0282	0.75007	0.82104	0.5241	0.50137	0.42139	0.46637	0.790855	0.47945	NaN
589_V	CDC27	P30260	435	0.82209	0.31135	0.39677	1.29234	0.38458	0.323325	0.41224	NaN	NaN	0.252735	0.185685	0.14836	0.13666	0.14596	0.12837	0.08399	0.058871	NaN	0.876205	0.35653	0.28717	0.26558	0.21634	0.251225	NaN	0.79949	NaN	0.20872	NaN	0.18142	0.12387	NaN	0.13066	0.11044	NaN	0.11993	NaN	0.26276	0.28	0.29995	0.24171	0.16028	0.19328	0.48578	0.14625	0.12441
596_V	CRYBG3	B4DLE8	629	NaN	1.3441	NaN	1.3617	1.6263	NaN	NaN	NaN	1.5997	1.9579	1.334	NaN	0.95596	NaN	1.3617	1.0375	NaN	0.90474	NaN	NaN	2.393	1.4639	NaN	NaN	2.1268	NaN	NaN	1.3264	1.5934	1.3439	1.2181	2.5205	1.331	1.2781	1.3223	2.2444	NaN	NaN	1.4636	1.6703	1.5606	1.4062	1.3067	NaN	1.0754	1.3878
597_V	CRYBG3	B4DLE8	636	NaN	1.3441	NaN	1.3617	1.6263	1.6694	NaN	NaN	1.5997	1.9579	1.334	NaN	0.95596	NaN	1.3617	1.0375	1.2555	0.90474	NaN	NaN	1.92075	1.7956	NaN	NaN	2.1268	NaN	NaN	1.3264	1.5934	1.3439	1.2181	1.9502	1.331	1.2781	1.3223	2.2444	NaN	1.0006	1.4636	1.254	1.5606	1.4062	1.6493	0.96953	1.0754	1.1627
600_V	HN1L	Q9H910	30	0.99919	0.884025	1.01453	0.788755	1.00371	1.00893	0.948275	1.03516	0.84167	0.7596	0.357125	0.64316	0.48698	0.39341	0.33211	0.26866	NaN	NaN	1.01305	0.96877	1.1004	0.78928	1.0624	0.796355	0.794325	1.04625	NaN	0.88661	0.75905	0.414106	0.630645	0.638285	0.543385	0.058402	0.42084	0.31178	1.0267	1.1428	1.1126	1.0692	0.50117	0.99752	0.92287	0.63285	0.79615	0.76627
603_V	HN1L	Q9H910	125	0.92311	0.393785	0.30252	0.235325	0.22832	0.11594	0.076692	0.66858	0.055357	NaN	NaN	NaN	NaN	NaN	NaN	NaN	NaN	NaN	0.9113	0.428225	0.349665	0.25878	0.20597	0.181625	0.12146	0.87299	0.065644	NaN	0.065485	0.050468	0.038893	NaN	NaN	0.043359	NaN	NaN	0.80374	0.54859	0.46093	0.54849	0.44309	0.21407	NaN	0.524115	NaN	0.34431
605_V	HN1L	Q9H910	97	1.01179	0.823495	0.79548	0.75873	0.76289	0.695665	0.63114	0.85802	0.484075	0.408305	0.31676	0.24752	0.18563	0.121525	0.08345	0.069801	0.043021	NaN	1.00588	0.870055	0.847115	0.83145	0.83467	0.75414	0.690895	0.86806	0.593335	0.60159	0.525895	0.461675	0.385485	0.306015	0.26208	0.2296	0.19415	0.16397	0.92754	0.76881	0.74012	0.6905	0.62974	0.60907	0.55932	0.642215	0.41045	0.34875
606_V	HN1L	Q9H910	144	0.939085	0.632085	0.46416	0.44502	0.381975	0.31757	0.258415	0.75993	0.118632	0.104002	0.06734	0.038566	0.0307915	0.02498	0.012185	0.010797	0.0088248	0.0064267	0.945865	0.720525	0.626715	0.53102	0.49601	0.36635	0.31578	1.00383	0.169275	0.257975	0.113725	0.084935	0.0924875	0.0740975	0.058082	0.0545965	0.0411895	0.031898	1.0166	0.62475	0.45244	0.40883	0.39313	0.33025	0.26575	0.45334	0.17018	0.14119
607_V	RPS6KB1	P23443	447	1.0194	0.8851	0.84975	0.894885	0.9244	0.88818	0.81429	0.624605	0.74176	0.755695	0.576535	0.534245	0.36977	0.265215	0.2146	0.135735	0.14887	0.0744225	1.00303	0.90803	0.838685	0.895285	0.95598	0.925145	0.88315	0.72084	0.83716	0.84282	0.87238	0.89279	0.835435	0.72037	0.755135	0.70729	0.593065	0.455635	1.0044	0.65352	0.71445	0.62187	0.81707	0.65127	0.44958	0.506875	0.45211	0.36958
608_V	RPS6KB1	P23443	452	1.0194	0.8851	0.84975	0.894885	0.9244	0.88818	0.81429	0.624605	0.74176	0.755695	0.576535	0.534245	0.36977	0.265215	0.2146	0.135735	0.14887	0.0744225	1.00303	0.90803	0.838685	0.895285	0.95598	0.925145	0.963975	0.72084	0.83716	0.84282	0.87238	0.89279	0.835435	0.72037	0.755135	0.70729	0.593065	0.455635	1.0044	0.65352	0.71445	0.62187	0.81707	0.65127	0.44958	0.506875	0.45211	0.36958
611_V	SKIV2L	Q15477	256	0.957435	0.86737	0.847795	0.76567	0.76303	0.89961	0.8252	0.823675	0.832855	0.87257	0.792775	0.92891	0.72827	0.92304	0.797825	0.777875	0.878565	0.87176	0.96283	0.83357	0.825525	0.764195	0.83493	0.82558	0.912945	0.78735	0.79528	0.848255	0.83073	0.73492	0.807395	0.804855	0.790265	0.80869	0.918355	0.893685	1.0191	0.81398	0.77153	0.7568	0.68925	0.77851	0.7178	0.77115	0.85649	0.8649
613_V	SKIV2L	Q15477	245	0.919705	0.810825	0.79151	0.809925	0.76451	0.8052	0.798955	0.81863	0.79339	0.62613	0.731865	0.638765	0.72998	0.60886	0.577785	0.655915	0.532615	0.594375	0.881995	0.809315	0.83228	0.75111	0.77966	0.631955	0.742665	0.644845	0.653825	0.732215	0.561795	0.808525	0.71822	0.727025	0.67534	0.664895	0.57891	0.61937	0.8341	0.76559	0.8323	0.81091	0.72941	0.73572	0.69099	0.7547	0.70538	0.67013
616_V	RPL18A	Q02543	71	0.99356	1.07578	1.096	1.5318	0.44663	1.2673	1.3313	1.44995	0.47891	NaN	0.3484	2.1936	1.3477	0.38037	1.0347	NaN	0.8009	0.9795	1.015	2.0218	1.2592	1.1276	2.0081	NaN	2.058	0.99717	NaN	NaN	1.97775	0.70227	1.5663	1.32619	NaN	2.0447	1.466	1.5602	1.1114	1.9557	1.6372	1.7854	1.9112	2.0331	1.6757	1.6356	1.7333	1.2705
621_V	KLC4	Q9NSK0	460	0.91865	0.84949	0.83297	0.76235	NaN	0.96979	0.87003	0.94783	1.0133	0.84157	0.75775	NaN	0.90034	0.850985	0.7432	0.70036	0.68536	0.70961	0.971115	0.93686	0.93684	0.94319	0.87229	NaN	0.95616	0.895245	0.89807	NaN	NaN	1.0082	0.96821	0.91759	NaN	NaN	NaN	NaN	NaN	0.78892	0.81614	0.81027	0.79819	0.85877	0.86834	0.71458	0.77096	0.8846
625_V	DNAJB6	O75190	277	0.929765	0.9535	0.996265	0.96599	0.960455	1.0071	1.0763	0.81748	0.9891	0.862845	0.97379	0.73068	0.734335	0.774035	0.702805	0.75971	0.72402	0.80918	1.03363	0.973925	1.0046	1.04567	1.03205	1.04171	1.08393	0.83103	1.05513	0.95967	1.0658	1.16075	1.11231	0.96203	0.96478	0.99849	1.0765	1.03048	1.2936	0.69618	0.93056	1.0784	1.0401	0.93017	0.92356	0.814415	0.74596	0.73984
626_V	RBMS1;RBMS3	B4DN88	112	1.01138	1.0301	0.955505	0.96819	1.0951	1.08765	1.0293	1.0297	1.0217	1.16685	1.0165	1.05665	0.9795	1.0327	0.94904	0.90286	0.995955	0.91056	0.975375	1.17715	1.08476	1.27935	1.07665	1.0902	1.115	1.0891	1.05935	1.237	1.01873	1.05114	1.1483	1.1426	1.0399	1.0322	1.05741	1.06605	1.0607	NaN	NaN	1.3342	1.2578	1.1925	1.117	NaN	1.3605	1.0974
636_V	SRSF2;SFRS2	Q01130	208	0.953415	0.82873	0.9305	0.94708	0.63417	1.02075	0.79192	1.1806	0.885415	0.889955	0.827255	0.87381	0.96621	0.80551	0.74949	0.83893	0.8162	0.78084	1.04355	0.81287	0.758925	0.70735	0.836595	0.755	0.7413	1.23436	0.811985	1.0016	0.68913	0.741145	0.66745	0.71576	0.62175	0.58636	0.64105	0.58022	0.89498	0.69534	0.83706	0.62793	0.70901	0.66982	0.82396	0.93101	0.62431	0.60746
639_V	SRSF2;SFRS2	Q01130	26	1.0222	0.942765	0.896755	0.902195	0.94574	0.97163	1.03667	0.854525	0.95923	0.93157	0.98702	0.91888	0.90048	0.956105	0.9365	0.97669	0.88776	0.88583	1.0572	0.907805	0.97385	0.911215	0.930225	0.93271	0.84611	0.859735	0.921665	0.927015	0.92845	0.939525	0.955275	0.970185	0.937775	0.943195	0.93701	0.981065	0.92279	0.75756	0.90773	0.80764	0.87227	0.96368	0.88613	0.835205	0.84878	0.97381
640_V	2007-09-01	Q16181	334	0.991985	1.02294	0.966915	0.97056	1.10485	0.951065	0.90829	0.914515	0.972125	1.05045	0.959365	0.979155	0.91827	0.938725	0.978015	1.1635	0.899475	0.894885	0.967385	0.93972	0.94146	0.947545	0.9711	1.01697	0.899815	0.80713	0.92604	0.94873	0.795295	0.822365	0.88994	0.912155	0.94045	0.865525	0.805215	0.7947	1.0029	0.98177	0.83244	0.86405	0.88006	1.0971	0.92175	0.837005	0.91777	0.92847
643_V	STRAP	Q9Y3F4	312	0.88363	0.918945	0.809995	0.79498	0.958675	1.12654	0.97798	0.92887	0.87336	0.7937	0.81367	0.863115	0.99204	0.708385	0.878	0.785575	0.83339	0.62555	0.74653	0.91879	0.765305	0.87952	0.862355	1.0224	0.78337	NaN	0.9191	0.93992	0.86774	0.75661	0.82745	0.711985	0.98524	0.680235	0.780515	0.81343	1.2646	0.9338	0.83281	NaN	0.88724	0.77127	0.8615	0.756335	0.90927	0.92799
644_V	EHD2	Q9NZN4	438	0.90937	1.3485	1.5864	1.44705	1.5408	1.54165	1.8647	1.4426	1.4848	1.4487	1.3596	2.2334	1.5115	1.3523	1.48655	1.3272	1.278	1.2931	0.88376	1.422	1.4121	1.3405	1.6464	1.2995	1.61745	1.2176	1.4396	1.2371	1.3541	1.50955	1.212	1.5073	1.4553	1.43605	NaN	1.334	0.75063	NaN	1.7635	1.7021	1.5255	1.7086	NaN	1.7746	1.6101	1.4722
645_V	EHD2	Q9NZN4	468	NaN	1.05689	1.04205	1.0981	0.919375	0.937185	0.91224	1.2611	0.89363	0.817585	0.95311	0.701445	0.729845	0.73694	0.61414	0.65277	0.628595	0.63034	0.917435	1.02184	1.08752	0.85009	0.88711	0.82755	0.904995	1.3569	0.860925	0.896545	0.755235	0.85862	0.745855	0.780485	0.676805	0.825665	0.9106	0.895685	NaN	1.0405	0.9595	NaN	0.82145	0.9915	1.0712	1.3652	1.0256	0.75947
652_V	BCKDHA	P12694	342	1.0317	NaN	NaN	1.0641	1.0913	0.95872	1.0876	1.3287	0.99074	0.89108	0.97475	0.79336	0.7715	0.63251	NaN	0.64055	0.74708	NaN	NaN	NaN	NaN	0.8606	1.0409	NaN	1.2639	1.0994	NaN	NaN	1.1975	NaN	0.86103	0.78424	NaN	0.73493	1.2503	0.91487	1.0515	1.0589	0.99572	0.86878	0.85365	1.0387	NaN	1.09857	NaN	0.95978
657_V	SMN1	Q16637	28	1.02113	1.14735	1.1391	1.05675	1.08655	1.11505	1.16295	0.945615	1.1271	1.1205	1.1898	1.17815	1.12415	1.2575	1.15145	1.19345	1.0756	1.09915	0.968365	1.1038	1.1014	1.0681	1.10835	1.18625	1.123	0.99749	1.14475	1.03217	1.119	1.1423	1.0853	1.11195	1.06825	1.0249	1.13595	1.01659	1.1797	1.1637	1.1827	1.2096	1.2368	1.0501	1.1178	1.06689	1.0391	1.12
658_V	SMN1	Q16637	31	1.10675	0.83743	0.64252	0.84527	1.01856	0.602225	0.548085	1.11185	0.96541	1.12894	0.682565	1.00458	0.59544	0.62293	0.46908	1.12746	0.52311	1.02695	1.30835	1.31551	0.920105	1.12088	1.03043	0.78233	0.667865	1.13206	1.33128	0.674955	1.01227	1.40753	0.805155	0.68474	0.992035	0.835885	0.4434	0.77776	1.1922	0.94943	0.42587	0.5656	1.0042	0.67979	0.67197	0.97736	1.0176	0.78314
663_V	MKRN2	Q9H000	139	1.1842	1.0805	0.82293	0.943875	1.1863	0.982615	0.9063	1.03665	1.02091	0.79703	0.806055	0.79766	0.70001	0.732805	0.70864	0.642	0.69593	0.61475	0.97266	1.0743	1.00819	1.042	1.0381	1.0254	1.0193	1.04237	0.924375	0.84069	0.773615	0.73742	0.98254	0.90228	0.938445	0.86866	0.899985	0.85565	0.85205	1.0907	0.97278	0.9864	1.0093	NaN	0.85775	0.870465	0.80081	1.0075
668_V	EIF2A	Q9BY44	506	1.012	1.10105	1.25215	1.26745	1.3582	1.62625	1.62695	0.792125	1.8875	1.86525	2.0482	1.9817	1.9856	1.85505	2.12095	2.1179	2.07415	2.08305	0.96852	1.01345	1.14905	1.28865	1.403	1.4852	1.68115	0.80007	1.79485	1.9769	1.9841	1.99495	2.0338	2.0418	1.99505	2.12295	2.1165	2.1392	0.97739	0.95563	1.1572	1.1252	1.2909	1.2382	1.3736	1.11078	1.4125	1.5437
669_V	EIF2A	Q9BY44	517	0.99129	0.840315	0.52398	0.66963	0.5073	0.39815	0.30517	0.92626	NaN	0.13264	NaN	0.17976	0.19575	0.113003	0.20294	NaN	NaN	0.0065936	0.85858	1.01181	0.76667	0.5989	0.54579	0.46394	NaN	1.2069	0.3378	NaN	0.35887	0.37361	0.207558	0.063217	0.23834	0.29651	0.19242	0.25984	0.86334	0.88916	0.73052	0.65732	0.70747	0.85228	0.59478	0.969805	0.60429	NaN
670_V	SH3BP5L	Q7L8J4	362	0.94088	0.967745	0.92719	0.837125	0.887245	1.12755	1.0028	1.02503	1.06035	0.84848	0.74632	0.993025	0.9675	1.02007	0.942825	1.01365	0.97156	1.09888	0.92193	0.976455	0.907385	0.984155	0.85974	1.04449	0.772785	0.921945	0.964945	0.89317	0.93665	1.05044	0.932995	0.89788	0.844925	0.774655	0.79229	0.906995	0.92348	0.9199	0.78362	0.89241	0.94737	0.73883	0.86107	1.04766	NaN	0.99894
672_V	TRA2A	B4DQI6	158	0.98476	0.57397	0.614285	0.587395	0.58321	0.619975	0.55792	0.637025	0.90433	0.53915	0.53905	0.54655	0.60423	0.61522	0.57887	0.54065	0.62349	0.53005	0.96227	0.5808	0.68246	NaN	0.6834	0.556995	0.57326	0.66395	0.552135	0.62913	0.63661	0.63033	0.82398	0.60503	0.7218	0.573	0.56022	0.72171	NaN	0.55554	0.50963	NaN	0.50616	NaN	0.48745	0.49768	0.51894	0.5179
673_V	TRA2A	B4DQI6	160	0.98476	0.88854	0.614285	0.587395	0.58321	0.619975	0.55792	0.637025	0.90433	0.53915	0.53905	0.54655	0.60423	0.61522	0.57887	0.54065	NaN	0.53005	0.96227	0.5808	0.68246	NaN	0.6834	0.556995	0.57326	0.66395	0.552135	0.62913	0.63661	0.63033	0.82398	0.60503	0.827685	0.573	0.56022	0.72171	1.0965	0.55554	0.50963	NaN	0.50616	NaN	0.48745	0.49768	0.51894	0.5179
675_V	GPN1	Q9HCN4	314	1.01201	0.92127	0.829925	0.740285	0.799195	0.791355	0.748605	0.86504	0.63968	0.75153	0.8583	0.84139	0.74745	0.748985	0.676475	0.71801	0.644375	0.72134	0.91998	0.853145	0.750475	0.82899	0.73872	0.76706	0.87588	0.799035	0.683515	0.800115	0.827775	0.771345	0.71251	0.8395	0.63284	0.706835	0.681945	0.71503	1.0329	0.83092	0.92069	0.71292	0.60559	0.79979	0.64791	0.711935	0.84503	0.634
679_V	YKT6	O15498	114	1.06254	0.927025	0.80378	0.850875	0.81053	0.875885	0.96132	0.875195	0.85104	0.7786	0.75965	0.80815	0.699125	0.71424	0.5396	0.604895	0.62059	0.546735	1.16585	0.782145	0.809535	0.822625	0.882415	0.783195	0.762885	0.85804	0.79803	0.765425	0.84207	0.736095	0.72278	0.72951	0.782755	0.81716	0.722485	0.70165	NaN	0.91756	0.75028	0.70089	0.8158	0.71556	0.89836	0.75647	0.69872	0.67502
685_V	ATF1	P18846	198	1.0245	1.05325	1.0305	0.95905	0.89597	1.0271	0.99978	1.0682	0.96274	0.88999	0.89909	0.821395	0.71079	0.70504	0.58221	0.613585	0.44184	0.400115	0.97184	0.981725	1.1455	1.1191	1.0298	1.07265	1.0582	0.973035	1.13925	0.89862	1.1092	1.07536	1.0669	1.8172	0.92989	0.87871	0.84361	0.763475	NaN	0.96969	0.9829	0.96717	0.98833	0.95797	0.94931	0.99316	NaN	0.77678
687_V	C2CD5	Q86YS7	852	1.1396	1.0694	0.98275	0.89328	0.81453	1.0455	0.86934	1.1225	0.95614	0.85558	NaN	0.90042	0.902835	0.92072	0.7317	0.72261	0.89975	0.67218	0.993675	0.84636	0.85187	0.99566	0.79589	0.94607	0.70855	0.756245	0.90285	0.919485	1.01731	0.776735	0.915505	0.88889	0.86206	0.96643	NaN	0.89799	NaN	NaN	NaN	0.85999	0.84867	0.75661	NaN	0.850565	0.85671	0.94448
688_V	C2CD5	Q86YS7	260	1.0178	0.96848	1.04793	1.0292	NaN	1.0895	1.039	0.91149	0.98768	1.04361	0.980135	1.0584	0.99885	1.0942	1.02953	1.10775	1.0335	1.12295	1.025	0.997665	1.04685	1.02433	0.961615	1.0317	1.03808	0.956315	0.97474	1.12805	1.04808	1.0031	1.1085	0.93137	0.96942	1.031	1.0878	1.2211	0.77783	NaN	1.0323	0.87271	0.97706	1.5661	1.0989	NaN	1.1144	0.98591
691_V	EIF4B	P23588	207	1.0505	0.68856	0.57421	0.61591	0.733155	0.72098	0.635035	0.76726	0.604475	0.63164	0.68692	0.77692	0.688425	0.69284	0.67072	0.613065	0.74359	0.7642	1.0276	0.69387	0.669135	0.86348	0.79247	0.75216	0.69385	0.79268	0.88082	0.87304	1.0301	0.775175	0.770085	0.98778	0.834705	0.96168	0.81049	0.839095	0.9419	0.66935	0.78612	0.79394	0.81874	0.82393	0.85288	0.64671	0.86374	0.92516
692_V	EIF4B	P23588	459	0.94175	1.1463	1.0004	1.1173	1.22635	1.4573	0.99494	1.54596	1.3698	1.49	1.31315	1.13127	1.20265	1.4511	1.1687	1.215	1.23655	1.2481	1.0942	1.38975	1.1008	1.31085	1.42155	1.922	NaN	1.06025	1.19345	1.4987	1.6893	1.5468	1.53575	1.39375	1.42125	1.7505	1.5907	1.77725	0.82968	NaN	NaN	1.535	1.5073	NaN	1.6595	NaN	1.4343	NaN
696_V	EIF4B	P23588	192	1.1019	0.987965	0.87221	0.78146	0.774825	0.860885	0.786775	1.05106	0.843485	0.70841	0.72255	0.72929	0.58589	0.583905	0.475545	0.444325	0.40018	NaN	1.11355	0.94461	0.868725	0.890295	0.88362	0.94754	0.729125	1.25995	0.73863	0.725735	1.02307	0.708105	0.66438	0.629055	0.574535	0.538195	0.515365	0.47055	1.1956	0.91287	1.0628	0.84541	0.87456	0.72241	0.87729	1.1306	0.71192	0.87925
697_V	EIF4B	P23588	219	1.0606	0.416505	0.30668	0.323985	0.27089	0.264045	0.18271	1.18968	0.14089	0.17805	0.12425	0.272215	0.12994	0.085483	0.1105	0.078082	0.072719	NaN	0.8822	0.39816	0.35242	0.36317	0.25171	0.24969	1.0877	1.3089	1.0453	NaN	0.5278	0.34591	NaN	NaN	0.16165	0.46892	0.18706	0.22881	0.92072	0.41527	0.25151	0.28314	0.24876	0.21724	0.1908	1.1974	0.17343	0.093843
705_V	CCDC132;FLJ20097;DKFZp313I2429	Q96JG6	492	1.0073	1.0962	1.0763	1.1975	1.2196	1.18925	1.07465	0.92831	NaN	0.86997	1.0384	1.1441	1.1481	1.0984	NaN	1.00344	1.0096	0.939015	1.4388	0.84863	0.95062	0.73245	0.88487	1.11225	1.3239	1.3128	1.043	0.984205	0.90786	1.03767	1.18525	0.784825	0.77255	0.62877	NaN	1.1084	NaN	NaN	NaN	NaN	NaN	NaN	1.1292	1.2864	1.1097	1.4645
706_V	CCDC132;FLJ20097;DKFZp313I2429	Q96JG6	494	0.90519	1.00842	1.06757	0.85823	1.04214	1.12698	0.990655	0.915455	1.02309	0.90811	1.0903	1.24285	0.95074	1.02843	0.923605	0.94294	1.00635	0.98041	0.91085	0.94279	0.929715	0.917095	0.957865	1.0885	0.93503	0.84452	1.0177	0.937005	0.813055	0.97565	1.00213	0.953575	0.956205	0.726095	1.00245	1.02842	1.0367	0.90786	1.0148	0.96151	0.90003	1.0325	0.88037	0.97117	1.0055	0.71214
707_V	CCDC132;FLJ20097;DKFZp313I2429	Q96JG6	498	0.94969	0.969915	1.02733	1.01689	1.03763	1.193	0.985465	0.888915	1.02309	0.990075	1.05795	1.08575	1.02156	1.04236	1.09764	1.00971	0.961305	1.00659	1.13365	0.87418	0.930015	1.0331	1.04827	1.10755	0.946655	0.84399	0.91575	1.01458	0.9569	1.1544	1.05103	0.94788	0.90323	1.02686	1.0444	1.02731	0.95398	0.8664	1.0024	0.96151	1.0333	1.0325	1.1292	1.12515	1.0672	1.2736
708_V	CCDC132;FLJ20097;DKFZp313I2429	Q96JG6	500	1.07211	0.93905	NaN	1.01356	0.96868	0.872525	1.02459	0.946615	0.94422	1.0201	0.940385	1.4024	0.88996	1.1823	0.99566	0.92815	1.07535	1.0312	1.03894	0.946065	0.96439	0.90271	0.99815	NaN	NaN	1.3128	1.2469	0.99945	0.937175	NaN	NaN	NaN	NaN	0.79142	NaN	NaN	1.1266	0.90786	NaN	1.067	0.88068	1.1129	0.79891	1.0147	0.98512	0.71214
709_V	CCDC132	Q96JG6	15	0.880115	1.1101	1.03982	1.11152	0.99344	0.971175	1.1584	1.0407	1.0587	0.963475	1.0172	0.98185	0.873285	0.847335	0.712515	0.716405	0.741215	0.71252	1.01715	0.914675	0.96719	1.00089	0.871475	0.90343	1.1186	0.95664	1.01332	0.908165	1.0496	1.10728	0.88472	0.873015	0.864695	1.18985	0.98807	0.92317	1.0562	0.93101	1.0043	0.91384	NaN	0.87417	1.1179	1.03037	NaN	0.94938
710_V	CCDC132;FLJ20097;DKFZp313I2429	Q96JG6	559	0.999585	1.5315	1.58755	1.61005	1.2805	1.1271	1.49	1.2443	1.46	1.6453	1.79155	NaN	1.6281	1.8252	1.4046	1.73215	1.76595	1.7926	1.08197	1.4478	NaN	1.3175	1.5537	1.7421	1.527	1.12	1.6366	1.5606	1.5681	1.7506	1.4732	1.8892	NaN	1.7721	NaN	1.6568	1.016	NaN	1.7484	1.7872	1.7212	1.52	NaN	1.4912	1.4219	NaN
713_V	SRPK1	Q96SB4	311	0.824935	0.906105	1.10735	0.88833	0.910495	0.811365	0.97141	1.127	0.997275	0.77823	0.942655	0.925195	0.85025	0.887165	0.872815	0.82589	0.803995	0.79341	0.48016	1.08492	0.888555	0.86673	0.93543	1.03917	0.990645	0.78348	0.84386	0.80101	0.882	0.858835	0.84816	0.85059	1.0228	0.95367	0.932685	0.95454	0.85315	NaN	1.2917	1.0392	0.83623	0.8122	1.0566	0.783155	0.88077	1.1627
714_V	PTPN1	P18031	352	0.97242	0.87075	1.15863	1.01541	0.95206	0.842315	1.02265	0.905295	0.95733	0.90508	1.1678	1.05706	1.40895	0.95425	0.735405	1.11539	0.68876	0.804315	0.93576	0.951955	0.825375	1.0087	1.19508	0.711515	1.1569	0.648185	0.86448	0.88135	0.84867	1.06776	0.93161	0.69601	0.79857	0.74959	0.93035	0.81061	NaN	0.69279	0.86257	0.63511	0.60634	0.60014	NaN	0.8483	0.91998	0.7186
715_V	PTPN1	P18031	386	0.98557	0.90209	0.84644	0.79655	0.92043	0.89297	0.91633	NaN	0.97122	NaN	0.87948	1.0015	0.74766	0.67931	0.68628	0.54217	0.52997	NaN	0.99006	0.84389	0.9422	NaN	1.055	0.90943	1.1315	0.83305	0.95058	1.0102	0.98107	0.66599	NaN	0.82099	0.71006	0.87119	0.70544	0.68099	1.1403	0.73791	0.9616	0.88412	0.88398	NaN	0.84184	0.83845	0.90893	0.75131
716_V	SUV39H1	B4DST0	402	0.95766	1.22985	1.4943	1.1401	1.30605	1.2492	1.22505	1.06427	1.15395	0.99974	1.11655	1.1033	0.955675	0.9796	1.1439	0.93672	0.964895	1.10658	0.949295	1.1167	1.2368	1.15305	1.18405	1.04801	1.265	1.2513	1.27495	1.1972	1.22615	1.072	1.04398	1.0117	1.01917	1.0775	1.16325	1.04085	0.85917	1.0145	1.1431	1.1321	0.96869	1.0175	1.1798	1.07311	1.1024	0.92621
724_V	FUBP1	B4DT31	651	1.08405	0.917785	0.87801	0.95203	0.944135	0.916395	0.9303	0.982	0.93551	0.897985	0.938635	0.902845	0.851055	0.888005	0.82954	0.903155	0.808225	0.798185	1.10405	0.995405	0.97373	0.979205	0.97463	0.90776	0.910095	0.967535	0.94494	0.91474	0.897635	0.931395	0.89243	0.92123	0.87379	0.84336	0.850195	0.824495	0.95273	0.9847	0.87806	0.90318	0.94022	0.95047	0.90204	0.906545	0.91727	0.91577
726_V	RASA1;DKFZp434N071	P20936	357	0.91653	0.965625	1.04255	1.01284	0.90494	1.06935	1.0776	0.896195	1.06255	1.07975	1.0034	0.921015	1.0235	1.03138	1.0269	0.99639	0.99059	1.0317	0.937305	1.0563	0.93416	1.071	1.1215	1.10465	0.871665	1.0859	1.0629	0.81344	0.90344	0.938145	0.93179	1.12864	0.959835	1.00509	0.99526	1.02238	1.0471	NaN	1.2775	1.1961	1.24	1.2238	1.3093	0.954155	0.74732	0.71082
727_V	RASA1;DKFZp434N071	P20936	373	0.95768	1.16985	1.1416	1.0292	1.0379	1.1053	1.08975	0.94019	1.04527	1.21625	1.11405	1.1086	0.94489	1.1159	1.1252	1.0514	1.0982	1.2039	0.991645	1.0563	0.92382	1.071	1.1215	1.09212	1.08688	1.0859	1.2343	0.89579	0.90344	0.95025	1.1377	1.12864	0.88237	1.1078	0.89277	1.1207	1.0471	NaN	1.2775	1.1961	1.24	1.2238	1.3093	1.1458	NaN	NaN
728_V	METTL3	Q86U44	43	0.87397	0.84953	0.778615	0.71269	0.72734	0.76259	0.75286	0.83734	0.559365	0.49706	0.554765	0.53307	0.34508	NaN	NaN	NaN	NaN	NaN	1.0193	0.885135	0.767045	0.642655	0.845055	0.861775	0.703405	0.697045	0.82571	0.66956	0.635655	0.93866	0.75379	0.61976	0.61642	0.55	0.534425	0.484735	0.77123	0.95907	0.64954	0.74862	0.63371	0.59113	0.62735	0.61093	NaN	0.41934
734_V	ERBB2	P04626	1107	0.96344	0.68782	0.732565	0.83654	0.822995	0.65861	0.98514	0.780585	0.83319	0.830935	0.641535	0.83828	0.612605	0.645325	0.465895	0.57723	0.559485	0.56155	0.982545	0.568665	0.62295	0.55889	0.702975	0.58396	0.621345	0.808875	0.58226	0.490295	0.58054	0.483955	0.54861	0.520725	0.472485	0.4726	0.39637	0.469455	1.0027	0.54808	0.5028	0.42084	0.57269	0.54246	0.57229	0.642085	0.42176	0.41978
737_V	LIG1	P18858	51	0.877885	0.930855	0.940985	0.82738	0.90006	0.8583	0.749415	0.869175	0.83564	0.767855	0.765575	0.643905	0.535835	0.43888	0.424485	0.26229	0.24282	0.20515	0.955215	0.962415	0.889825	0.88386	0.89075	0.87114	0.89877	0.943105	0.896445	0.852105	0.785265	0.95746	0.8969	0.920865	0.892435	0.71139	0.8786	0.760785	1.0412	0.73432	0.96378	0.94815	0.92954	0.87003	0.7907	0.865415	0.67478	0.74989
738_V	LIG1	P18858	141	0.98474	1.44075	1.48885	1.4384	1.4509	1.41875	1.46095	1.25895	1.3836	1.2728	1.358	1.2614	1.204	1.3258	1.207	1.26355	1.25335	1.29145	0.959735	1.3797	1.6732	1.42215	1.5124	1.4141	1.5528	1.3038	1.37995	1.37685	1.56615	1.55245	1.4676	1.5635	1.46385	1.57375	1.54965	1.48095	1.1106	1.51	1.7037	1.4802	1.4303	1.5375	1.7163	1.5045	1.6853	1.4935
739_V	LIG1	P18858	66	0.973	0.948385	1.10182	1.06957	0.93663	1.03365	1.095	0.97706	1.6341	1.8282	0.975115	1.74918	0.941825	0.9442	0.940545	0.801215	2.02702	1.70771	0.97298	0.86898	0.983925	0.98293	0.95352	0.987035	1.02151	0.85887	0.93097	1.16605	1.05725	1.06665	1.0589	1.04673	1.04425	0.98335	1.08305	1.01169	0.81342	1.0216	0.91134	1.1467	1.8764	2.4668	0.99751	1.86421	2.4782	2.589
740_V	LIG1	P18858	76	1.00763	0.965475	0.88759	0.821855	0.981295	0.91319	0.923535	0.996865	0.94035	0.959055	0.920115	0.91453	0.909445	0.952015	0.87964	0.87883	0.9274	0.904435	0.909015	0.87637	1.00161	0.94052	0.91569	0.95144	0.91521	0.85445	0.88497	0.906645	0.85492	0.909945	0.881035	0.95383	0.991825	0.92372	0.962265	0.91514	0.83514	0.90615	0.91569	0.90342	0.9316	0.87778	0.97961	0.897145	0.90364	0.93606
741_V	SLC9A1	P19634	796	1.43595	0.67077	1.04836	0.993065	1.1625	NaN	0.85662	0.93373	1.19002	1.4386	0.73886	1.5617	0.64521	1.08806	0.78071	1.3017	1.14769	1.44308	1.5814	NaN	1.9356	0.88709	0.79968	NaN	NaN	NaN	NaN	NaN	0.94191	0.83934	0.8752	NaN	NaN	1.32215	1.2069	0.69064	1.0687	0.56121	0.67398	0.7076	NaN	0.61247	0.96161	0.81577	0.78158	0.60795
742_V	CAPG	P40121	337	0.99521	0.971665	1.0374	1.05335	1.1686	1.06125	0.965305	1.01115	0.9752	0.97375	1.1686	1.05073	0.95263	0.990595	0.96065	0.983095	1.01524	0.93989	0.933035	0.955215	1.12115	1.00872	1.13185	0.90887	0.98823	1.00819	1.2325	1.0549	1.15	1.0381	1.015	1.0695	1.1136	1.08716	1.0224	1.04375	0.97883	0.97023	0.97949	1.0808	1.0698	1.0076	0.96898	1.03255	1.0771	1.1092
746_V	TOM1L1	O75674	321	NaN	0.97882	NaN	0.95674	0.985435	0.91764	1.17654	0.83836	1.02943	0.83841	0.717405	1.00808	0.9321	1.24422	0.74383	0.65415	0.6109	0.66698	1.0806	1.01514	0.989615	1.0709	1.03273	0.96981	1.0351	1.00717	0.88153	0.96598	1.26172	0.867445	0.86948	0.875755	1.24212	0.756945	0.5553	0.79433	0.97994	0.94864	0.97067	1.0458	1.1796	0.97623	1.3782	0.96439	NaN	0.87567
749_V	METAP2	P50579	74	0.88939	NaN	0.13247	0.175	0.1853	0.13289	0.29371	0.80454	0.16072	0.13379	0.124123	0.14248	0.13375	0.085646	NaN	0.12487	0.09085	0.069936	0.91445	0.18248	0.13159	0.20072	0.131745	0.11716	0.17733	0.74195	NaN	NaN	0.20333	NaN	0.19745	0.074043	0.14253	NaN	NaN	NaN	0.98341	0.19634	0.13506	NaN	0.18569	NaN	0.19487	0.460285	0.15769	NaN
752_V	FOXO3	O43524	284	0.72492	1.2114	0.90274	0.953915	0.928445	0.924595	0.77704	0.74227	0.825305	0.832415	NaN	0.652605	0.73135	NaN	0.42187	0.37852	0.296	0.26981	0.79163	0.90049	0.941175	0.964935	0.85357	0.86575	0.874025	1.2475	0.80129	0.95474	0.846955	0.96761	0.844555	0.85047	NaN	0.81449	0.729335	0.62105	0.64685	NaN	0.90127	0.79696	0.82556	0.90761	NaN	0.892925	0.65187	0.47556
760_V	MCM3	P25205	711	1.01048	1.498	1.53335	1.6204	1.55235	1.7343	1.8173	1.042	2.0344	2.01895	2.2513	2.5073	1.9709	2.5405	2.8026	2.7287	2.9466	2.9262	1.05315	NaN	1.6532	1.575	1.63395	1.73335	2.0225	1.1468	1.751	1.74185	2.0406	2.576	2.388	2.948	NaN	2.9966	2.88355	NaN	NaN	NaN	NaN	1.6088	1.5244	NaN	1.6577	1.6302	1.8471	1.7037
763_V	PBK	Q96KB5	59	1.04225	0.985015	0.956935	0.910865	0.950365	0.92284	0.799665	1.0896	0.65413	0.605695	0.44978	0.391735	0.27039	0.216125	0.19586	0.105759	0.089662	0.079984	1.09835	1.07122	1.07165	1.01807	1.0896	1.02365	0.95699	1.09645	0.85495	0.791565	0.777685	0.627645	0.59079	0.50656	0.436045	0.427	0.39018	0.35862	1.0454	0.91817	0.89384	0.8201	0.9585	0.81623	0.72849	0.8381	0.59141	0.45176
768_V	PBK	Q96KB5	32	0.92215	1.23135	1.5845	1.5131	1.5361	1.579	1.62555	0.8155	1.61715	1.63365	1.2255	1.01648	0.75702	0.573325	0.408225	0.280195	0.19328	0.29286	1.06255	1.1784	1.2468	1.5133	1.41915	1.60945	1.814	0.770445	1.74975	1.65355	1.56795	1.44025	1.2118	1.23856	1.08567	0.94129	0.83198	0.724545	0.92883	1.1028	1.0949	1.1195	1.0825	1.0885	1.0145	0.86813	0.87156	0.73559
769_V	BAG2	O95816	73	0.98547	0.98343	0.85938	0.9498	0.91725	0.79027	0.87195	0.66086	1.0111	0.97112	1.0783	0.90178	1.0421	0.77434	0.87302	0.97089	0.98688	0.88391	NaN	0.84885	0.91943	0.86325	0.85388	0.87406	0.97014	1.1966	1.305	0.83064	1.0626	0.94686	0.95911	0.93156	1.2114	0.94966	0.84954	1.0267	NaN	0.85587	0.73474	1.0223	0.82957	NaN	1.3448	0.89778	0.83644	1.2985
772_V	SEC13	P55735	254	1.02253	1.4585	1.30545	1.554	1.933	1.73475	1.7381	1.43325	1.5008	1.7831	1.6915	1.43665	1.35575	1.23775	1.56935	1.61105	1.66845	1.555	NaN	1.60795	1.092	1.3962	1.749	1.8816	1.2659	1.0671	NaN	1.1181	1.0857	1.21	1.0648	1.2721	1.46885	1.34885	1.60185	1.3115	0.98445	1.5021	1.9186	1.349	1.4574	1.821	1.6519	1.5577	NaN	1.6652
773_V	CLN3	Q13286	12	0.995175	0.94966	0.73339	0.78564	0.77737	0.803045	0.70146	0.899425	0.88319	0.781145	0.93414	0.821425	0.683945	0.70465	0.645235	0.712505	0.74883	0.86059	1.0354	0.824735	0.742435	0.79952	0.75968	0.748	0.95708	0.70809	0.7632	0.656135	0.78107	0.77276	0.725715	0.83552	0.753165	0.97414	0.698055	0.91084	0.95391	0.63364	0.64322	0.66838	0.64617	0.6975	0.79683	0.672635	0.63773	0.53784
775_V	HNRNPC	P07910	233	1.1235	1.3147	1.3135	1.1189	1.2501	1.5481	1.4639	1.38425	1.42685	1.6788	1.4399	1.49005	1.28095	1.0511	1.9417	2.3145	1.2852	1.3571	NaN	1.2334	NaN	1.5452	1.0318	1.5311	NaN	1.2454	0.99928	1.1784	1.21345	1.11945	1.127	1.24769	1.67055	1.02572	1.4358	1.30095	NaN	NaN	NaN	2.3029	3.0598	1.8991	2.8483	2.3608	2.1437	1.0285
791_V	NUP35	Q8NFH5	66	1.0506	0.897625	0.893305	0.8914	0.93343	0.87331	0.87834	1.00392	0.75171	0.703415	0.663325	0.57661	0.500725	0.38017	0.34036	0.26933	0.22491	0.20607	0.92913	0.953065	0.925505	0.97184	0.853845	0.935075	0.9803	0.83134	0.85361	0.72959	0.793145	0.84411	0.711645	0.638435	0.562935	0.548355	0.532595	0.483375	0.9434	0.9535	0.94039	0.94176	0.87472	0.80263	0.70122	0.75632	0.67775	0.62087
798_V	NELFE	P18615	249	0.963955	0.911315	0.88464	0.812675	0.780135	0.80783	0.82915	0.736565	0.704405	0.75195	0.704205	0.569095	0.57643	0.51096	0.450085	0.388225	0.243095	0.20113	0.87968	0.87664	0.808745	0.797295	0.732885	0.76722	0.769955	0.746335	0.691385	0.716285	0.692455	0.62398	0.589765	0.51361	0.572575	0.499165	0.45788	0.38295	0.89885	0.6907	0.76316	0.75491	0.74575	0.7564	0.66379	0.66934	0.67195	0.64379
801_V	NELFE	P18615	51	0.934505	0.321315	0.340895	0.26466	0.282235	0.32151	0.30497	1.07777	0.310905	0.305275	0.370575	0.40444	0.451295	0.61151	0.638975	0.826715	1.02534	1.12163	0.902775	0.68695	0.55671	0.66145	0.63297	0.77442	0.7572	1.3013	0.61208	0.74624	0.77757	0.8655	0.78588	0.92006	0.92335	1.0604	0.86276	1.1785	1.0514	0.57338	0.62474	0.60943	0.70103	0.59366	0.6127	1.11165	0.72123	0.89734
804_V	NELFE	P18615	353	1.00516	1.0928	1.11985	1.03515	0.975385	0.998315	0.98236	1.17615	0.689675	0.685445	0.537845	0.380445	0.334875	0.238125	0.166215	0.15171	0.0936895	0.077064	0.962575	1.17025	1.14175	1.20475	1.1688	1.16355	1.1443	1.10715	1.07	1.03245	1.01953	0.926655	0.78713	0.75411	0.798245	0.720905	0.63404	0.592615	0.95529	1.171	1.0094	1.0248	0.98475	0.94386	0.88535	0.93937	0.6251	0.62524
807_V	XRN2	Q9H0D6	448	0.93236	0.969465	1.01016	1.08815	1.03173	1.08255	1.0632	1.03125	0.94512	0.93702	0.87497	0.83449	0.712135	0.64659	0.548385	0.47502	0.41132	0.364955	1.02256	0.99411	1.0212	0.96905	1.02985	1.04344	0.9977	0.83594	1.1255	1.08755	0.90561	1.08185	1.02591	0.98712	1.00009	0.949545	0.975825	0.92107	0.96481	0.97809	0.9619	0.83564	0.92269	0.87333	0.78024	0.78366	0.67186	0.76664
809_V	XRN2	Q9H0D6	499	0.99811	0.839935	0.70656	0.684505	0.92835	0.72425	0.73618	0.682135	0.63974	0.6732	0.671895	0.65015	0.64518	0.653095	0.98245	0.751705	0.708715	0.598265	1.08329	0.741575	0.7746	0.653415	0.58979	0.60591	0.67785	0.641455	0.639385	0.62287	0.66141	0.72512	0.74915	0.6472	0.68933	0.71839	0.795885	0.753655	1.1951	0.78953	0.7494	0.99269	0.8912	0.75785	0.91796	0.83063	0.82799	0.93071
810_V	XRN2	Q9H0D6	501	0.99811	0.680645	0.70656	0.684505	0.70117	0.72425	0.73618	0.682135	0.63974	0.6732	0.671895	0.65015	0.64518	0.653095	0.63947	0.63222	0.569055	0.598265	1.08329	0.610105	0.667385	0.653415	0.58979	0.70123	0.59612	0.641455	0.639385	0.62287	0.66141	0.72512	0.74915	0.6472	0.68933	0.71839	0.795885	0.753655	1.1951	0.78953	0.7494	0.99269	0.8912	0.75785	0.91796	0.83063	0.82799	0.93071
817_V	HDAC6	B4DZH6	36	1.1315	1.0107	0.969845	1.09955	1.2366	1.04955	1.0698	1.02733	1.0437	1.0718	1.18265	1.22315	1.1876	1.20485	1.1171	1.13935	0.967265	1.092	1.01243	1.2917	1.1073	1.06246	1.2051	1.1302	1.0551	1.1005	0.95671	0.96961	1.1277	1.01516	1.0943	1.01758	1.1282	1.022	1.2309	0.95971	1.0975	NaN	NaN	NaN	1.2243	NaN	1.1953	NaN	1.1113	1.0818
818_V	COPB2	P35606	859	0.89909	1.16509	1.406	1.29105	1.2164	1.25225	1.2104	1.1058	1.39705	1.2591	1.28835	1.287	1.30375	1.50275	1.3432	1.3773	1.52305	1.3468	1.00221	1.2605	1.09005	1.36595	1.3045	1.28475	1.2538	1.11195	1.19145	1.24135	1.4136	1.33295	1.4104	1.36485	1.42755	1.41675	1.44915	1.43	1.0401	1.5662	1.492	1.3105	1.4902	1.3167	1.3874	1.37715	1.3861	1.5113
819_V	COPB2	P35606	867	NaN	1.2379	1.5839	1.9118	NaN	1.8849	NaN	NaN	NaN	NaN	1.4972	1.486	1.4538	1.474	1.6642	1.2107	1.38	1.3995	0.92146	1.269	1.6321	1.597	1.2829	NaN	NaN	0.88688	1.9003	1.4012	2.1808	NaN	1.7742	1.5386	1.5821	1.3116	1.6246	1.4187	0.9454	NaN	1.6308	1.6582	1.8496	1.4672	1.5458	1.6577	2.0697	2.0224
821_V	RABGEF1;KCTD7	Q9UJ41	617	0.81596	1.0532	1.1097	NaN	0.95643	1.0464	1.2929	NaN	1.1158	0.821	1.084	0.81404	1.0072	1.059	1.1014	1.0008	0.86763	1.1267	NaN	NaN	0.98825	1.1633	1.0098	1.3366	1.0052	1.0893	1.0267	1.0554	1.0674	0.96926	0.83815	0.95585	0.84231	1.0517	NaN	1.0504	0.83044	1.1555	NaN	1.0426	1.2435	1.3136	0.97953	1.0617	1.1595	1.3091
826_V	ARHGAP11A	Q6P4F7	318	0.969115	0.858985	0.99035	0.78487	0.83417	0.79127	0.722965	0.996445	0.520005	0.46569	0.334485	0.27424	0.19281	0.13838	0.15644	NaN	NaN	NaN	0.97584	0.912085	0.87809	0.775685	0.76595	0.787975	0.70182	0.911625	0.556165	0.4829	0.411145	0.408615	0.359575	0.28544	0.273345	0.22803	0.234975	0.16834	0.97885	0.92578	0.82258	0.9121	0.6516	0.66729	0.54343	0.826465	0.45286	0.33398
827_V	ARHGAP11A	Q6P4F7	868	0.97694	1.1166	1.1447	0.832395	1.02985	0.87293	0.684165	0.99344	0.42162	0.67785	0.39439	0.48873	0.17939	0.091483	NaN	NaN	NaN	NaN	0.86378	NaN	0.72011	1.1759	0.78263	NaN	0.745865	0.85099	0.66725	0.72794	0.48193	0.456995	NaN	1.2857	0.33782	NaN	0.19542	NaN	1.0355	0.704	0.89215	0.71672	0.86498	0.60455	0.55605	0.55007	0.48515	0.38902
828_V	ARHGAP11A	Q6P4F7	285	1.01317	0.98909	0.987365	0.955465	0.8319	0.9425	0.834815	1.06954	0.91735	0.760815	0.7055	0.58395	0.58806	0.575635	0.526435	0.433105	0.43801	0.37715	1.08735	0.938355	0.852215	1.0734	0.872725	0.96483	1.01266	1.2014	0.913535	0.745395	0.80298	0.829635	0.68538	0.67096	0.602675	0.547795	0.507275	0.543465	0.87073	0.80246	1.1598	0.95397	0.85767	0.9493	0.77047	1.06214	0.7659	0.83802
831_V	DYNC1LI2	O43237	383	1.5856	0.68819	0.737535	0.84036	0.789195	0.850825	0.735725	0.90853	1.49928	0.63365	0.632715	0.497845	0.364315	0.386155	0.218905	0.19527	0.13755	0.066098	0.957805	0.557445	0.89566	0.60876	0.903505	0.86365	0.76662	0.80037	0.707365	0.83965	0.72251	0.681185	0.66593	0.674605	0.56434	0.676635	0.731255	0.649855	0.90657	NaN	1.1661	0.83834	0.64742	0.78969	1.1244	0.803955	0.79108	NaN
833_V	DYNC1LI2	O43237	391	1.5856	0.68819	0.724255	0.98819	0.789915	0.850825	0.737165	0.90853	1.49928	0.646065	0.673305	0.52181	0.40265	0.42656	0.218905	0.19527	0.13755	0.066098	0.957805	0.58345	0.89566	0.469365	0.903505	0.86365	0.76662	0.80037	0.680185	NaN	0.72251	0.681185	0.695675	0.674605	0.659835	0.68184	0.796955	0.649855	0.90657	NaN	1.1661	0.83834	0.64742	0.78969	1.1244	0.803955	0.79108	NaN
834_V	DYNC1LI2	O43237	194	0.92755	0.98999	1.02484	1.06123	0.913205	0.924455	0.865865	0.955235	0.965925	1.11906	0.929275	1.02139	1.02235	0.980725	0.9155	0.99798	1.01658	0.99463	0.962165	0.971225	0.99485	1.01551	1.02745	1.00107	1.0685	0.90783	0.96754	1.04533	0.998305	1.07455	0.94681	1.13175	0.971865	0.977305	1.04683	0.899425	0.89994	1.1879	1.0258	1.0115	1.0019	0.94284	0.89414	0.897985	0.93177	0.85457
837_V	DYNC1LI2	O43237	407	0.97048	1.0311	1.0786	1.1673	NaN	1.0387	NaN	1.1349	NaN	NaN	0.84666	0.83721	0.7813	0.67682	0.6327	0.50295	NaN	0.24526	1.0776	0.98749	1.0616	1.10075	1.1075	1.0701	1.0664	NaN	0.98507	NaN	NaN	0.9685	0.98033	0.98406	1.0049	NaN	NaN	NaN	1.1778	NaN	1.177	NaN	1.0818	NaN	0.81608	0.95007	0.82312	0.82768
839_V	DYNC1LI2	O43237	443	0.993525	0.590505	0.515375	0.56505	0.560315	0.60378	0.549135	0.621315	0.49817	0.45791	0.331775	1.0286	0.50722	0.569545	0.765615	0.534915	0.423933	0.065212	0.990205	0.606515	0.566695	1.14052	0.66154	0.585585	0.674395	0.61299	0.58273	0.58459	0.83695	0.504425	0.60154	0.589085	0.519275	0.570655	0.462725	0.53532	1.0045	0.62577	0.48924	0.38999	0.93448	0.40958	0.361	0.46574	0.33252	0.39289
840_V	DYNC1LI2	O43237	446	0.993525	0.590505	0.74642	0.5664	1.10413	1.12805	0.86902	0.603925	0.494805	1.43405	0.679845	1.4794	0.2596	1.07315	0.614325	0.945235	0.75049	0.335718	0.97785	1.04994	0.73768	1.05344	1.83595	0.590995	0.691145	0.61299	1.39583	0.57655	0.655595	1.22074	0.597225	0.589085	0.50553	2.01225	1.11516	1.4957	1.1974	0.54525	0.65182	0.83153	0.93257	0.82228	0.70399	0.80177	0.6772	0.39289
841_V	TKT	P29401	295	1.00559	0.9744	0.865875	0.906795	0.91191	1.01177	0.84296	0.976845	1.0208	1.03835	1.03045	0.81454	0.903155	0.924085	1.0864	0.956145	0.96274	1.1459	1.05678	1.00818	0.965225	1.1371	1.0174	0.99277	0.98468	0.842375	1.1725	1.07165	1.01001	0.98034	0.87767	1.0693	1.0772	0.96708	0.963115	1.08675	0.92608	0.87601	1.0137	0.97063	0.98233	0.99441	0.80133	0.820225	0.80097	0.87324
842_V	PHF6	Q8IWS0	145	0.95124	1.0848	1.07266	0.943455	0.973935	0.98927	0.97626	1.32185	1.0574	0.927925	1.03616	0.876225	0.68666	0.73529	0.759695	0.7639	0.619595	0.6847	1.0333	0.965155	0.815535	0.77386	0.84105	0.863405	0.96795	1.434	0.89394	0.82484	0.93542	0.866105	0.94359	0.89837	0.799295	0.78138	0.7655	0.79729	1.2469	1.0554	1.0169	0.93584	0.89939	0.92173	0.87191	1.22194	0.87818	0.78955
847_V	PGM2	Q96G03	165	0.98538	1.54515	1.6561	1.4807	1.44435	1.5048	1.6017	1.29345	1.3722	1.79875	1.3967	1.6538	1.6409	1.6479	1.7442	1.77205	1.5285	1.7776	1.01465	1.4977	1.59015	1.3873	1.5307	1.69305	1.73735	1.27085	1.73095	1.6354	1.64845	1.8558	1.61535	1.9091	1.80575	1.93105	1.87445	1.9205	0.9623	2.1885	2.137	1.781	1.8037	2.1868	1.8919	1.74435	1.7448	1.7559
848_V	TRAM1	Q15629	365	0.953275	0.943725	0.959685	0.95438	1.06453	0.76903	0.94169	1.003	0.956765	0.907235	0.720945	0.634975	0.52304	0.493035	0.301665	0.296965	0.240995	0.15032	1.03265	0.925525	0.863295	0.981705	0.95333	0.98388	0.86392	0.95625	0.918	0.89606	0.984945	0.7601	0.91162	0.87347	0.88772	0.87741	0.725325	0.6763	1.0293	0.93486	0.76904	0.87448	0.93113	0.82578	0.73025	0.784825	0.69991	0.5018
849_V	PNPO	Q9NVS9	241	1.0692	0.66076	1.1213	0.93927	1.0713	1.0025	1.51764	0.98547	1.177	1.49025	0.96503	1.2518	0.97769	1.0253	1.10262	1.24945	1.5071	1.0033	NaN	1.5124	1.1686	0.97628	1.0031	0.66272	0.82022	NaN	1.1138	1.3184	0.71456	0.9433	0.87147	1.22582	0.80352	0.96943	0.83413	1.2632	0.94601	1.2652	1.1217	1.056	1.1551	1.1965	0.98733	1.0328	1.2747	1.3164
850_V	RAF1	P04049	642	0.97176	1.1593	1.17495	1.2561	1.17445	1.2621	1.1402	0.96257	0.75312	1.03815	0.99842	1.11225	1.10325	0.993155	0.86982	1.04936	0.781145	0.84992	1.16015	1.1207	1.2516	1.3123	1.1392	1.2719	1.2047	1.00953	1.1179	1.1779	1.3151	1.1598	1.0791	1.00554	0.968355	0.94271	0.97714	1.15551	1.0752	1.2602	NaN	1.3257	1.0866	1.0856	0.9498	1.01642	1.05	NaN
852_V	RAF1;ARAF	P04049	621	0.92093	0.895915	0.9138	0.96524	0.90431	0.91907	0.90816	0.90584	0.918495	0.980075	0.93696	0.927615	1.0146	0.95423	0.931375	0.94853	0.98155	1.00211	0.986425	0.88601	0.89289	0.88637	0.9149	0.90379	0.872495	0.84433	0.875275	0.939195	0.96961	0.866645	0.900935	0.871915	0.878665	0.907145	0.953145	0.914225	NaN	0.73884	NaN	NaN	0.92343	0.94011	0.90123	0.839195	0.87106	0.83767
859_V	RAF1	P04049	259	1.00544	NaN	1.05886	0.92729	0.991405	1.0052	NaN	NaN	1.0109	NaN	NaN	NaN	1.1653	0.96919	1.0204	0.99269	NaN	0.93945	NaN	1.0199	NaN	NaN	NaN	0.98102	0.93657	1.0248	1.4005	1.0285	0.998895	NaN	1.0639	1.00182	NaN	1.0856	1.0952	NaN	NaN	0.89116	0.99217	0.89782	0.88887	NaN	NaN	NaN	0.79556	0.904
871_V	PUM2	Q8TB72	136	0.906925	0.826905	0.888505	0.913505	0.90429	1.0358	0.92935	0.97486	0.85273	0.95856	0.87995	0.88222	0.96662	0.9331	0.89433	0.96169	0.784545	0.86624	0.86315	0.81919	0.869375	0.791405	0.875675	0.83166	1.052	0.8435	0.938995	0.84815	0.862555	1.05625	0.97725	0.793735	0.95109	0.90505	0.847715	0.866445	0.83056	0.92762	0.78934	0.75057	0.76103	0.9804	NaN	0.99397	0.6878	NaN
872_V	DIAPH1	O60610	22	1.05471	1.1162	1.03245	1.03295	1.02755	1.1197	1.02665	1.05775	1.03919	1.0298	1.04695	0.99055	0.98565	0.97521	0.99815	0.94908	0.94188	0.900805	1.07905	1.0976	1.06335	1.05648	1.0573	1.04999	1.02245	1.00411	0.98197	1.0428	0.993205	1.0116	1.00643	1.02608	1.00585	0.972535	1.00866	1.01215	1.0813	1.0558	1.0277	0.99311	0.94736	1.1421	1.0524	1.0453	1.0339	1.0811
878_V	PCYT1A	P49585	315	NaN	0.90937	1.0374	0.77769	1.1559	1.2257	1.2989	1.1738	1.0136	1.12281	1.0917	NaN	1.1359	0.83302	1.012	0.94853	0.89818	1.0717	1.5609	NaN	1.2106	0.89962	1.2464	1.3303	1.0304	1.0896	0.98955	1.1715	0.83823	0.98316	0.85506	0.83813	0.73501	0.8648	0.83102	0.84055	NaN	0.8577	1.1163	0.87055	0.9211	0.90574	0.87557	1.01451	1.0635	1.043
879_V	PCYT1A	P49585	319	NaN	0.90937	1.0694	0.77769	1.1559	1.2257	1.2989	1.1738	1.0136	1.15871	1.0917	NaN	1.1359	0.63825	1.012	0.94853	0.89818	1.0717	1.5609	NaN	1.2106	0.89962	1.2464	1.3303	1.0304	1.0896	0.98955	1.1715	0.83823	0.98316	0.88125	0.82243	0.66111	0.8648	0.83102	0.84055	NaN	0.62626	1.1163	0.87055	0.9211	0.90574	0.82027	0.97871	1.0635	1.043
884_V	PCYT1A	P49585	347	1.01453	1.09135	1.04825	0.970125	1.02695	0.996295	0.923425	0.87345	0.851535	0.786235	0.726265	0.77269	0.511655	0.43431	0.390005	0.312065	0.2896	0.306635	0.94164	1.03913	1.0355	0.975455	1.20531	1.04943	1.13116	0.82065	1.01218	0.9418	0.77424	0.974275	0.93486	0.883065	0.771095	0.80475	0.761325	0.864975	1.0116	0.90302	0.89229	0.78199	0.79851	0.9113	0.74075	0.80604	0.79334	0.72185
885_V	EAF1	Q96JC9	165	0.88157	1.04495	1.09525	1.07024	1.0016	1.06014	0.98174	0.92453	1.11435	1.03548	0.915625	1.04915	0.996615	0.997575	0.996695	1.01557	1.01851	1.02477	0.84635	0.960205	0.92258	1.0944	1.0713	1.02059	1.12688	0.867365	0.948905	1.10626	1.1691	1.10015	0.98069	1.0271	1.11915	1.10419	1.1626	1.17823	0.81954	0.94703	1.2303	0.9631	0.84799	0.83422	0.91874	0.897405	1.0003	1.1418
886_V	EAF1	Q96JC9	158	1.04001	0.931055	0.962395	0.918615	0.952735	1.06984	0.93773	0.98091	0.911105	1.00449	0.97121	1.08655	0.91837	0.92936	0.950805	0.884285	0.95949	0.932405	0.9195	0.87862	1.0354	1.01856	0.942685	0.918915	0.889385	1.08705	1.06463	0.92108	1.0503	0.829165	0.98391	1.0482	0.83656	0.795435	0.893815	0.937665	1.0774	1.0405	0.93713	0.96728	0.95014	1.058	0.81197	0.9733	0.9484	0.86129
889_V	UMPS	P11172	214	0.950355	1.40645	1.37405	1.32665	1.1958	1.35915	1.2982	1.39885	1.221	2.19865	1.63895	0.851595	1.1122	1.3648	1.37735	1.19075	1.0999	1.15663	0.9571	1.2287	1.406	1.42345	1.31745	0.7304	1.43305	1.44575	1.6182	1.36445	1.5317	1.4306	1.4108	1.31135	1.80425	1.4687	1.5436	1.5194	1.3708	1.8822	1.4467	1.4985	1.9204	1.8595	1.2855	1.6619	1.6633	2.672
890_V	UMPS	P11172	217	NaN	1.4763	1.0479	1.1358	1.0473	1.3747	1.4231	1.2182	NaN	1.1741	1.1924	1.2974	1.3977	1.2288	0.95057	1.2279	1.3636	0.89866	NaN	1.2273	1.3475	1.434	1.1866	1.3785	1.4404	1.2998	1.6112	1.4787	1.2837	1.7042	1.1899	1.13425	1.3739	1.4687	1.4865	1.3334	NaN	NaN	NaN	NaN	1.3238	NaN	NaN	1.6592	1.4504	NaN
891_V	CDCA5	Q96FF9	75	0.801595	1.11941	0.874465	1.08469	0.99935	0.65316	0.903005	0.863235	0.607775	0.54753	0.7447	0.32727	0.29392	0.18622	NaN	0.18056	NaN	NaN	0.81184	0.674815	0.59424	0.710825	0.62919	0.59626	0.62598	0.582415	0.62523	0.663255	0.57022	0.67205	0.64512	0.58086	0.457385	0.424345	0.58107	0.44841	0.92796	0.89615	0.79624	0.68936	0.70958	0.84126	0.72263	0.666145	0.62908	0.61377
892_V	CDCA5	Q96FF9	79	1.0547	0.86034	0.921215	0.871095	0.99502	1.0342	0.99105	1.02845	0.70096	0.46814	0.51185	0.32727	NaN	NaN	NaN	NaN	NaN	NaN	1.24635	1.212	0.87832	1.01402	1.1519	1.1454	0.89615	1.1123	0.817145	0.793335	0.648095	0.726985	0.66867	0.573785	0.59565	0.462525	0.45786	0.46531	1.0313	0.8281	0.92109	0.96075	0.73951	0.75587	0.6229	1.0153	0.4747	NaN
902_V	EML4	Q9HC35	146	NaN	1.0906	0.89728	1.0246	1.0009	1.0903	1.17345	0.97655	1.1768	1.26585	1.4208	1.1064	1.0389	2.21195	0.99411	2.444	2.55092	1.9506	NaN	1.0907	1.04315	1.25135	1.0448	0.95146	1.1742	1.00215	1.2262	NaN	1.2194	1.4358	1.1471	1.25835	1.6291	1.2628	1.682	1.42045	1.0635	0.88479	0.9443	0.89865	0.67555	1.0336	1.0524	1.01803	0.95928	1.6448
908_V	EML4	Q9HC35	61	1.08755	0.626185	0.499115	0.47131	0.368135	0.357935	0.352135	1.29935	0.19509	0.28527	NaN	0.13388	NaN	NaN	NaN	NaN	NaN	NaN	1.09905	0.78396	0.68615	0.700415	0.5699	0.64757	0.48856	1.23575	0.32043	NaN	0.24366	0.16396	NaN	NaN	NaN	NaN	NaN	NaN	0.95479	0.78826	0.69007	0.61264	0.48895	0.3622	0.41903	0.82696	0.23527	0.24679
913_V	GATAD2A	Q86YP4	100	0.84814	0.85363	0.98281	0.84712	0.898855	0.89492	0.87728	0.92953	0.887835	0.735315	0.691195	0.88042	0.76044	0.77016	0.725325	0.69099	0.63172	0.76154	0.938645	0.67207	0.83635	0.821385	0.827975	0.755465	1.04912	0.81228	0.784005	0.8006	0.69529	1.0116	0.97098	0.93752	0.73579	0.64038	0.97735	0.929865	1.1301	1.0241	0.92346	1.0626	1.0446	1.05	1.0542	1.04336	0.91417	0.93371
914_V	GATAD2A	Q86YP4	107	0.88281	0.832665	0.74704	0.79535	0.8365	0.96542	0.85289	0.88893	0.75049	0.669155	0.55891	0.91206	NaN	0.53198	0.675425	NaN	0.640175	0.7321	1.0483	0.924025	0.83635	0.88657	0.82905	0.72436	1.03432	0.86432	0.80278	0.94163	0.85868	0.9983	0.81602	0.86602	0.7781	0.60516	0.84528	0.65633	1.0052	NaN	NaN	0.63763	0.79954	NaN	NaN	0.71486	0.56666	NaN
916_V	GATAD2A	Q86YP4	114	0.84814	0.85363	0.98281	0.84712	0.898855	0.89492	0.87728	0.92953	0.887835	0.735315	0.691195	0.88042	0.76044	0.77016	0.725325	NaN	0.63172	0.76154	0.938645	0.67207	0.83635	0.91003	0.93241	0.755465	1.04912	0.81228	0.784005	0.8006	0.69529	1.0116	0.97098	0.93752	0.73579	0.64038	0.97735	0.929865	1.1301	1.0241	0.92346	1.0626	1.0446	1.05	1.0542	1.04336	0.91417	0.93371
924_V	TBC1D10A	Q9BXI6	407	0.86955	0.93883	1.03719	1.07895	0.91203	0.85593	0.982755	0.970135	0.980875	0.9131	0.827075	0.919665	0.93385	0.76772	0.727115	0.77612	0.72999	0.698475	0.818745	0.67979	0.7606	0.85213	0.74491	0.747355	0.74446	0.648885	0.736215	0.80923	0.68113	0.72434	0.73994	0.78345	0.704535	0.51526	0.560075	0.59781	1.0615	0.91965	0.89076	0.90097	0.88487	0.81222	0.71406	0.8433	0.76368	0.69049
926_V	RAN	P62826	135	1.0401	1.0083	NaN	0.8667	0.97681	0.99047	0.64455	0.81846	0.84441	0.88054	0.91323	0.92341	0.81027	0.73594	0.64978	0.7616	0.6643	0.77018	1.2364	1.0035	1.0068	0.89271	1.1648	0.81131	NaN	1.452	1.3741	NaN	0.58262	1.2689	1.3335	1.0254	0.90663	0.92212	0.94578	1.0797	0.71776	0.96549	1.2472	0.92779	1.0099	1.0288	0.76713	0.901745	NaN	0.90953
930_V	ATRIP	Q8WXE1	239	NaN	0.767385	0.61404	0.817025	0.87848	0.93253	0.894535	0.693215	0.76155	0.79169	0.81804	0.607835	0.565405	0.661915	0.514225	0.71403	0.611	NaN	0.94371	1.22524	0.91222	1.14356	0.73739	0.824835	0.735	0.94287	0.80612	0.853	0.64365	0.851125	0.90718	0.70929	0.666515	0.53863	0.65815	0.689405	0.5939	0.92215	0.6723	1.6557	1.1595	0.99916	0.73043	1.3201	0.59611	0.56901
932_V	ATRIP	Q8WXE1	224	0.94058	1.01516	0.936425	1.00857	1.117	1.04209	0.997945	0.89341	0.885085	0.82882	0.79669	0.768795	0.678405	0.8131	0.63137	0.53899	0.49481	0.42803	0.97674	0.906215	0.930475	0.997315	0.983015	1.0857	0.84224	1.00301	0.987115	0.888065	0.839625	0.90472	0.815355	0.83821	1.00589	0.89275	0.89753	0.875755	0.84356	0.83382	1.0586	0.88098	0.94114	0.79423	0.87572	0.76904	0.77373	0.72676
933_V	ATRIP	Q8WXE1	518	0.86952	0.82482	0.835445	0.882805	0.87055	0.778585	0.814635	0.864345	0.907265	1.0708	0.957505	0.98872	0.755745	0.7952	0.85211	0.90862	0.905725	0.64686	1.01202	0.87838	0.995495	0.914095	0.68444	0.67718	0.99381	0.89796	0.93217	0.858885	0.878185	0.86423	0.85434	0.72492	0.930835	0.829865	0.707625	0.84984	0.84506	0.8116	0.64582	0.84808	1.0008	0.55278	0.75637	0.540365	0.60942	0.98283
934_V	GSS	P48637	415	1.0104	0.73406	1.1044	0.89963	0.76757	1.1678	0.891475	0.89265	1.1196	0.84082	0.81946	0.948325	0.88802	0.926175	0.97163	1.1495	0.856775	0.905305	0.946625	NaN	0.797855	0.97363	0.895945	0.82884	0.71768	0.8171	0.696815	0.96027	0.9126	0.97184	0.829085	1.01561	0.98367	0.88415	0.863545	0.991325	NaN	0.76612	0.86984	0.8349	0.88825	0.73271	0.89639	0.8811	0.85241	0.87772
935_V	ACTN1	P12814	348	NaN	1.05953	0.93419	1.20575	0.92689	1.0474	0.943385	NaN	0.97753	NaN	1.2938	1.0355	1.2571	1.0597	NaN	1.5667	1.068	1.1333	1.07355	0.89632	0.80724	1.0078	0.9879	1.1813	1.02438	1.05935	1.03878	1.2111	0.878685	1.0181	1.0534	0.840335	0.921825	0.9004	0.92001	1.5337	NaN	1.0655	0.84429	1.2672	1.0265	1.1748	0.88186	1.01261	0.90755	0.99412
936_V	EML3	Q32P44	198	1.0824	1.2901	1.1554	1.1445	NaN	1.2026	1.0675	1.1657	1.0164	NaN	NaN	NaN	NaN	NaN	0.41067	NaN	NaN	NaN	1.0509	1.23935	1.16668	1.28585	1.2022	1.16635	1.1206	1.10767	1.0653	1.0998	NaN	1.0526	1.1064	NaN	0.91028	NaN	0.88852	NaN	1.0579	0.96072	1.1473	1.1495	0.92599	0.99548	NaN	0.829845	NaN	0.55163
939_V	USP24	Q9UPU5	1610	1.1579	NaN	1.1585	NaN	NaN	1.1761	0.955255	0.99971	0.99437	1.0979	1.0392	1.0741	NaN	1.06445	NaN	NaN	NaN	1.1657	1.1726	NaN	1.0101	1.1441	NaN	NaN	1.0769	NaN	1.03289	NaN	1.1776	1.04194	0.95164	NaN	0.99745	1.2253	NaN	0.98996	1.0944	0.88568	1.1828	NaN	1.2263	0.89096	NaN	1.07294	1.0908	0.92824
940_V	USP24	Q9UPU5	1612	1.21765	1.084	1.1378	1.0982	1.2193	1.1973	NaN	0.9599	1.0431	NaN	1.0809	1.0301	1.13205	1.1907	1.2373	0.89207	0.99577	1.08447	NaN	0.99896	1.2262	1.0012	1.0204	0.91624	1.0342	0.8966	NaN	1.1014	1.1375	1.1076	1.0842	NaN	1.105	1.1865	NaN	1.08905	1.1564	NaN	NaN	NaN	NaN	1.0279	1.0329	1.1743	1.0091	NaN
941_V	USP24	Q9UPU5	1616	NaN	0.96934	1.2266	0.98891	1.1338	1.0208	0.80648	NaN	1.0717	1.24665	1.13245	1.067	NaN	1.0792	1.0176	1.0746	1.1571	NaN	1.191	1.3044	1.0903	1.07595	1.2327	1.12665	1.04851	NaN	1.2082	1.5066	1.1765	NaN	NaN	1.0667	1.3373	1.0325	1.03586	1.1511	NaN	0.98786	1.0488	1.0656	1.1977	NaN	NaN	0.97585	NaN	0.96672
944_V	USP24	Q9UPU5	914	1.06345	1.0713	1.0527	1.0215	0.7699	1.14825	NaN	0.79979	0.8455	1.2856	1.25309	1.20918	1.02317	0.976255	0.93012	0.97552	0.838805	1.1344	0.88048	1.02305	1.0789	1.26	1.09585	1.4558	0.93549	0.80084	1.0589	0.723775	0.94851	1.0525	0.89411	1.4848	0.812405	0.893805	0.852565	1.0387	0.90925	0.81685	1.0135	0.94454	0.93624	NaN	NaN	1.00841	NaN	NaN
951_V	USP24	Q9UPU5	1141	0.94302	0.99871	0.943445	1.00518	0.974625	0.9703	0.93351	0.948075	0.8599	0.924345	0.855765	0.76246	0.76633	0.65329	0.59305	0.511475	0.48912	0.473695	0.83766	1.03812	0.96554	1.01464	0.90633	1.06475	0.8888	1.0401	0.97584	1.48945	0.90852	0.929515	0.87206	1.01963	0.91481	0.917605	0.88357	0.863635	0.94082	0.89637	1.0499	1.0694	0.83101	0.87873	0.85633	0.84159	0.81467	0.85052
955_V	USP24	Q9UPU5	2047	1.0253	1.0765	1.04805	1.01418	1.105	1.10835	1.0439	1.02516	1.1031	1.156	1.02615	1.0876	1.03385	0.99951	1.04975	1.05665	1.04625	1.02729	0.95964	1.05885	1.02858	0.992905	1.07575	0.946945	0.87343	0.950365	1.01275	1.1115	0.97723	1.01005	1.0687	1.01957	1.04905	0.985455	1.1066	1.01924	1.0031	0.94888	0.96339	1.0152	1.0018	1.0465	0.97695	1.00324	0.97759	1.1592
960_V	CXADR	P78310	306	NaN	0.846595	0.858485	0.95591	NaN	NaN	0.84172	NaN	1.048	0.90319	0.9517	NaN	0.86328	0.81472	NaN	0.50008	0.59778	0.55066	0.9654	0.76958	0.86453	0.76183	0.90875	0.81779	0.82989	0.85736	NaN	NaN	NaN	0.74827	0.86255	0.75154	0.81608	0.841465	0.70882	NaN	0.92654	0.7072	NaN	0.69764	0.83219	0.65116	NaN	0.78679	0.71468	0.58486
962_V	CXADR	P78310	332	1.1109	0.836765	0.9024	0.91066	1.02412	0.82961	1.02532	0.918015	1.0665	1.01306	0.96456	0.94462	0.86217	0.875885	0.707015	0.836415	0.90772	0.877795	0.981145	0.72067	0.7572	0.76106	0.73499	0.812215	0.729035	0.75807	0.842715	0.79917	0.83573	0.72398	0.82971	0.737415	0.747335	0.8638	0.705885	0.7958	0.96795	0.76023	0.67363	0.72028	0.78292	0.78352	0.82531	0.706795	0.66874	0.64788
963_V	PPIP5K1	Q6PFW1	1152	1.0198	1.02426	0.849855	0.89775	0.73305	0.6658	0.68982	0.905905	1.0417	NaN	0.6683	0.93309	0.75591	0.97058	1.1334	NaN	0.84273	1.15	0.76025	0.86816	0.72016	0.80087	1.0182	0.987065	0.86028	1.1133	0.8431	0.9255	NaN	0.636135	0.851205	NaN	0.83737	1.0907	0.94556	NaN	0.87432	1.2294	0.85636	1.0216	1.13	0.78465	0.73582	0.89601	0.95756	1.199
966_V	PGRMC1	O00264	181	1.02364	1.09485	1.08593	1.08545	1.2136	0.99298	1.12385	1.06431	1.28495	1.26025	1.18015	1.21845	1.39225	1.2164	0.84527	1.21325	1.01272	0.95095	1.02273	0.95721	0.905025	0.971225	0.98808	0.991595	1.04235	0.912205	1.0154	0.956765	0.99901	0.90502	1.11775	1.01527	0.935595	0.93897	0.76075	0.930655	0.94383	1.1283	0.96597	1.0354	1.1973	1.0314	1.3312	1.01855	1.06	0.76846
968_V	PGRMC1	O00264	57	1.0778	0.845865	0.93914	0.952605	0.968725	0.82085	0.934815	0.857665	1.01319	0.95167	0.9626	0.98402	0.97186	0.984895	0.769955	0.89912	0.866975	0.870965	1.07915	0.8384	0.770935	0.819465	0.839195	0.847535	0.89205	0.79968	0.92099	0.837545	0.939845	0.83181	0.881955	0.86006	0.85055	0.92973	0.907095	0.783315	1.0953	1.0143	0.86114	0.79864	0.93476	0.8334	0.92717	0.819035	1.0003	0.68957
974_V	KIF22	Q14807	543	0.991935	0.89626	0.95	0.81918	0.72924	0.831625	0.66124	0.82351	0.64588	0.495285	0.466865	0.352975	0.275675	0.189855	0.174785	0.114524	0.114465	0.082823	0.99011	0.942495	0.96785	0.931125	0.90557	0.87882	0.957265	0.950395	0.91253	0.80285	0.72537	0.746415	0.693845	0.687655	0.64842	0.57273	0.608385	0.508725	1.0113	0.57995	0.66997	0.5885	0.58489	0.52093	0.45583	0.64614	0.24966	0.34282
1003_V	HNRNPUL1	Q9BUJ2	194	0.94645	1.5635	1.6256	1.4342	1.61565	1.4771	1.7716	1.4722	1.50595	1.5015	1.6478	1.5295	1.7677	1.4492	1.635	1.57115	1.7244	1.67815	1.0366	1.57795	1.68165	1.76585	1.85195	1.79035	2.09705	NaN	1.74375	1.7239	1.7956	1.603	1.6447	1.86355	1.8506	1.8208	1.8142	1.73575	NaN	1.4139	1.9307	1.8351	1.9217	1.866	1.9891	1.78885	1.9737	1.984
1006_V	FTSJ1	Q9UET6	271	0.95458	1.1977	1.02435	1.1379	1.1274	1.2102	1.02473	1.0755	1.1259	1.1619	1.19575	1.26385	1.2446	1.2644	1.4984	1.3542	1.3085	1.2741	1.1354	1.01595	1.0634	1.07645	0.8379	1.0876	0.95113	1.0091	0.95005	1.13455	1.1128	1.1007	1.07615	1.03103	1.1996	1.24525	1.05052	1.04334	1.1156	1.0507	1.1291	1.143	1.4852	1.0667	1.2328	1.0596	1.0654	1.0148
1009_V	SCFD1	Q8WVM8	303	0.93633	0.986965	1.00493	0.979515	1.063	0.9775	0.946735	1.0593	0.99542	1.04156	0.95223	0.99053	0.93143	0.872775	0.863645	0.91919	0.895035	0.8409	1.0046	1.01805	0.988205	0.961805	1.0386	0.97774	0.923215	1.01449	1.03153	1.02113	0.934575	0.97174	0.94513	0.98681	0.97629	0.86956	1.03401	0.922195	0.9947	0.97822	0.96602	0.88599	0.98352	1.0212	0.96069	1.0543	0.93917	0.89596
1010_V	SLC6A9	P48067-3	619	1.0381	0.82006	1.08791	0.89305	0.89278	0.769875	0.870615	0.855915	0.91194	1.11727	0.74298	0.81485	0.975115	0.72616	0.64126	0.726155	0.89718	0.79109	1.273	0.91048	0.67811	0.80788	0.63505	0.721215	0.77216	0.73985	0.746695	0.73074	0.820585	0.52069	0.716095	0.65273	0.70443	0.74801	0.629625	0.79239	1.0479	NaN	0.562	0.48915	0.57797	NaN	0.71219	0.610825	0.67233	0.53843
1015_V	RRAS2	P62070	186	0.915465	0.868035	0.918085	0.86491	0.95425	0.74549	0.978375	0.895945	0.9476	0.998875	0.86501	0.90996	0.79779	0.87065	0.692165	0.837735	0.93804	0.914	0.95688	0.70381	0.760375	0.713825	0.76487	0.79623	0.72559	0.695245	0.882585	0.779365	0.78571	0.70897	0.831625	0.77068	0.72582	0.83198	0.624275	0.758015	0.97774	0.63688	0.62397	0.59247	0.77272	0.79493	0.81802	0.67803	0.76411	0.61971
1017_V	DENND4C	Q5VZ89	732	0.8517	1.0481	0.93516	0.9974	1.031	1.0358	1.0468	NaN	1.22465	1.0842	1.2138	1.0663	NaN	1.0391	0.9914	1.01347	NaN	1.11785	NaN	0.99488	NaN	0.95465	NaN	1.0893	1.1285	0.96927	NaN	0.93178	0.97259	1.07735	0.96168	0.98389	1.0736	NaN	0.98017	0.89588	NaN	1.0587	1.1526	0.94897	0.91685	1.0815	0.92558	1.0078	NaN	1.0009
1019_V	DENND4C	Q5VZ89	1008	0.89299	0.88868	0.862215	0.923745	0.93957	0.97198	0.84025	0.8464	NaN	0.695255	0.59986	0.65489	0.51438	0.4115	0.28355	0.22373	0.21875	0.19361	0.89765	1.3739	1.13322	0.90611	0.74724	0.88549	0.82754	1.0077	0.8674	NaN	0.799725	0.75107	0.87603	NaN	0.731845	0.649145	0.68177	0.72338	NaN	1.1275	0.96102	0.83949	NaN	0.77659	0.91271	0.899405	NaN	0.65776
1022_V	DENND4C	Q5VZ89	1097	1.04912	1.00225	1.0421	1.05751	1.04985	0.831615	0.73163	0.896165	0.70446	0.61359	0.557345	0.380465	0.24192	0.268595	0.17961	0.13265	0.16281	NaN	1.0779	1.02049	0.877685	1.0279	1.00356	1.18585	0.892295	0.93512	0.83374	0.82599	0.993605	0.65807	0.721635	0.61127	0.543185	0.513845	0.50782	0.41034	NaN	0.93904	1.0041	NaN	0.78637	0.80022	0.65418	0.858535	NaN	0.49932
1023_V	DENND4C	Q5VZ89	863	0.84342	NaN	0.90287	0.94912	NaN	0.95129	NaN	0.86891	0.80685	0.88435	0.89207	1.178	1.1737	0.94374	1.0641	1.1534	NaN	1.4295	0.96699	0.7892	NaN	NaN	0.73473	NaN	NaN	NaN	0.66385	0.74721	0.47591	NaN	0.65903	0.55047	0.58331	0.51181	0.55305	0.42668	0.92387	0.72644	0.71132	0.53012	0.51233	0.68042	NaN	0.725455	0.74947	0.7054
1029_V	MLLT3	P42568	483	0.851895	0.927175	0.97858	0.97777	1.00611	0.99889	0.9148	1.11325	0.94565	0.94926	0.934455	0.815665	0.77146	0.782835	0.720595	0.72417	0.72707	0.61975	0.997745	1.12185	0.97878	0.998365	0.915355	0.965705	1.00659	1.05065	0.937105	0.899515	0.895735	0.933915	0.870735	1.01629	0.840505	0.91695	0.87191	0.794125	0.92101	1.0899	0.95585	1.052	1.0259	0.79026	0.9064	0.938915	0.85979	0.81308
1035_V	RANBP3	Q9H6Z4-3	40	1.04488	1.0642	1.1636	1.61975	1.3731	1.3755	1.5837	0.866375	NaN	1.4767	1.08095	1.20405	1.23721	1.2162	1.22925	1.06675	1.02137	1.4856	0.97809	1.23215	0.98094	0.85817	1.08535	1.1419	1.69395	1.1419	1.1247	1.6925	1.341	1.4317	0.98049	1.35825	1.05845	1.8207	1.5351	2.2216	1.3199	1.2488	2.1295	1.1508	1.327	NaN	2.2184	1.1505	1.7943	2.3504
1038_V	RANBP3	Q9H6Z4-3	265	0.982255	0.957525	1.01179	1.03167	1.02385	1.09585	1.11685	1.01253	1.063	1.06635	0.994605	1.08485	1.0888	1.01216	1.0838	1.00984	0.98905	1.0318	0.9654	0.9965	1.00958	1.04783	1.01811	1.02109	1.01539	0.939705	1.04448	0.96854	0.93475	1.04605	1.05485	1.0175	1.01922	1.01605	1.01422	0.985285	0.94553	1.0533	1.0965	1.0881	1.0426	1.1693	0.99906	1.01768	0.93751	1.0327
1042_V	GYS1	P13807	727	1.107	NaN	NaN	1.2167	NaN	NaN	NaN	NaN	NaN	1.1646	1.2948	0.98467	1.3631	1.316	1.0965	NaN	1.9876	NaN	NaN	1.3121	NaN	1.2825	NaN	1.2241	NaN	NaN	1.2643	1.374	1.3509	NaN	NaN	1.2104	1.3187	1.1092	1.2282	1.4859	NaN	1.6251	1.4121	1.2647	NaN	NaN	NaN	1.1476	1.2193	NaN
1045_V	SCAF8	Q9UPN6	617	0.975985	0.69038	0.92244	0.776965	1.0551	0.906545	0.91528	0.94624	0.7989	0.97145	0.8664	0.949955	0.981515	0.98631	0.98348	1.00242	0.98499	0.96227	0.997685	0.948535	0.96471	0.98821	0.779345	0.82392	0.90728	0.9635	0.781465	0.933415	0.970275	0.89399	0.768675	1.1659	0.93603	0.89632	0.96052	1.0162	NaN	0.74044	0.85519	0.80895	NaN	0.88247	0.95013	0.854225	NaN	1.4459
1048_V	NMT1	P30419	47	0.988335	0.959625	1.11135	1.1504	1.2286	1.1718	1.17895	0.937005	1.24195	1.12775	1.08515	1.12145	1.11255	1.1251	1.0273	1.20695	1.13825	1.03875	0.945585	1.08805	1.1423	1.0426	1.09485	1.19465	1.05912	0.868185	1.09745	1.10855	1.16365	1.07855	1.08205	1.00511	1.07414	1.127	1.09955	1.1062	0.90876	1.0487	1.0163	1.0869	1.023	1.0627	1.0158	1.0294	1.0741	0.94834
1049_V	PPHLN1	Q8NEY8	133	0.98297	0.83921	0.726905	0.744235	0.715365	0.742295	0.688145	0.893735	0.60325	0.535515	0.49816	0.41123	0.35773	0.270355	0.247505	0.196345	0.17815	0.15084	1.00175	0.733255	0.783605	0.837465	0.774225	0.738305	0.73235	0.8815	0.649575	0.72157	0.70796	0.607945	0.58808	0.54848	0.541065	0.497355	0.50762	0.4508	0.92469	0.74498	0.77934	0.62876	0.57863	0.55466	0.49722	0.64388	0.46309	0.40015
1050_V	PPHLN1	Q8NEY8	205	1.01289	1.20095	1.2056	1.06167	1.1313	1.1265	1.2301	1.17795	1.09735	1.0815	1.07135	1.0929	0.967885	1.0356	1.0035	0.922195	0.936935	0.906865	1.0705	0.99111	1.0756	1.1257	1.2212	1.0775	NaN	1.06465	1.09175	1.1123	1.1468	1.15375	1.04895	1.04855	0.99038	0.981665	1.0121	0.96211	0.79451	1.0981	1.0336	1.0393	0.93644	1.0578	1.0572	1.0715	NaN	1.1318
1052_V	PPHLN1	Q8NEY8	201	0.97944	1.4447	NaN	0.78654	NaN	0.9605	1.0528	NaN	0.71018	0.348407	NaN	0.805485	NaN	0.99476	1.1011	1.05675	0.90938	1.40945	1.1458	0.964685	1.24683	0.76264	1.9551	0.965625	0.88374	0.94052	NaN	0.8026	1.27115	1.5729	0.785155	0.81164	0.902845	0.97487	1.1329	1.20785	NaN	NaN	1.4796	0.3929	1.0662	0.77108	1.1028	1.2502	NaN	NaN
1057_V	SH3PXD2A	Q5TCZ1	420	0.90807	0.91005	0.89793	0.84771	0.796965	NaN	NaN	0.957965	NaN	0.648225	NaN	NaN	0.49203	NaN	NaN	NaN	NaN	0.33333	1.0479	0.78169	NaN	0.91906	0.79313	0.849435	0.67527	0.87175	0.89793	0.81973	0.85774	0.762145	NaN	NaN	NaN	0.67212	0.53483	NaN	NaN	0.68184	0.71159	0.73048	0.80439	0.59829	0.66519	NaN	0.53186	NaN
1058_V	SH3PXD2A	Q5TCZ1	421	0.94097	0.89573	0.86346	0.87819	0.80355	0.74355	0.71103	0.97206	0.7329	NaN	0.55541	0.526395	0.472845	0.4357	0.35771	0.33036	0.297725	0.22417	0.98724	0.83166	0.856935	0.97752	0.93139	NaN	0.81139	0.95352	0.847615	NaN	0.74313	NaN	0.689595	0.710205	0.61818	0.64108	0.61259	0.565885	0.93734	NaN	0.71159	NaN	NaN	NaN	0.66519	0.622845	NaN	0.56595
1077_V	POGZ	Q7Z3K3	1338	0.8947	1.04385	0.948255	0.94576	1.14245	0.98732	1.00446	1.0964	1.0686	1.06099	0.967415	1.0533	1.06174	0.978155	1.31245	1.02795	0.98247	0.96505	1.1433	0.975595	0.947235	0.98827	0.954925	1.02893	0.982265	0.99097	1.0411	0.887785	0.946035	0.998845	0.8386	1.03905	0.955315	1.00335	1.1011	0.90664	1.0472	0.99868	0.96784	0.90761	1.0073	1.1598	0.90258	0.98407	0.81313	1.0991
1078_V	POGZ	Q7Z3K3	425	0.994855	1.1486	NaN	0.91758	0.72815	NaN	0.99572	0.74866	0.92985	0.94826	1.2232	0.78751	0.98329	0.83894	0.961545	0.959555	0.9087	1.13525	0.948315	1.0916	0.997555	1.01234	0.85433	0.964415	0.91823	0.81531	1.11872	1.1684	0.943055	0.88263	1.1577	1.22535	0.942325	0.842505	0.936	0.893245	1.0592	1.0753	1.1233	NaN	1.3308	1.2002	1.2157	0.84971	1.0598	1.1614
1083_V	GOLGA2	Q08379	37	1.0765	0.908695	0.821995	0.770385	0.792455	0.75136	0.713895	0.95797	0.552455	0.459925	0.3772	0.310585	0.20811	0.165285	0.11722	0.097125	0.062598	0.047905	1.04379	0.96063	0.91966	0.942515	0.876595	0.82699	0.81661	0.98582	0.7824	0.79381	0.69795	0.66625	0.630315	0.56302	0.47995	0.46241	NaN	NaN	0.97168	0.8655	0.71486	0.75496	0.73259	0.6291	0.54144	0.761165	0.43069	0.38257
1088_V	EPS8L2	Q9H6S3	479	0.95958	0.905385	0.844895	0.85773	0.952605	0.95544	0.7349	0.80274	0.816505	0.8927	0.714	0.59005	0.85321	0.8258	0.691995	0.636685	0.62307	0.77937	1.0002	0.76885	0.82536	1.03095	0.72584	0.951395	1.04861	1.00706	0.838225	0.69872	0.8839	1.04882	0.976925	0.97057	0.94485	0.86338	0.83973	0.83909	1.1128	1.1192	1.0434	1.0383	0.79971	0.84903	0.91317	0.83063	1.0605	0.91582
1090_V	EPS8L2	Q9H6S3	570	0.94203	1.0013	1.02015	1.1272	0.89936	1.0959	1.0213	0.93162	1.1565	NaN	0.948065	1.05725	0.97767	0.88896	1.0015	0.87587	0.894005	0.86948	0.91926	0.9879	0.928965	0.976705	1.06775	0.975055	0.96794	0.920665	0.9842	0.891325	0.94939	0.95835	0.961275	0.903015	0.96156	0.954975	0.97881	0.933505	0.7972	1.0329	1.0351	1.0427	0.99626	0.98216	0.87893	0.82459	0.97992	1.0353
1092_V	FYCO1	Q9BQS8	196	0.940915	0.56237	0.57464	0.731695	0.63139	0.718775	0.678925	0.58271	0.72985	0.672705	0.64334	0.64678	0.69367	0.587995	0.704255	0.61349	0.618685	0.72894	0.86336	0.78545	NaN	NaN	0.3915	NaN	0.55963	0.79541	NaN	0.99378	0.88983	0.72536	0.90652	1.011	NaN	0.996995	NaN	NaN	0.90619	0.59892	0.64327	NaN	0.62473	0.57587	0.65092	0.656595	0.69614	0.79971
1098_V	EMSY;C11orf30	Q7Z589	238	NaN	NaN	NaN	NaN	1.0064	NaN	0.80884	NaN	0.77916	0.75735	0.63581	0.65414	0.51027	0.48701	NaN	0.3788	NaN	NaN	NaN	NaN	NaN	NaN	1.1668	NaN	NaN	0.94258	NaN	NaN	0.80268	0.85768	0.82476	NaN	0.786165	0.79973	0.95283	0.80943	NaN	NaN	0.89209	NaN	NaN	0.70434	0.73374	NaN	0.76154	NaN
1100_V	PRPSAP2	O60256	227	1.1967	1.408	1.3074	1.555	NaN	1.361	1.4835	1.4482	1.285	1.3983	1.4107	1.2509	1.4856	1.34925	NaN	1.2112	1.25885	0.82358	NaN	NaN	1.5008	1.27885	1.22365	1.2723	1.5105	1.4189	1.4332	1.2873	1.2343	1.28005	1.34835	1.1636	1.3304	1.2655	1.3716	1.4755	1.1076	1.6505	1.6194	1.4341	1.4446	NaN	1.3962	1.45945	1.4979	1.3901
1104_V	CLASP1	B7ZLX3	1135	0.92809	NaN	0.67626	0.69195	0.80477	0.6495	0.70086	0.835485	0.73668	0.718065	0.620955	0.7544	0.52769	NaN	0.4534	0.713185	NaN	0.608105	NaN	0.769115	0.819	0.89884	0.917515	0.972565	0.993145	0.703985	0.72265	0.81987	0.8367	0.732935	1.0135	0.80134	0.84	0.61975	0.99794	0.758275	0.96934	0.57063	1.0361	0.95493	0.65721	0.77244	0.5856	0.87471	0.70461	0.94795
1108_V	CLASP1	B7ZLX3	1079	1.1207	1.0577	0.894885	NaN	0.72903	0.64856	0.48215	1.1014	0.32978	0.24095	0.21981	NaN	NaN	0.089569	NaN	NaN	NaN	NaN	0.84913	0.87875	0.856155	0.69816	0.661255	0.611255	0.49725	1.0285	0.38304	NaN	0.273975	0.191205	0.25572	NaN	0.15707	NaN	NaN	NaN	1.152	0.89164	0.83251	0.74817	0.77775	0.58485	0.57431	0.760255	NaN	0.35977
1114_V	CLASP1	B7ZLX3	600	1.00999	0.92084	0.89311	0.91714	0.902675	0.970545	0.91752	1.0467	0.95321	0.94567	0.92655	1.41263	0.94903	0.92088	0.9198	0.942215	0.947225	0.99885	1.00594	0.89214	1.3545	0.91968	1.26468	0.918995	0.89025	1.10387	0.91243	0.86993	0.93338	1.05117	0.965535	0.973715	0.966555	0.96132	0.94697	0.993775	0.98889	0.86637	0.81759	0.84023	0.90881	0.8066	NaN	0.88108	0.81724	0.86863
1119_V	CBLL1	Q75N03	201	0.963005	1.3159	1.2725	1.24765	1.2543	1.3949	1.46935	0.94765	1.2739	1.2852	1.3774	1.0673	1.21725	0.982075	0.968975	0.715285	0.65674	0.68729	0.923905	1.0675	1.191	0.98419	0.98201	1.2446	1.0654	0.80694	1.1265	1.02269	0.92791	1.08761	0.97184	0.901005	0.767865	0.807125	0.708575	0.68613	NaN	1.1552	0.84741	1.1019	1.0039	0.75981	0.8827	0.876765	1.0624	0.9896
1120_V	WIZ	M0QXA7	834	1.0441	1.06105	0.99652	1.06965	1.04815	1.01221	0.92751	1.01058	1.06235	1.05215	0.937055	0.867525	1.01838	0.866235	0.81476	0.85508	0.751825	0.69308	1.02274	0.95735	1.112	0.959375	0.96332	1.0464	0.99833	1.0679	1.01137	1.01999	0.96567	1.113	0.967915	1.05405	1.05025	1.01285	0.967115	0.97113	0.99432	1.0777	0.87128	1.0555	1.0014	1.073	0.92212	0.84738	0.85869	0.93716
1121_V	WIZ	M0QXA7	797	0.85551	0.79581	0.938175	1.08056	1.1548	0.908925	0.96694	0.94418	0.883515	0.70833	0.54793	0.41223	0.39378	0.32304	0.283295	NaN	0.16084	NaN	1.00123	0.963795	1.11671	0.84085	0.924545	0.859335	0.899285	0.83097	0.694705	0.754475	0.60805	0.45947	0.39733	0.64189	0.42099	0.45113	0.31672	0.356535	0.92128	1.0546	0.93463	0.90964	1.0285	0.74816	0.72387	0.66779	0.55305	0.61744
1122_V	WIZ	M0QXA7	180	0.97902	0.8952	0.86048	0.8579	0.96181	0.963535	0.859675	1.0339	1.1155	1.3449	1.1091	1.0521	1.186	0.84334	0.74948	0.67769	0.62389	0.39808	0.821265	0.910325	1.00003	1.02706	1.07544	1.145	0.87898	1.05225	0.91206	0.848235	1.4583	1.3777	1.4027	1.2992	1.1715	1.2528	1.3674	1.2	1.1003	1.2934	1.2878	1.1249	0.99881	0.99015	1.1417	1.02437	1.1636	1.2343
1124_V	WIZ	M0QXA7	444	1.39645	1.05864	0.73069	0.751595	0.521315	0.75899	0.75641	0.95866	0.708785	0.67312	0.48267	0.4182	0.452775	0.44528	0.245655	0.26985	0.1912	0.11711	1.1438	0.89179	0.850105	0.906805	0.741945	0.67489	0.831345	0.89297	0.78103	0.728165	1.00206	0.648305	0.701705	0.832045	0.6454	0.64789	0.56243	0.50468	1.3073	0.80262	0.84123	0.79829	0.8085	0.61447	0.70693	0.693165	NaN	NaN
1126_V	WIZ	M0QXA7	451	1.33185	0.98199	0.80076	0.83335	0.60443	0.75899	0.695215	0.899935	0.62724	0.66439	0.455055	0.41713	0.4118	0.38251	0.245655	0.223805	0.1912	0.117145	1.07	0.88243	0.87322	0.87522	0.737725	0.747295	0.84424	0.87266	0.76511	0.806385	0.80268	0.692925	0.70636	0.591305	0.61625	0.605405	0.58958	0.486265	1.3073	0.80262	0.83328	0.73769	0.8085	0.65051	0.75591	0.693165	0.60723	0.51465
1129_V	WIZ	M0QXA7	396	1.07621	1.10488	1.12708	0.80011	0.908875	0.95012	0.90751	1.0887	0.7722	0.82746	0.88614	0.86523	0.75061	0.65687	0.59816	0.52587	0.61256	0.463235	0.907945	1.214	1.02665	1.07025	1.01829	0.880845	0.94422	1.04585	0.96435	0.998995	0.822645	1.10481	0.94195	0.96172	0.972985	0.854995	0.95196	0.953595	0.91867	NaN	NaN	0.81253	1.2333	1.1298	0.98343	1.15979	1.0409	0.89074
1140_V	USP39	Q53GS9	82	1.099	1.42355	1.44275	1.63925	1.38465	1.7423	1.579	1.3866	1.02705	1.5973	1.8992	1.63025	1.2828	1.38205	1.4066	1.4658	1.12595	1.3112	0.88052	1.2377	1.4471	1.52475	1.8244	1.9201	2.1767	1.4795	1.1998	1.4751	1.63285	1.4556	1.83715	1.4145	1.75485	1.6889	1.3265	1.5802	1.022	1.2423	1.3257	1.5261	1.5257	1.564	1.4782	0.981015	1.346	1.5485
1142_V	FAM126A	B8ZZJ1	413	NaN	NaN	0.7801	0.75591	0.75176	0.89467	0.78247	NaN	0.69998	NaN	NaN	0.55725	NaN	0.30275	0.27102	0.22493	NaN	NaN	NaN	0.92678	0.98162	0.89331	0.89576	NaN	NaN	0.82421	NaN	NaN	0.56483	0.78852	0.63203	0.70069	0.68544	NaN	NaN	NaN	NaN	0.84282	0.59739	0.68584	0.81741	0.55395	0.63188	NaN	0.55647	NaN
1143_V	COPS8	Q99627	175	0.98065	0.72032	0.73707	0.71928	0.555415	0.52737	0.64052	0.95916	0.62104	NaN	0.412285	0.5523	0.61002	0.49719	0.37509	0.387055	0.51332	0.42085	1.2347	0.716905	0.59998	0.41095	0.49475	0.402845	0.52193	1.1595	0.46632	0.375685	0.478895	NaN	0.57553	0.45699	NaN	NaN	NaN	NaN	NaN	0.73586	NaN	NaN	1.1857	0.90878	0.52751	0.889925	0.50863	0.58122
1145_V	CLK1;CLK4	P49759	341	NaN	NaN	NaN	1.5312	NaN	1.4512	1.6609	1.61135	1.58235	1.6116	1.3103	1.408	1.3719	1.1348	1.4891	1.48835	1.152	1.4001	0.80824	1.11823	1.3099	1.1646	1.2449	1.2712	NaN	1.24415	1.342	1.1276	NaN	NaN	NaN	1.2101	1.27825	1.2119	1.40885	NaN	0.92154	1.4566	0.97068	1.0294	1.1627	1.22	1.1821	1.1256	1.0338	1.2303
1146_V	BET1L	Q9NYM9	9	1.00706	0.951725	0.938435	0.88383	0.896695	0.92842	0.892555	0.8753	0.875255	0.76325	0.78128	0.837705	0.74081	0.65278	0.51334	0.428905	0.37437	0.35633	0.946045	0.933835	0.914755	0.82851	0.849725	0.8605	0.843175	0.9679	0.89074	0.874405	0.84543	0.81169	0.923715	0.758765	0.74565	0.82974	0.77832	0.735905	0.93432	0.87231	0.93025	0.77263	0.78805	0.81622	0.81521	0.808535	0.73758	0.61176
1147_V	ANKZF1	Q9H8Y5	675	1.19407	1.07638	1.0675	0.807715	0.921225	0.91731	0.880435	0.77926	0.87136	0.75716	0.70302	0.51046	0.44332	0.36548	0.52082	1.0945	NaN	NaN	1.29607	1.0637	0.85182	0.82851	1.20408	1.03397	1.06804	0.989845	0.816065	NaN	1.25472	0.818535	0.88809	0.49264	0.98415	0.818455	0.882315	0.74556	0.91567	1.0294	1.0784	0.78208	0.814	0.7764	0.7864	0.95215	0.82769	0.79887
1149_V	ANKZF1	Q9H8Y5	361	1.11315	1.0821	0.91474	0.955075	0.937615	0.95016	0.909695	1.03269	0.895015	0.891	0.877965	0.885295	0.86253	0.756235	0.85434	0.744765	0.745635	0.77258	1.0338	0.875615	0.83276	0.833425	0.89087	0.870635	0.93421	0.8133	0.967075	0.84731	0.908205	0.814395	1.03937	0.88992	0.838025	0.85204	0.845085	0.77768	1.0719	0.93921	1.0148	1.0843	0.85485	0.83719	1.0861	0.837115	0.90523	0.94242
1153_V	AGFG1	P52594	179	1.08	0.895805	1.38705	1.15055	0.781795	0.57422	0.681715	0.78717	0.899095	1.12814	0.416955	1.4836	0.59106	0.87549	0.30959	0.12621	0.0874305	0.0733865	1.2231	0.794085	0.88893	1.11373	1.4491	0.814515	0.81776	1.0318	1.9392	0.758635	0.66369	2.92365	1.62609	1.63244	0.66657	0.44767	2.2695	0.49882	0.93477	0.87202	0.8112	0.78553	0.76507	NaN	0.88184	0.708505	1.0595	0.52022
1154_V	AGFG1	P52594	181	1.18202	0.921575	0.923605	0.87845	1.0775	1.15082	0.74205	0.87766	1.26025	1.1223	1.1207	1.0398	1.13517	0.779505	1.14041	0.762725	0.744555	0.61965	1.22687	0.783155	1.13126	1.06918	1.16062	1.03435	0.811765	0.631295	0.97626	0.902705	1.17444	0.62707	0.96274	1.18029	1.08483	0.736855	0.756855	0.96893	1.1816	1.1608	0.81376	0.74193	0.82195	0.76019	0.86021	0.69493	0.59302	0.53212
1157_V	LGALSL	Q3ZCW2	25	1.0684	1.03377	1.55275	NaN	0.95819	1.5463	1.5534	0.982495	1.5485	1.5818	1.48605	NaN	1.2431	1.2601	1.1716	1.00255	0.97316	0.97862	1.04263	1.4858	1.65695	1.58345	1.5907	1.68755	1.6886	0.942885	1.71635	NaN	1.6572	1.4966	1.58435	NaN	1.3154	1.00653	1.40965	1.51385	0.96057	1.3774	1.456	0.2994	1.3854	1.301	1.3244	1.10387	1.1101	1.3101
1159_V	COA5	B9A057	37	0.9565	1.3878	NaN	1.13188	1.15453	1.4603	1.2072	1.2144	1.2555	1.19715	0.90835	1.12329	1.27945	1.0932	1.25085	1.3456	NaN	1.24995	1.00033	1.1739	1.35455	1.28	NaN	1.3996	1.24465	1.3112	1.2217	1.4256	1.37525	1.2733	1.1906	1.066	1.0348	1.2731	1.1028	1.2349	0.93715	1.3776	NaN	1.0981	NaN	1.3608	1.3211	1.4808	1.5258	1.3088
1163_V	MON2	Q7Z3U7	205	0.9645	0.88077	0.93384	1.087	0.93774	1.3355	0.75879	0.74678	1.1458	0.85717	NaN	1.3084	0.7206	1.0187	NaN	0.80223	1.0552	0.95497	1.1916	NaN	1.1927	0.71849	1.1229	0.76411	0.81566	NaN	1.4053	1.1939	1.1183	0.9651	2.1849	NaN	NaN	1.6719	NaN	NaN	1.0501	1.2281	1.0235	0.98388	1.0648	1.3292	1.2035	0.886945	NaN	0.70642
1174_V	GTF2E1	P29083	268	1.187	NaN	NaN	1.2221	NaN	1.0234	NaN	1.4432	1.0615	1.0321	0.95316	NaN	0.83042	NaN	0.63015	NaN	0.56827	NaN	0.77171	1.404	0.97734	1.0541	1.1893	1.0753	1.3396	1.5688	0.84187	0.73708	NaN	NaN	NaN	NaN	0.70406	0.665225	NaN	0.45188	NaN	NaN	1.3868	1.3477	1.2838	1.1962	NaN	1.0315	1.0587	0.83998
1176_V	MME	P08473	6	0.981595	1.19665	1.166	1.41095	1.54205	1.14417	1.8011	1.14549	1.4471	1.0733	1.3014	1.09	0.84471	1.2148	0.98726	1.20609	1.04323	1.14026	1.1673	1.0476	1.2846	1.3183	1.3315	1.5498	0.99739	0.91809	1.3661	1.1337	1.21965	1.1503	0.96514	1.0692	1.3759	1.1765	1.1766	1.2363	1.1283	1.1729	1.3632	1.4884	1.6505	1.2819	1.4662	1.04638	1.0754	0.8286
1180_V	PRKAR1B	P31321	83	1.0324	1.03198	0.97902	0.94429	0.88745	1.02445	1.0638	0.86377	0.932165	NaN	NaN	0.933205	NaN	0.89831	0.93067	0.832035	0.880035	0.75479	0.97778	NaN	0.95691	0.88427	0.954975	0.954255	0.90694	1.05449	0.89861	1.0737	0.94193	1.0213	0.97589	NaN	0.84572	0.88798	NaN	0.909045	1.0572	NaN	NaN	1.0855	NaN	0.95032	0.94554	1.11562	NaN	NaN
1181_V	ZNF639	Q9UID6	60	NaN	0.94691	1.2045	0.96423	1.1722	0.99226	1.2156	1.0556	NaN	1.1298	1.1764	1.2066	1.477	0.97857	0.99338	1.02696	NaN	1.07883	0.93313	1.3147	1.2891	1.2762	NaN	1.138	1.2832	1.2751	1.3415	1.3009	1.16215	1.1228	1.2887	1.154	1.109	1.0723	1.1552	1.2803	NaN	1.2616	1.3507	1.2319	1.1348	1.0744	1.1824	1.3196	1.1761	1.0775
1183_V	FMNL2	Q96PY5	1016	0.940305	0.9776	1.8144	0.878775	NaN	0.777615	0.970975	1.2638	1.069	NaN	0.9719	NaN	0.92551	0.99637	0.87797	0.97037	0.70904	NaN	0.988365	0.96196	0.9227	1.5057	0.96118	0.95429	NaN	0.79669	0.85531	0.91512	0.92897	0.84585	0.90814	1.0446	0.827055	0.81857	0.82673	1.1166	NaN	1.0032	0.79438	0.97906	0.94677	1.1245	0.76738	0.93544	0.6591	NaN
1187_V	WWTR1	Q9GZV5	89	0.82059	NaN	0.765	0.84352	NaN	0.68139	NaN	0.88454	NaN	0.60756	0.60924	0.488365	NaN	0.56631	0.52319	NaN	NaN	NaN	1.0518	0.76293	0.8625	0.84681	0.76065	0.93916	0.88258	0.97097	0.794235	0.7037	NaN	NaN	0.7654	0.6906	NaN	0.88792	0.80016	0.71907	NaN	0.8696	0.67101	0.71981	NaN	0.64941	0.90899	0.849725	0.79824	0.65521
1190_V	WWTR1	Q9GZV5	105	0.93322	0.81948	0.877045	0.802575	0.77943	0.697555	0.668385	0.87966	0.45847	0.609665	0.53999	0.490645	0.60628	0.53291	0.48992	NaN	0.55697	0.42519	1.05195	0.807945	0.85251	0.88591	0.73969	0.887775	0.88258	1.02491	0.776605	0.70299	0.611715	0.61821	0.642485	0.637225	0.95471	0.68585	0.54345	0.82273	1.1763	0.8696	0.78376	0.75133	0.73047	0.63512	0.57032	0.79431	0.78271	0.62519
1192_V	FOXP1	Q9H334	83	1.2195	1.06052	0.997695	1.13222	1.2875	1.2084	0.80127	1.07645	1.0142	NaN	0.694555	0.799535	0.711965	0.7547	0.51814	NaN	0.4555	0.48469	1.22096	1.1715	1.10845	1.18295	1.1883	1.2223	0.90612	1.0172	1.0232	0.77457	0.88502	0.74751	0.788385	0.80426	0.79349	0.66304	0.73584	0.64119	1.084	NaN	1.1702	1.0949	1.1008	0.87344	0.93044	1.0254	0.95042	0.80171
1197_V	ZC3HC1	Q86WB0	62	1.08289	NaN	NaN	1.8182	NaN	1.8253	1.74415	0.98267	2.3722	2.4593	1.6248	1.772	1.7692	2.2196	NaN	1.9876	2.0491	NaN	1.0067	NaN	1.6181	1.42295	1.766	NaN	1.8412	0.93739	1.73965	1.8609	1.9689	NaN	NaN	1.8023	NaN	1.77385	1.78375	1.56375	NaN	NaN	NaN	NaN	2.1921	2.2314	2.2054	2.4781	1.8868	2.0153
1198_V	ZC3HC1	Q86WB0	321	0.958905	0.93655	0.83847	0.98973	0.92151	0.96356	0.879735	0.867765	0.85119	0.862375	0.85924	0.935065	0.774595	0.75281	0.72557	0.65237	0.598615	0.60288	1.01785	0.89841	0.933055	0.898585	0.96706	0.918675	0.869025	0.897955	0.83285	0.88672	0.80452	0.78658	0.761185	0.81911	0.814065	0.781665	0.76307	0.744725	0.92561	0.81932	0.84163	0.83292	0.93166	0.83121	0.86365	0.84882	0.80115	0.80954
1209_V	ZC3HC1	Q86WB0	354	1.04015	0.9207	0.92094	0.901305	0.968175	0.931625	0.91401	0.940075	0.810505	0.793795	0.854175	0.87639	0.84499	0.771605	0.69876	0.72837	0.720965	0.80525	1.1417	0.9753	0.95943	0.868765	0.87441	0.926215	1.0219	1.1125	0.822985	0.7816	0.846105	0.85811	0.792905	0.85254	0.74321	0.81728	0.73847	0.64257	1.2664	0.9694	0.92376	0.89036	0.95257	0.8879	0.76276	0.900115	0.95372	0.82947
1212_V	ZC3HC1	Q86WB0	359	1.04548	1.14959	1.0835	1.0388	1.1595	1.0257	NaN	0.46108	NaN	1.0902	1.48345	1.2593	1.1642	0.95682	0.85539	1.57135	NaN	0.86589	1.09159	1.0631	1.044	NaN	1.06305	1.3451	1.4401	0.52829	0.98281	1.2117	NaN	1.0464	1.12815	NaN	1.6376	1.8013	1.0838	1.5991	1.0514	0.95278	1.6016	1.0333	1.3785	1.2891	1.3544	1.04023	1.4568	1.5669
1213_V	ZC3HC1	Q86WB0	370	1.01208	1.344	1.0346	1.38809	1.20035	1.07465	1.02475	0.94997	1.4584	1.49285	1.34645	1.58165	1.3974	1.5783	1.31403	0.787935	1.26173	1.32942	1.2782	1.22925	1.1983	0.868765	1.06787	1.33425	1.07605	0.951955	1.1394	1.26885	1.1557	1.28565	1.19845	0.92507	1.293	1.02294	0.986345	1.07172	1.1265	1.2732	1.1435	1.3005	1.4368	1.2501	1.6427	1.1084	1.3355	1.3289
1214_V	NCOR2	Q9Y618	956	0.93066	0.998145	0.92413	0.94654	0.936085	0.950895	0.93218	0.94538	0.853135	0.74888	0.83242	0.7108	0.71431	0.551315	0.50385	0.43631	0.4239	0.344695	0.95425	1.0096	1.1497	0.92463	0.866105	0.918715	1.01167	1.03164	0.94327	0.946315	0.90194	0.901145	1.01286	0.94039	0.89413	0.93091	0.858995	0.805365	0.93128	0.95237	0.99623	0.95118	0.91594	0.89667	0.82315	0.89948	0.83537	0.89491
1222_V	NCOR2	Q9Y618	1259	1.03297	0.97026	0.82826	0.97467	0.80169	0.766475	0.87342	1.06309	0.82999	1.0248	0.53161	0.372925	0.60205	0.35346	0.20454	0.32202	NaN	0.052772	1.0334	0.964395	0.862955	0.960395	1.05342	0.941725	0.746235	0.94577	0.78345	0.92012	0.70383	0.855355	0.69425	0.5432	0.815665	0.90182	0.72772	0.593215	0.92261	0.89096	0.77953	0.99421	0.75628	0.84473	NaN	1.0216	0.59456	0.50897
1223_V	NCOR2	Q9Y618	1261	0.98917	0.92773	0.8258	0.77266	0.911945	0.84686	0.83112	0.89623	0.7317	0.581025	0.66572	0.42771	0.4042	0.2175	NaN	NaN	NaN	0.1015	0.902765	0.99677	1.0316	0.89029	0.884775	0.857945	0.88937	1.0488	0.93942	0.782475	0.867605	0.724245	0.92816	0.79522	0.68546	0.66476	0.64743	0.547785	1.1104	0.74663	0.75268	0.7499	0.82061	0.68336	0.64172	0.77661	0.42512	0.4419
1224_V	NCOR2	Q9Y618	149	0.99245	0.769605	0.86376	0.75054	0.80106	0.841705	NaN	0.695855	0.66912	0.70535	0.76077	0.84204	0.57143	0.66802	0.75134	0.753265	0.771065	0.74057	1.03483	0.59828	0.692115	0.91078	0.762815	0.831085	0.758365	0.81375	0.782585	0.78706	0.74877	0.7074	0.67491	0.67837	0.7061	0.92139	NaN	0.7955	0.89223	0.67919	0.66526	NaN	0.65662	0.74125	0.7169	0.66224	0.6579	NaN
1229_V	NCOR2	Q9Y618	939	1.02727	0.65664	0.89982	0.69382	0.679295	0.6958	0.630395	0.78641	0.35967	0.330735	0.29731	0.30063	0.69787	0.90428	NaN	0.85986	0.7711	NaN	0.93154	0.756835	0.599915	0.58481	0.652055	1.07996	0.48398	0.826085	0.6142	0.8169	0.377565	0.36598	0.62061	0.689345	0.486755	0.50731	0.8374	0.60115	0.87661	0.7204	0.58966	0.69589	0.50461	0.47977	0.42533	0.62784	0.66952	NaN
1232_V	NCOR2	Q9Y618	2269	NaN	0.88604	1.1413	0.83642	0.790395	0.91178	0.84358	0.90452	0.91768	0.73271	0.6724	0.61037	0.81551	0.6369	0.73799	0.62277	0.69478	0.56937	0.72138	0.85674	1.0039	0.84053	0.88085	0.85434	0.83397	1.94955	0.84074	NaN	NaN	0.72296	0.69852	0.86817	0.66548	0.67798	0.6841	0.57092	NaN	NaN	NaN	0.8979	1.0331	1.1302	0.96856	0.888275	0.87856	0.85025
1233_V	NCOR2	Q9Y618	2016	0.908505	0.87422	0.75269	0.88346	0.998765	0.86859	0.807485	0.84249	0.65101	0.85386	0.762855	0.56682	0.71573	0.54299	0.64766	0.54297	0.49011	0.54568	0.934545	0.83171	0.80684	0.76546	0.91222	0.75694	0.92421	0.81866	0.835975	NaN	0.852795	0.842105	0.829445	0.76539	0.846915	0.77574	NaN	0.76863	1.0108	0.97653	0.91456	0.92672	0.8229	NaN	0.8012	0.976745	0.83366	0.8739
1242_V	NCOR2	Q9Y618	2065	0.97855	0.96696	1.0261	0.79482	0.82394	0.99569	0.93533	1.0595	0.732455	0.94532	0.831185	0.833915	0.688415	0.61863	0.867195	0.6595	0.67709	0.71851	0.919265	1.03411	0.823075	0.833635	0.817315	1.10882	0.853185	0.917675	1.08809	0.908365	0.70395	0.89107	0.866965	0.98062	1.06665	1.5029	1.2526	1.1304	NaN	0.68543	NaN	0.96045	1.4058	0.80232	1.3238	0.95661	1.0834	0.87964
1246_V	NCOR2	Q9Y618	1487	0.990775	0.833715	0.83499	0.94923	0.88389	0.82515	0.90495	0.886795	0.6757	0.686585	0.58956	0.50513	0.37416	0.258405	0.25959	0.16814	NaN	NaN	1.0351	0.8945	0.89619	0.90191	0.9422	0.83629	0.81572	0.944315	0.93752	0.799785	0.79838	0.750985	0.680185	0.714	0.662395	0.619375	0.59395	0.54066	0.95637	0.91467	0.85404	0.74416	0.81199	0.77316	0.64131	0.777605	0.54609	0.47081
1255_V	REPIN1	C9J3L7	84	1.02553	0.93604	0.79133	0.732585	0.77626	0.78039	0.60123	0.972915	0.55144	0.47184	0.41327	0.33374	0.24206	0.142445	0.13096	0.081976	0.12093	NaN	0.90034	0.906725	0.990885	0.87937	0.85061	0.831045	0.7616	1.02953	0.70955	0.749415	0.614605	0.629445	0.55111	0.532885	0.459215	0.41667	0.3645	0.356835	0.91255	0.84131	0.69878	0.9368	0.8097	0.60527	0.70863	0.588705	0.49207	0.39149
1256_V	RCC1	P18754	11	0.96822	0.97561	0.957385	0.88885	0.99842	0.978475	0.98466	0.95754	0.990115	1.00858	0.98385	0.927965	0.974245	0.987945	0.94613	0.8867	0.92955	0.967965	1.0302	0.926585	0.96846	0.896985	0.971295	0.965925	1.00832	0.89359	1.00012	0.95984	0.99864	0.99903	0.97221	0.99116	0.9509	0.979955	0.93541	0.93158	0.89745	0.87004	0.9144	0.88857	0.90281	0.9599	0.92732	0.885995	0.86764	0.9126
1258_V	MID1	O15344	96	0.661805	0.94792	1.03868	0.907095	1.17045	1.02703	1.55171	1.0017	0.9484	0.81607	0.94814	0.8398	0.82857	0.68764	0.733445	0.548885	0.69399	0.384085	0.63109	1.8723	0.870245	0.76226	1.06917	0.925845	0.82287	0.88633	0.9145	0.78029	1.1287	0.90889	0.806515	0.83682	0.83349	0.83713	0.75529	1.576	NaN	1.0184	0.88843	0.78132	0.84374	0.72492	0.89235	0.79897	NaN	0.57817
1262_V	NCAPH	Q15003	87	1.02782	0.90944	0.88237	0.84549	0.85925	0.839555	0.795265	0.91684	0.74088	0.64062	0.59095	0.512	0.445545	0.3841	0.3123	0.296015	0.257785	0.224765	1.0483	0.879145	0.92025	0.896265	0.906735	0.87094	0.80233	0.917765	0.87925	0.82346	0.80673	0.78069	0.756565	0.732325	0.6775	0.65051	0.643455	0.629075	0.88311	0.80971	0.92957	0.78458	0.8156	0.7009	0.71421	0.740025	0.52664	0.47988
1266_V	NCAPH	Q15003	233	1.141	0.94788	1.00612	0.939495	0.84969	1.06795	0.93472	0.884145	0.89556	0.99029	1.26515	1.08696	1.1891	1.0555	1.00052	0.80658	0.87154	0.809635	1.0065	0.88684	0.936025	0.93183	0.86143	0.9177	0.85791	0.891905	1.02628	1.189	1.1674	0.87759	0.93878	0.92463	0.6595	1.11115	NaN	1.3533	0.80241	1.068	0.777	1.0887	0.69302	0.87504	1.0139	1.0981	0.83904	0.84811
1270_V	NCAPH	Q15003	81	1.0683	0.932465	0.919185	0.95594	0.9179	0.884035	0.903625	0.928525	0.754605	0.6933	0.510425	0.503625	0.412595	0.315725	0.22332	0.19508	0.12985	0.10121	0.99309	1.04405	0.988685	0.99434	1.0036	1.04926	0.991345	0.96351	1.02576	0.94086	0.907095	0.99922	0.90834	0.95979	0.906105	0.83672	0.83739	0.6985	0.96421	0.97579	0.97968	0.94162	0.94945	0.68489	0.6635	0.700825	0.54489	0.47469
1271_V	BAP18;C17orf49;RNASEK-C17orf49	Q8IXM2	36	1.06785	0.99989	0.824905	0.876295	0.979305	0.92356	0.76937	1.00839	0.666425	0.76345	0.838415	0.67289	0.703475	0.61924	0.70738	0.559135	0.756435	0.47776	1.04849	0.96233	1.05466	0.90538	0.92105	0.916125	0.891115	0.95184	0.832365	0.80594	0.834065	0.82978	0.72653	0.81032	0.6653	0.645205	0.59899	0.698245	0.93604	1.0015	0.88153	1.0065	1.0269	1.3344	0.7744	0.673325	0.71417	0.66027
1273_V	BAP18;C17orf49;RNASEK-C17orf49	Q8IXM2	96	1.06591	1.06479	1.2534	1.1183	1.0635	1.1375	1.04791	1.2465	1.04074	0.891485	0.90965	1.06963	0.8107	0.62637	0.771415	0.59873	0.682715	0.56385	1.03846	1.07729	1.0932	1.13715	1.09407	1.049	1.18226	1.1044	1.23285	1.11947	1.14535	1.03127	0.940585	0.95528	0.97337	0.858465	1.02465	0.955335	0.89544	1.0417	1.234	1.0066	1.1516	1.0994	0.96029	1.0455	1.0247	1.1069
1281_V	MYADM	Q96S97	22	1.0802	1.00506	1.14	0.962375	1.04519	1.01334	1.253	1.05925	1.1707	1.25185	1.12335	1.31	1.14015	1.15475	0.982225	1.01147	1.2398	1.18695	1.03183	0.84545	0.91715	1.10405	0.99308	1.00091	0.95106	0.94655	1.1188	1.01283	1.08752	0.913015	1.09045	1.1442	0.97336	0.973935	0.90368	0.981955	1.1187	0.91246	0.85358	0.90112	0.93215	1.1074	1.0683	1.07072	1.0028	NaN
1287_V	NAP1L4;NAP1L4b	Q99733	125	0.93484	1.21555	1.21795	1.22285	1.17513	1.19115	1.15231	1.0983	1.1745	1.112	1.09658	1.26145	1.23521	1.2468	1.2139	1.254	1.13644	1.1597	0.840535	1.17352	1.17853	1.18037	1.1602	1.17972	1.2909	1.07381	1.18027	1.39145	1.25025	1.19464	1.4381	1.18073	1.14914	1.35235	1.18064	1.26571	1.0102	1.5279	1.2041	1.2073	1.28	1.6027	1.3971	1.251	1.5238	1.379
1288_V	NAP1L4;NAP1L4b	Q99733	53	0.91316	0.736765	0.77888	0.694465	0.855135	0.693725	0.78383	0.72392	0.66008	0.82981	0.620205	0.708405	0.604135	0.62365	NaN	0.51223	1.03504	0.53405	0.93749	0.710775	0.67751	0.765745	0.75431	0.70582	0.92217	0.71681	0.61701	0.71541	0.65505	0.6585	0.695255	0.71558	0.89167	0.73668	0.719965	0.64198	1.0499	0.6601	0.66469	0.576	0.63376	0.85618	0.62554	0.61748	0.58054	0.76368
1289_V	NAP1L4;NAP1L4b	Q99733	54	0.9797	0.736765	0.75111	0.6958	0.782615	0.77349	0.734175	0.73947	0.71577	0.729145	0.661445	0.73355	0.62841	0.582895	0.549065	0.52845	0.694625	0.48889	0.941315	0.710775	0.733645	0.765745	0.760365	0.77139	0.78806	0.698515	0.74481	0.71541	0.755135	0.730525	0.695255	0.71558	0.77726	0.743675	0.72482	0.70469	1.0125	0.74262	1.3728	0.60523	0.86555	1.3819	0.62554	0.633445	0.72764	0.78562
1290_V	ZC3HAV1	Q7Z2W4	284	1.0368	0.93943	1.2318	2.0763	0.91676	1.20145	1.0413	1.1859	1.1348	1.01011	1.45065	0.765085	0.951205	NaN	0.752535	0.93485	0.70944	NaN	1.6902	0.838955	1.9332	0.81058	0.72983	0.97541	0.73208	0.8529	0.92445	1.06074	0.89624	1.18969	0.75694	1.0907	1.11554	2.8338	0.84974	1.2559	1.3005	0.79997	1.8585	0.8682	0.79102	0.71797	0.86798	0.938275	NaN	1.4046
1294_V	ZC3HAV1	Q7Z2W4	302	0.921905	0.723	0.618435	0.524	0.47136	0.41017	0.309385	0.864445	0.203	0.17698	0.139	0.14727	0.11883	0.10762	0.088154	0.08792	NaN	NaN	0.922145	0.80707	0.711025	0.669785	0.600925	0.514385	0.4409	0.80844	0.408325	0.35416	0.37557	0.30448	0.29695	0.276615	0.27102	0.261575	0.25909	0.28018	NaN	0.70049	NaN	0.64125	0.56073	0.52587	0.42551	0.61113	0.31142	0.31745
1296_V	ZC3HAV1	Q7Z2W4	271	1.1626	0.499735	0.5219	NaN	0.61411	0.36743	NaN	0.87591	NaN	NaN	0.52667	0.43467	NaN	0.34326	NaN	0.26271	0.27208	NaN	0.98856	NaN	0.450555	0.5873	0.53238	0.55073	NaN	NaN	NaN	NaN	0.418845	0.55017	0.51232	0.31171	0.27637	NaN	NaN	NaN	0.94433	NaN	0.54661	0.41775	NaN	NaN	0.42518	0.35827	NaN	NaN
1297_V	ZC3HAV1	Q7Z2W4	275	1.06088	0.6667	0.7141	0.716175	0.706415	0.788815	0.75809	0.887135	0.710245	0.79744	0.92305	1.12854	0.960965	1.08138	1.2165	1.25945	1.35295	1.2553	1.03599	0.8094	0.841325	0.795295	0.827905	0.741135	0.74725	0.897	0.809895	0.80528	0.79432	0.726195	0.74934	0.73181	0.78596	0.86847	0.800795	0.8818	0.95978	0.70944	0.68811	0.64795	0.66306	0.64659	0.57996	0.77799	0.60894	0.63794
1299_V	ZC3HAV1	Q7Z2W4	386	0.95762	0.759565	1.28025	1.26	1.2633	0.789975	0.7393	0.76103	1.4685	0.663875	1.187	0.989035	0.7409	0.427591	0.565965	0.482785	0.218811	0.370055	0.972205	1.0017	1.2632	1.33305	1.4764	0.937585	1.5444	0.972415	1.6407	1.08682	1.7262	0.74036	1.68255	1.5921	1.5235	1.5197	0.672439	1.1965	0.93175	0.70254	0.63344	0.34574	0.71578	0.77072	0.87195	0.68294	0.66214	0.62822
1300_V	ZC3HAV1	Q7Z2W4	387	0.953985	1.04635	1.149	1.1331	1.26005	1.3545	1.4547	0.79434	1.20745	1.17761	1.1453	0.920885	0.78272	0.64235	0.52193	0.44008	0.40713	0.345175	0.932335	0.993485	1.26515	1.19565	1.3303	0.968435	1.2174	0.92709	1.5279	1.57875	0.840275	1.566	1.41205	1.45975	1.3272	1.19745	1.19645	1.2914	0.81285	0.61876	0.69844	0.73518	0.66974	0.77072	0.7509	0.6612	0.52009	0.4925
1302_V	ZC3HAV1	Q7Z2W4	378	1.0364	0.890735	0.85048	0.817265	0.82618	0.844695	0.768995	0.8923	0.71219	0.606795	0.56114	0.443425	0.40834	0.32477	0.23478	0.181255	0.164665	0.12169	0.99824	0.900375	0.85883	0.991035	0.888095	0.90366	0.91484	0.916375	0.795905	0.83268	0.759225	0.6756	0.6635	0.5703	0.538965	0.521865	0.49408	0.44293	0.88883	0.7848	0.74856	0.77501	0.70819	0.65183	0.6399	0.6498	0.49888	0.49871
1304_V	NVL	O15381	134	1.02265	0.898015	0.838375	0.88844	1.03961	0.75519	0.74184	0.96182	0.64024	0.56993	0.56125	1.08518	0.337065	0.277955	0.59072	0.13352	0.14668	0.05547	1.1035	0.75594	0.88845	0.920665	0.861075	0.776595	0.722215	1.01323	0.890545	0.72715	0.66684	0.700505	0.75093	0.661775	0.57666	0.62934	0.495815	0.546035	1.0787	1.176	1.0393	1.0259	0.99706	0.88411	0.87583	0.98637	0.68448	0.64453
1305_V	NVL	O15381	136	1.0121	1.13273	0.91761	0.917195	0.77922	0.8646	0.787595	0.96807	0.7092	0.58642	0.50319	0.462465	0.34369	0.237895	0.24237	0.12979	0.14668	NaN	1.06475	0.97548	0.88845	0.96452	0.87896	0.930705	0.97804	0.90857	0.890545	0.81486	0.82687	0.6903	0.81174	0.745895	0.75729	0.700665	0.67927	0.59106	1.0021	0.88086	NaN	NaN	0.83114	0.77697	0.61925	1.0893	0.49952	0.42744
1309_V	ACTR8	Q9H981	132	1.0475	0.933405	0.880665	0.88275	0.8503	0.85505	0.846215	0.80626	0.87247	0.99171	0.930255	0.945845	0.886685	0.86921	0.838105	0.83429	0.84184	0.82286	1.04521	0.95619	0.90687	0.91924	0.91983	0.90083	0.797045	0.98488	0.90145	0.831005	0.805775	0.81962	0.80655	0.78055	0.829165	0.872625	0.86026	0.83887	0.99588	0.70499	0.87821	0.93316	0.78714	0.76926	NaN	0.804825	0.82227	0.85631
1319_V	MAP4K4	O95819	715	0.82908	1.4909	1.2687	1.0491	1.0374	0.84791	1.0146	0.7371	1.2289	1.1402	1.2152	1.1521	1.0932	0.91172	0.89974	1.0793	0.68903	0.67804	0.91582	1.4046	1.4578	1.2857	1.2781	1.6407	1.2445	0.84187	1.4214	1.2114	1.2964	1.1611	1.4754	1.3186	1.2792	1.4536	1.7405	1.4619	1.1531	0.98795	1.0261	0.91996	1.1944	1.1245	0.83924	1.05515	0.97521	1.0461
1323_V	MAD1L1	C9J9H5	18	1.0215	0.93439	0.99422	0.934555	0.92353	0.92584	0.928115	0.91918	1.0378	0.741885	0.90543	0.85985	0.766695	0.82269	0.83589	0.76587	0.86304	0.80493	1.0651	0.92022	0.899665	0.925455	0.894605	0.903115	0.89548	0.89707	0.900275	0.95724	0.961725	0.950075	0.93794	0.944905	0.88455	0.8535	0.969205	1.02988	1.0748	0.97688	0.91464	0.94561	0.96417	0.88414	1.0308	1.0326	0.85402	1.0055
1324_V	RPSA;RPSAP58	P08865	43	1.3015	1.3577	0.90639	1.18887	1.09373	1.0314	NaN	0.86485	1.68265	0.92112	1.5772	NaN	1.829	1.6	1.0796	1.33425	1.03315	1.04074	1.22145	1.2661	1.1481	NaN	1.5687	1.2229	1.123	0.90517	1.045	0.99496	0.92707	1.2621	1.8847	0.85084	1.4594	1.2008	1.184	1.3821	1.061	1.0792	NaN	1.4249	0.99133	1.5053	1.0772	1.3162	1.6911	1.4798
1325_V	LASP1	Q14847	146	1.09015	0.950365	0.99106	0.90244	0.965775	0.949345	0.93647	0.994205	0.81518	0.828705	0.803215	0.698335	0.689195	0.63113	0.57994	0.537945	0.486825	0.43479	1.06795	1.02932	0.985465	0.9797	0.950975	0.929255	0.98964	1.05018	0.907685	0.868045	0.902515	0.87805	0.81906	0.87283	0.852645	0.84303	0.83599	0.79516	1.0455	0.9447	0.93512	0.88446	0.85675	0.93298	0.80678	0.89024	0.76519	0.76182
1328_V	NMD3	Q96D46	468	0.96799	NaN	1.3136	NaN	1.21615	NaN	0.81275	0.95579	1.13615	NaN	0.81651	0.98581	NaN	NaN	0.96429	1.1661	NaN	1.2871	NaN	1.1676	1.2449	1.1173	1.0994	NaN	1.1432	0.91234	1.3043	1.3736	NaN	1.1408	NaN	1.0336	1.086	NaN	1.0917	1.2117	0.92948	1.0797	NaN	NaN	1.0688	NaN	1.3162	1.0946	1.2576	1.1346
1334_V	SNRNP200	O75643	26	0.91652	0.47884	0.3756	0.390145	0.3179	0.32321	0.29241	1.0877	0.32728	0.23586	0.25946	0.23966	0.18696	0.188565	0.18418	0.13046	0.14282	0.10712	0.995295	0.462955	0.4046	0.37647	0.3174	0.28286	0.32584	1.03975	0.2068	0.24794	0.17459	0.19347	0.17093	0.16813	0.17155	0.16275	NaN	0.19162	1.0326	0.38312	0.29889	0.26257	0.28069	0.24465	0.20835	0.6108	0.19744	0.23894
1338_V	UBXN7	O94888	288	0.863135	0.43501	0.355615	0.390075	0.375675	0.35832	0.45828	1.0242	0.41536	0.44786	0.35019	0.383355	0.27609	0.323	0.33893	0.196875	0.22294	0.25577	0.96035	0.32558	0.374065	0.40773	0.300715	0.29331	0.24228	2.12559	0.35139	0.35863	0.33574	0.29517	0.34521	0.3356	0.31549	0.36149	0.35167	0.260605	1.2987	NaN	NaN	0.4509	0.31425	0.39549	NaN	0.55433	0.99011	0.37835
1341_V	ATG16L1	Q676U5	287	1.0071	1.16229	0.979205	1.03488	1.2557	1.12515	1.1983	1.01189	1.17675	NaN	1.04586	1.2211	1.0961	1.3032	NaN	1.0684	0.81521	0.948215	NaN	0.84374	1.0834	1.07805	1.0843	0.98095	0.89232	1.0797	1.0816	0.84443	1.0274	NaN	1.0301	1.019	0.7873	0.92432	0.9799	1.0763	0.8244	1.0641	1.0397	1.441	0.88166	NaN	1.0038	0.97343	NaN	0.76003
1344_V	MAPRE3	Q9UPY8	162	1.3116	NaN	0.83636	0.9605	NaN	1.1081	NaN	1.1459	1.1701	1.1751	1.0896	1.1464	NaN	1.066	NaN	NaN	NaN	0.721695	0.92173	1.5594	1.2905	1.9684	1.2715	1.1215	0.93681	0.98392	NaN	NaN	1.1405	NaN	NaN	NaN	NaN	1.1272	NaN	1.1408	1.1637	1.1359	1.1391	1.1209	1.0618	1.3421	1.1409	1.2251	1.2847	1.2713
1345_V	MAPRE3	Q9UPY8	176	0.82165	0.832075	0.608625	0.91998	0.71831	0.74851	0.799865	0.888175	0.61577	0.49097	0.517925	0.46216	0.4454	0.34672	0.26807	0.40399	0.42473	0.3584	1.04465	0.626505	0.589105	0.65053	0.637445	0.64618	0.53377	0.82037	0.615045	0.64776	0.486695	NaN	0.34198	0.3679	0.26233	0.39562	0.344895	0.35295	1.132	0.88111	0.84576	0.57156	0.73948	0.83834	0.57105	0.631485	0.4555	0.51168
1350_V	DNAJC19	Q96DA6	70	0.74795	0.78439	0.90783	1.3436	0.89768	0.84486	1.1032	0.74254	0.94552	0.84526	1.2788	NaN	0.70793	0.56491	0.78957	0.84893	1.1307	NaN	0.87084	0.68434	1.0221	0.90404	1.0694	NaN	1.0803	1.0236	1.0876	NaN	NaN	0.95589	0.84675	0.5451	0.7492	1.0882	0.70424	1.1557	0.97594	0.86076	0.97816	0.81901	0.84684	0.83745	1.2688	0.88703	NaN	0.73176
1354_V	SSR1	P43307	268	1.02609	1.09261	1.07683	1.12565	1.16195	0.91424	1.0796	1.3069	0.875835	0.771775	0.71046	0.698125	0.43339	0.314595	0.2128	0.20143	0.166	0.80811	1.0197	1.06531	1.01079	0.99206	1.1038	0.97263	1.0574	1.29255	0.946375	0.81814	0.89808	0.735485	0.735855	0.63295	0.602475	0.516225	0.416895	0.375955	1.2355	1.1977	1.1189	0.95303	1.0993	1.1045	0.95615	1.16935	0.77316	0.45357
1357_V	NAPRT1	Q6XQN6	537	0.84118	0.77653	0.72356	0.942115	0.978565	0.773255	0.69218	0.86057	0.74498	0.69236	0.66639	0.79203	0.977905	0.69974	0.77064	0.826575	0.901495	0.740855	0.939795	0.762285	0.695885	0.74309	0.72697	0.71243	0.88076	0.635675	0.868005	0.85742	0.842815	0.724255	0.820645	0.775105	0.755105	0.699635	0.86224	0.781905	0.96629	0.85956	0.82315	0.59649	0.62064	0.75257	0.77977	0.764385	0.61097	0.75565
1363_V	DIAPH3	Q9NSV4	1093	0.928915	1.6473	1.06215	0.63377	0.931275	0.98295	0.98688	0.961645	0.97122	0.99572	0.893475	0.70674	0.521175	0.865795	0.80515	0.85606	0.536295	0.76526	0.92367	0.83921	0.485785	1.04385	0.704715	1.01187	1.06983	1.07285	0.9881	0.992685	0.85744	1.15	1.1763	0.850305	1.5149	1.15985	1.16018	0.48345	0.99398	0.87304	0.5876	1.3592	0.41737	NaN	0.99446	1.12505	0.8771	1.017
1366_V	GPS1	Q13098	474	0.98215	1.0126	1.03651	1.122	1.183	1.1623	1.28275	0.765185	1.29615	1.288	1.25335	1.71525	1.6855	1.7227	1.77245	1.85225	1.90105	1.84305	0.913865	0.96597	1.26255	1.12785	1.2691	1.3218	0.85637	0.776	1.28895	1.09998	1.4744	1.4756	1.58635	1.6081	1.68425	1.81755	1.71875	1.83865	0.67571	0.72847	0.91413	0.90798	0.90733	0.9298	0.92271	0.73378	1.1624	0.83811
1369_V	GPS1	Q13098	468	0.97164	1.1616	1.03555	1.25295	1.06125	1.1493	1.15775	0.97288	1.15795	0.85701	0.77053	1.2601	1.24065	1.1677	1.3115	1.3017	1.3094	1.2175	0.997405	0.93102	1.0238	0.99201	1.05095	1.0629	1.0915	0.924595	1.12625	1.0837	1.11585	1.17465	1.17405	1.2346	1.2133	1.24025	1.2664	1.21505	1.0761	1.0146	1.3085	1.0697	1.0681	1.0303	1.1217	1.00488	1.1846	1.2749
1372_V	PELP1	Q8IZL8	481	0.95812	1.0721	1.1524	1.0694	1.11425	1.10985	1.09155	1.08225	1.1296	1.1048	1.095	1.06461	1.03375	1.0971	1.06725	0.978445	0.992925	0.97829	0.94826	0.97999	0.97798	0.93471	1.10505	1.01504	1.23445	0.93139	1.066	1.1861	1.04963	1.1159	0.99166	1.037	0.988655	0.97639	0.96152	0.99704	0.93884	0.99596	1.0038	1.0669	1.128	1.0112	1.0229	1.05712	0.97641	1.0431
1378_V	SETD2	Q9BYW2	624	0.99899	1.11895	0.89844	NaN	1.00805	0.94225	0.87405	NaN	0.83558	0.998865	0.78765	0.9327	0.704475	0.724855	0.663225	0.65473	0.60165	0.48272	1.01865	0.88332	1.06155	0.98705	0.93286	1.00801	0.987145	0.977765	1.08646	0.90092	0.78009	0.904665	0.959255	1.0262	0.93783	0.991235	0.956215	0.970745	NaN	NaN	1.1253	0.87234	1.0252	0.80589	NaN	0.88028	0.74141	NaN
1382_V	POLD2	P49005	15	1.0153	0.952855	0.93681	0.912645	0.90831	0.962095	0.86119	0.99161	0.793725	0.7456	0.69961	0.68785	0.628885	0.567835	0.511275	0.44542	0.39978	0.322275	0.971985	0.92481	0.962235	0.98075	0.94021	0.945745	0.849965	0.92191	0.8589	0.873735	0.821645	0.782605	0.73522	0.735385	0.686225	0.57507	0.61758	0.5246	0.98833	0.90912	0.8687	0.84785	0.91949	0.85379	0.84488	0.82786	0.75207	0.77261
1383_V	POLD2	P49005	18	1.0233	0.92903	NaN	0.86127	0.8831	0.88897	NaN	0.93315	0.75676	0.71278	NaN	0.65363	NaN	0.53296	0.51833	0.48428	0.38412	0.31499	1.0008	0.92548	0.917905	0.93967	NaN	NaN	0.84294	NaN	NaN	0.8278	NaN	0.7635	0.715145	0.77788	0.67109	0.71944	0.610195	0.52713	NaN	NaN	NaN	0.86253	0.86565	0.84435	0.79255	0.90388	0.75525	0.75499
1385_V	POLD2	P49005	257	0.94525	0.9266	0.78619	NaN	NaN	1.1615	1.0367	NaN	1.143	0.90944	NaN	NaN	0.91291	NaN	NaN	0.69092	NaN	0.73959	1.0036	NaN	0.83957	NaN	NaN	0.98587	1.3228	NaN	0.96583	0.86322	NaN	1.238	0.90109	NaN	0.86785	NaN	NaN	1.0829	NaN	0.84568	1.3159	0.92038	0.95301	1.1059	0.87909	0.997495	0.836	NaN
1388_V	KANSL1	Q7Z3B3	249	0.65668	0.85249	0.946715	0.893635	0.96027	1.0249	1.01965	0.94698	1.0372	0.77197	0.90048	0.985945	NaN	0.87311	0.91437	0.85929	0.807045	0.90562	0.79095	1.0815	0.895685	0.95258	0.99124	0.99798	0.62387	0.88098	0.82649	0.90133	0.87646	1.22235	0.87519	0.85179	0.886015	0.79987	0.82527	0.98229	0.80349	1.0379	0.79234	1.1767	0.87038	0.92306	0.96567	0.91404	1.0083	0.84552
1389_V	KANSL1;KIAA1267	Q7Z3B3	1045	1.4665	1.10076	1.15565	0.99487	1.13183	1.25535	1.02668	1.09007	0.948015	0.94056	1.14165	1.0619	0.86528	0.955905	1.1481	0.97612	0.95041	1.24065	1.0427	1.0487	1.15115	1.1899	1.1646	0.995395	1.1829	1.1624	1.2483	1.021	0.95294	1.02568	1.19145	1.2207	0.86811	1.143	0.96941	0.983655	1.4981	1.1374	1.4059	1.0076	1.0619	1.274	1.1855	1.2735	1.0261	NaN
1390_V	APEH	P13798	185	0.97895	0.9363	0.98834	NaN	0.91255	NaN	0.991615	0.93702	NaN	1.1505	0.980315	0.94933	NaN	NaN	0.97488	NaN	NaN	1.0088	1.0211	0.84915	NaN	1.0322	0.97239	0.90265	NaN	NaN	0.98497	0.98148	1.0747	1.0264	1.0609	1.0912	NaN	1.007	1.04215	NaN	1.1031	0.92181	0.99127	NaN	1.0408	0.97973	NaN	1.034	0.97155	NaN
1391_V	APEH	P13798	187	1.2669	NaN	1.0332	1.00663	0.98742	1.0541	NaN	1.069	0.96107	NaN	0.92073	0.95662	0.97769	0.979515	0.91274	0.922695	0.9044	0.94924	0.86781	1.0191	1.042	0.96769	0.98281	0.98477	1.08637	1.178	0.90285	NaN	NaN	1.0601	1.1392	NaN	1.06945	NaN	NaN	1.10605	NaN	NaN	NaN	0.89486	NaN	NaN	1.0039	1.0269	0.97155	1.0224
1392_V	OXSR1	O95747	359	1.07098	0.92814	0.793365	0.78116	0.961905	0.863515	0.84434	0.960375	0.72709	0.65587	0.666165	0.574915	0.575045	0.572745	0.36921	0.39926	0.332545	0.330115	1.02601	1.29489	1.20116	1.07173	1.33655	1.09129	1.08496	1.09136	0.92866	1.05899	1.00225	0.747645	0.814935	0.85064	0.755185	0.647205	0.634915	0.51377	1.1387	0.89489	0.82558	0.82425	0.875	0.77689	0.87789	0.81318	0.79738	0.67584
1396_V	OXSR1	O95747	427	NaN	1.5701	1.4491	1.4859	1.7783	1.3403	1.4767	0.894215	NaN	1.476	1.5411	1.204	1.6502	1.40995	1.45945	1.5227	1.8323	1.2301	1.3361	1.18475	1.3067	1.3855	1.4079	1.37515	NaN	0.75882	1.3988	NaN	1.3581	1.66535	1.363	1.58735	1.7716	1.54255	1.5924	1.6776	1.2981	1.4113	1.767	1.5811	1.4827	1.4921	1.4708	NaN	NaN	1.8769
1399_V	RANBP1	P43487	60	0.7978	0.95867	0.61951	0.969185	NaN	0.66569	0.72789	0.99829	1.1791	0.96045	0.60441	NaN	0.83266	0.50648	0.90656	0.59437	1.2574	NaN	0.69614	NaN	0.78368	0.53924	0.99298	0.58928	0.71823	0.74206	0.901285	NaN	0.63825	0.6019	0.81697	0.707015	0.78207	0.750225	0.832875	NaN	NaN	NaN	NaN	NaN	0.55073	NaN	NaN	1.08105	0.72096	0.55494
1405_V	GPC3	P51654	385	1.00177	0.83181	0.86655	0.884625	0.809215	0.86066	0.819865	0.974825	0.82465	0.52401	0.524115	0.388165	0.39888	0.23736	NaN	NaN	NaN	NaN	0.83586	1.07996	1.05195	0.974605	0.923025	0.749255	0.79493	0.950405	0.822655	0.861165	0.588	0.56319	0.73964	0.44958	0.60594	0.54585	0.52036	0.4643	NaN	0.95337	0.99915	0.80274	0.8464	1.1374	0.66574	0.910995	0.64997	0.69747
1411_V	SCAF4	O95104	1004	0.96167	0.983695	0.97577	0.90193	0.901905	0.944495	0.935035	0.726535	0.72455	0.79937	0.93525	0.54953	0.92586	0.5901	NaN	0.46336	NaN	0.56846	NaN	1.05365	0.73611	0.83287	1.0294	0.74071	0.75508	1.1203	0.74958	NaN	0.77158	NaN	0.759475	NaN	0.76529	0.707695	0.55474	0.7261	0.74503	NaN	NaN	0.81262	NaN	0.81578	1.0742	NaN	NaN	NaN
1412_V	PPIG	Q13427	356	0.81093	0.745805	0.626565	0.769035	0.753505	0.731585	0.647835	0.69158	0.67555	0.63637	0.77232	0.80037	0.77767	0.770525	0.61054	0.94916	0.674985	0.68277	0.82259	0.61643	0.60432	0.71151	0.735765	0.66934	0.91962	0.67004	0.87647	0.65936	0.718275	0.817255	0.73507	0.909915	0.832245	0.65892	0.78243	0.9521	0.73999	0.5722	0.63272	0.52934	0.60856	0.64691	0.55528	0.62334	0.64055	0.58939
1418_V	FARP1	Q9Y4F1	510	0.81196	1.0242	1.2634	0.76996	0.91298	0.86809	1.0987	0.831355	1.0054	0.899365	0.92916	1.00941	0.78471	1.0737	0.98442	0.96542	0.79385	0.855595	0.94846	0.73372	0.99983	0.90379	0.548	0.56625	0.798535	0.88291	0.58745	0.89737	0.627305	0.535145	0.679535	1.3002	0.81767	0.71809	0.87009	0.93649	0.90249	0.59683	NaN	0.46873	0.59118	0.47067	0.67319	0.54441	NaN	0.52343
1419_V	FARP1	Q9Y4F1	514	1.0287	0.68482	0.81653	0.59628	0.87681	0.613445	0.92193	0.823655	0.9678	0.721175	0.680985	0.802455	0.64988	0.73988	0.58222	0.72904	0.685545	0.603425	0.96933	0.46737	0.49745	0.58149	0.548	0.56625	0.605135	0.713745	0.59651	0.57962	0.60553	0.535145	0.5082	0.54229	0.52052	0.571625	0.53641	0.63092	0.90249	0.59683	NaN	0.46873	0.59118	0.47067	0.67319	0.54441	NaN	0.52343
1424_V	FARP1	Q9Y4F1	427	0.965855	0.83942	0.979005	0.96909	1.20961	0.83714	0.970945	1.05191	0.90995	0.89197	0.821715	0.72038	0.87072	0.65239	0.5273	0.523415	0.601325	0.67462	1.00232	0.661565	NaN	0.68741	0.69833	0.85288	0.85768	0.98873	NaN	NaN	0.7349	0.65724	0.78424	0.58286	NaN	0.644385	0.5652	0.66633	0.98751	0.99123	0.73944	0.78079	0.57476	0.70306	0.72713	0.50743	0.92471	NaN
1428_V	NRF1	Q16656	136	1.0787	1.17065	0.97309	NaN	1.12545	1.3165	1.1158	1.07662	1.269	1.0259	1.1506	1.4283	1.2158	1.4891	1.1124	1.002	1.2132	1.14865	0.97732	1.1319	1.06122	1.04665	1.0984	1.17665	NaN	1.16785	1.1032	1.0945	1.5091	1.4131	1.15515	1.55325	1.2562	NaN	0.88255	1.14464	NaN	NaN	1.0961	1.1484	1.1948	1.3687	1.1799	1.19945	NaN	NaN
1429_V	C7orf50	Q9BRJ6	59	0.94928	1.2179	1.08595	1.13485	1.1157	1.1839	1.2518	1.3222	1.15805	1.09995	1.3257	1.2073	1.2855	1.22045	1.15245	1.2017	1.1183	1.0623	1.0396	1.1675	1.1674	1.12285	1.117	1.07575	1.13195	1.10831	1.0958	1.20205	1.228	1.23875	1.2283	1.20715	1.7834	1.3252	1.3143	1.2087	0.99515	1.1845	1.2332	1.2323	1.1076	1.1142	1.1727	1.2027	1.1443	1.3495
1444_V	CHCHD3	Q9NX63	50	1.099	1.2954	1.24645	1.2215	1.31785	1.32625	1.4748	1.0943	1.3112	1.33685	1.4888	1.68585	1.4241	1.4589	1.17725	1.45015	1.5144	1.34535	1.03961	1.19725	1.4047	1.28725	1.3504	1.46845	1.4741	0.776315	1.4663	1.33665	1.63085	1.6492	1.5941	1.70575	1.5459	1.6719	1.54945	1.5203	1.2873	1.6841	1.6483	1.5812	1.8003	1.6043	1.6527	1.1848	1.6805	1.673
1447_V	SLC46A1	Q96NT5	458	0.928205	0.624935	0.70776	0.711205	0.684015	0.682815	0.669165	0.64668	0.59456	0.67304	0.63988	0.74284	0.73871	0.640225	0.544695	0.56318	0.664165	0.538805	1.05652	0.569255	0.47782	0.63229	0.71874	0.60132	0.649595	0.586905	0.523635	0.45705	0.618275	0.62417	0.70759	0.501055	0.575715	0.627885	0.69477	0.60172	0.98419	0.52168	0.49991	0.4748	0.41143	0.68689	0.7442	0.57938	0.65386	0.49588
1456_V	BRD8	C9JV05	72	1.0928	1.1069	1.00964	1.2053	1.09325	1.0593	1.2537	1.06945	1.19355	0.900315	0.99253	0.933095	0.840155	0.749475	0.720605	0.708165	0.704515	0.614475	1.0172	1.2802	1.06995	1.1129	1.209	1.2115	0.949035	1.0415	1.10525	1.1128	1.0882	1.31905	1.01291	1.0585	1.07605	0.93084	1.1871	1.03517	0.92585	1.2475	1.2649	1.3309	1.2473	1.3093	1.5	1.05945	NaN	1.3052
1461_V	WDHD1	O75717	374	1.29123	1.4487	1.3141	1.3796	NaN	1.16285	NaN	NaN	NaN	NaN	0.87216	NaN	0.82831	NaN	0.65479	NaN	0.59687	0.60543	NaN	0.89956	1.481	1.3055	1.25299	1.3033	1.35615	1.17	NaN	0.89712	NaN	0.81419	NaN	NaN	NaN	NaN	0.67138	0.55034	1.0491	1.4217	1.7135	1.0556	1.2368	NaN	1.2741	1.23245	0.97661	NaN
1472_V	NUPL2	O15504	106	0.9982	1.19405	1.12485	1.08081	0.989155	1.19705	1.1618	0.878345	1.0032	1.1087	1.01395	1.31365	1.2627	1.12695	1.32015	1.10055	1.03885	1.12886	1.2739	1.1811	1.0808	1.0468	1.30265	1.1826	1.2867	NaN	1.0613	0.971965	1.29845	1.13051	1.2404	1.0849	1.227	1.17736	1.2709	1.17575	NaN	1.2781	1.2961	0.83677	1.285	0.96214	1.2382	1.2034	1.1376	1.0898
1477_V	BAG1	C9JYK5	114	0.97954	1.0358	1.1711	1.1576	1.09705	1.18445	1.15145	1.1746	1.02558	1.3119	1.13125	1.25055	1.1559	1.07262	1.02158	1.07835	1.1687	1.08815	0.871665	1.336	1.2718	NaN	1.12	1.3281	1.095	0.97569	1.2459	1.4237	1.2434	NaN	NaN	1.11935	1.224	1.2408	1.2271	1.09382	NaN	1.1376	NaN	1.2789	1.2539	1.2994	1.0099	1.2466	1.094	1.3527
1484_V	ARFGAP3	Q9NP61	331	0.97781	1.4094	1.166	1.2119	1.09325	0.922945	1.08683	1.32775	0.69478	0.61227	0.51846	0.435675	0.297955	0.272995	0.191	0.165375	0.121095	0.09735	0.916775	1.1688	1.1487	1.2342	1.14255	1.3371	1.20188	1.1701	1.0238	0.80389	0.90068	0.84592	0.741365	0.708975	0.60231	0.581195	0.53315	0.430205	NaN	1.2192	1.484	1.3947	1.2418	1.1238	1.1458	1.22664	0.85144	0.69675
1485_V	RAPH1	Q70E73	1010	0.77259	1.0762	0.83949	0.95239	0.891305	0.92711	0.71226	0.808225	NaN	0.99389	NaN	0.771225	1.0651	0.68271	0.72512	0.730135	0.83286	0.709485	0.69077	0.95595	1.0319	0.891665	1.0063	0.835765	0.96236	0.74161	0.97534	1.1078	1.1614	1.0321	1.2201	1.0798	0.899785	NaN	1.2615	NaN	0.82191	0.91036	0.84278	NaN	NaN	NaN	0.97046	NaN	0.8279	0.94966
1487_V	RAPH1	Q70E73	1154	0.94968	0.93369	NaN	0.979805	0.80157	1.2646	0.85021	0.91062	0.86748	0.91708	0.851885	0.57825	0.77403	0.77544	0.95178	0.570705	0.53371	0.662535	1.017	0.948335	1.0305	0.97407	0.948515	1.1794	0.82527	0.74936	1.09447	1.0025	1.0773	0.973185	1.1561	1.0976	0.893015	1.0769	0.82459	1.10755	1.1069	1.0181	1.0294	0.97079	1.3776	1.145	0.75886	0.95645	NaN	NaN
1488_V	RAPH1	Q70E73	610	1.01321	NaN	1.0515	0.66618	0.61313	0.85599	0.83332	0.90491	0.73184	0.720435	0.91388	0.56125	NaN	0.42474	0.45825	0.39911	NaN	0.341765	0.96252	0.7237	0.85098	0.66789	NaN	0.69514	0.78006	NaN	0.68954	NaN	0.78073	NaN	0.56566	0.91667	NaN	0.63114	NaN	NaN	1.0473	NaN	0.74619	0.85814	0.89332	0.85479	0.78339	1.1945	NaN	0.84604
1491_V	SZRD1	Q7Z422	74	1.04	0.98131	1.4298	0.75457	1.018	1.0851	0.98259	0.96594	0.87457	NaN	0.97342	NaN	NaN	NaN	NaN	NaN	NaN	NaN	1.0677	1.2012	1.3929	0.46993	1.6079	1.7281	1.6567	0.62577	1.818	1.963	NaN	NaN	NaN	NaN	NaN	1.4479	1.4723	1.0817	0.66104	0.91954	0.80019	1.1106	0.80287	0.99574	0.85085	0.805855	0.36127	0.7397
1494_V	SNUPN	O95149	350	1.07997	0.96389	0.89039	0.915175	0.927465	0.885255	0.9173	0.91809	0.64227	0.92771	0.943445	0.85996	0.904825	0.856765	0.873295	0.90535	0.89709	0.85139	1.03297	0.98926	0.966125	0.942895	0.90809	0.97183	0.90245	0.881375	1.04831	0.974765	0.9289	0.96209	0.95196	0.93301	0.924605	0.92777	0.98009	0.994705	0.95734	0.84021	0.85743	0.83	0.91639	0.91964	0.91468	0.83305	0.93287	1.0134
1504_V	KRT8;KRT75	P05787	274	0.88087	0.80071	0.744345	0.75502	0.76157	0.768445	0.68004	0.84246	0.74287	0.708705	0.645025	0.67581	0.75032	0.63412	0.595495	0.68635	0.633765	0.643735	1.02181	0.8222	0.76899	0.781265	0.79565	0.78774	0.72876	0.843925	0.75392	0.760775	0.68704	0.726845	0.669045	0.72688	0.72231	0.69674	0.63201	0.72741	0.94815	0.71442	0.75096	0.80128	0.77879	0.76592	0.82948	0.757095	0.73582	0.6951
1518_V	KRT8;KRT84	P05787	400	0.969225	0.600955	0.613955	0.60051	0.62749	0.58855	0.491525	1.1118	0.465385	0.50951	0.49382	0.488985	0.436515	0.476585	0.416065	0.39188	0.394425	0.4597	0.938995	0.77715	0.971125	0.65389	0.62843	0.64406	0.73659	0.9493	0.611745	0.69325	0.60262	0.61789	0.56065	0.630375	0.563455	0.59806	0.552485	0.58484	1.0101	0.73573	0.90939	0.77217	0.95186	0.80664	0.86347	1.00639	0.80927	0.57265
1533_V	AHSG	CON__P12763	138	0.94769	1.8003	1.86345	1.39212	1.43995	1.5756	0.863235	1.33745	1.38445	1.4185	1.40038	1.3056	1.2183	1.5564	1.2798	1.10475	1.4478	1.24289	1.02514	2.05545	1.2128	1.45965	1.5658	1.54015	1.86545	1.3889	1.35285	1.44495	1.00759	1.5236	1.56925	1.01659	1.53455	1.47185	1.415	1.84175	1.0139	1.6898	1.5928	1.7391	2.5202	1.3304	2.4117	1.3416	1.627	0.96571
1540_V	KRT17	Q04695	32	0.938255	0.87944	0.91188	0.921185	0.92465	0.998285	1.03923	0.952955	1.09585	1.01153	1.0705	1.08895	1.1547	1.10605	1.15875	1.12285	1.0275	1.1536	0.94605	0.858735	0.915045	0.93206	0.893075	0.984195	0.900965	0.95177	1.0417	1.0874	1.0597	1.1039	1.07144	1.09988	1.10575	1.0895	1.1277	1.16115	0.92445	0.80677	0.83044	0.85433	0.87469	0.84099	0.86968	0.96901	0.85554	0.90841
1570_V	EIF4G2	P78344	395	1.03287	0.77953	0.95612	0.99983	0.961655	1.00401	0.87729	0.993565	0.841305	0.584345	0.530305	0.53439	0.49172	0.35001	0.33108	0.2575	0.19935	0.16205	0.89844	1.03901	0.94943	0.940425	0.872545	0.9514	0.845855	0.85808	1.1334	0.783455	0.748775	0.89562	0.7366	0.683065	0.64196	0.664955	0.67558	0.58866	0.85503	1.0033	0.99697	0.89959	0.76854	0.84857	0.78743	0.9067	0.68263	0.55311
1579_V	SLC4A7	D3K174	288	1.3913	0.816435	0.99528	NaN	1.24589	0.91628	1.08255	0.84047	0.897075	0.69083	0.79262	0.73805	0.93641	0.792925	0.66997	0.792855	0.805985	0.73284	0.9346	NaN	0.74621	0.54319	NaN	0.62299	NaN	0.51469	0.82953	NaN	0.68643	0.41913	0.66474	0.65581	0.55317	NaN	0.53528	NaN	0.95665	0.5995	0.68374	0.62247	NaN	0.55115	0.67182	0.552155	NaN	0.61587
1581_V	SLC4A7	D3K174	264	NaN	0.82713	0.65188	1.013	1.1721	0.87349	NaN	0.90385	1.3289	0.97541	0.944	NaN	0.936	1.0488	0.89887	0.87449	NaN	0.68074	NaN	NaN	0.75419	0.87162	1.1647	NaN	0.88273	NaN	1.1034	1.3782	1.007	NaN	NaN	0.91347	0.93269	0.89603	0.68978	0.71709	0.97969	0.70609	0.59771	0.85569	0.72212	0.95956	0.735	0.79143	0.83624	0.63902
1582_V	SLC4A7	D3K174	1109	0.94674	0.83366	0.7803	0.43977	0.83228	0.66657	0.65284	0.36259	0.95894	0.8139	0.72707	0.93006	0.79191	0.72357	0.82295	0.71131	0.82449	0.93236	0.96982	NaN	NaN	NaN	0.85093	0.69533	0.82583	NaN	NaN	0.54371	0.85798	0.59896	NaN	0.71311	0.51928	0.85388	0.54973	0.70283	1.0245	0.53415	0.57439	0.58829	0.7354	0.72258	0.54283	0.509025	0.64762	0.5166
1584_V	RPL32	P62910	62	0.972965	0.89159	0.91821	0.79133	0.838565	0.771725	0.528255	1.16416	0.6221	0.58257	0.481625	0.435465	0.44983	0.403645	0.370385	0.41815	0.44381	0.32381	1.08395	0.994275	0.887845	0.98309	0.85767	0.77453	0.778465	1.0824	0.66342	0.664625	0.64567	0.665385	0.56306	0.44534	0.50086	0.49473	0.486565	0.50657	0.97577	1.1154	NaN	NaN	0.79482	0.98275	1.0852	0.975655	0.64099	0.72285
1588_V	KRI1	Q8N9T8	177	1.08675	1.28715	1.19835	1.3145	1.26295	1.42405	1.13625	1.00303	1.3044	1.2358	1.3382	1.3935	1.3148	1.38925	1.32375	1.27455	1.29045	1.3019	0.981895	1.2308	1.2083	1.34355	1.26655	1.19733	1.32835	1.0782	1.3334	1.42295	1.30535	1.40695	1.3409	1.56335	1.38535	1.22075	1.4187	1.4123	1.0625	1.2344	1.3597	1.3288	1.2593	1.3804	1.2752	1.307	1.1135	1.2603
1594_V	KRI1	Q8N9T8	634	0.951575	1.38345	1.6747	1.54575	1.44355	1.586	1.44245	0.936205	1.60995	1.51525	1.6123	1.7633	1.6144	1.7072	1.64325	1.76	1.6774	1.55675	1.02221	1.5844	1.4964	1.7549	1.48165	1.6812	1.6422	0.85396	1.74515	1.833	1.916	2.0371	1.5782	1.6661	1.4112	1.70785	1.93755	1.7137	1.223	1.5823	1.7359	1.4243	1.4263	1.4458	1.6246	1.7151	1.492	1.7159
1595_V	KRI1	Q8N9T8	645	0.92376	1.38345	1.6747	1.54575	1.44355	1.586	1.44245	0.936205	1.63325	1.54435	1.6123	1.7633	1.6144	1.7072	1.72885	1.76	1.66195	1.55675	1.02221	1.612	1.4964	1.7549	1.4838	1.6812	1.7101	0.85396	1.7067	1.9054	1.916	2.0371	1.6408	1.6661	1.4112	1.7477	1.93755	1.8191	1.223	1.5823	1.7359	1.4243	1.4263	1.4458	1.6246	1.3675	1.6195	1.7159
1596_V	KRI1	Q8N9T8	142	0.7886	0.79058	0.8973	0.65437	0.90717	1.0576	0.69333	1.0876	0.73575	0.94954	1.528	0.992135	0.92254	1.3372	1.022	1.1021	0.725015	1.12818	0.902235	0.683165	0.92914	0.780595	0.894655	0.79636	1.1233	0.81877	1.1684	1.2077	0.84512	0.89311	0.932565	1.1349	0.797585	0.87375	0.872755	0.920145	NaN	0.68997	1.0862	0.8832	NaN	1.4278	NaN	NaN	NaN	NaN
1599_V	GPBP1	Q86WP2	381	1.4467	0.85787	0.83521	0.76421	NaN	0.79694	1.0683	1.1155	NaN	0.73764	1.016	NaN	NaN	NaN	NaN	NaN	0.47804	NaN	NaN	0.77619	0.80346	0.90352	0.77823	0.73501	0.76569	0.84167	0.5844	0.6105	0.6367	0.741005	0.67679	0.67219	0.510005	NaN	0.60954	0.728365	NaN	0.83743	NaN	0.77913	0.78064	0.82099	1.0442	NaN	NaN	0.76716
1607_V	CDK18	Q07002	115	0.91496	1.12115	1.11195	1.10695	1.02104	0.864405	1.0186	1.0702	0.90904	0.97668	0.836035	0.804595	0.68841	0.63783	0.45545	0.64366	0.28259	0.414105	0.97193	1.00877	1.12735	1.0319	1.00099	1.235	1.05539	1.0674	0.77224	1.01092	0.794355	0.85487	0.773525	0.77221	0.841905	0.82794	0.692975	0.946225	0.91525	1.0724	1.1755	0.92796	0.99091	1.0599	0.70849	0.908765	0.69505	0.59296
1608_V	CDK7	P50613	321	0.900695	0.618885	0.54952	0.48365	0.43263	0.40116	0.305375	0.729645	0.24084	0.233305	0.203925	0.20219	0.20947	0.17756	0.13712	0.13558	0.1065	0.14171	0.96268	0.560135	0.55095	0.525	0.44446	0.472915	0.349425	0.743075	0.26441	NaN	0.21719	0.17564	0.15231	0.15223	0.24018	0.1854	NaN	0.20003	0.8529	0.59623	0.56099	0.49696	0.46787	0.3816	0.37323	0.51675	0.2833	0.26813
1609_V	CDK7	P50613	164	0.98426	0.935265	0.927	0.856495	0.915135	0.83966	0.75158	0.82559	0.81454	0.926795	0.799895	0.89996	0.77277	0.884075	0.86998	0.874275	0.82608	0.83577	1.1247	0.76364	0.86231	0.73827	0.79253	0.79205	0.847965	0.81661	0.73852	0.8043	0.83509	0.63838	0.88673	0.87199	1.1521	0.811835	0.91827	0.842015	1.0554	0.68835	0.57721	0.62709	0.72058	0.74017	0.79608	0.690465	0.83177	0.83662
1610_V	RBM4	Q9BWF3	86	0.97605	0.989355	0.96983	0.92153	1.00404	0.988865	0.944595	0.927135	1.00329	0.93138	1.01825	0.955425	0.917015	0.886955	0.95	0.90742	0.841545	0.92949	0.93975	0.953865	0.954075	0.89985	0.89242	0.906115	0.8909	0.883445	0.960185	0.928575	0.935185	1.0131	0.873225	1.1052	0.93989	0.877955	0.907545	0.88582	1.0917	1.0021	0.9504	0.95773	0.94601	0.91108	0.82898	0.9966	0.88932	0.93898
1611_V	C3orf37	Q96FZ2	160	0.63	0.89875	0.94634	0.83894	1.19087	0.93514	0.883095	1.06735	0.904055	1.0549	0.96531	1.00511	0.98672	1.01262	1.1322	0.87422	1.0296	0.87107	NaN	0.970175	1.2292	0.90355	1.16822	0.79294	1.14625	1.3525	1.2039	0.824605	0.949465	0.72131	0.988365	0.935185	0.996755	0.80483	0.91276	0.887215	NaN	0.95914	NaN	NaN	1.0183	NaN	NaN	1.05492	1.0756	0.89734
1614_V	OCIAD1	Q9NX40	108	1.04729	0.84624	0.78358	0.978845	0.70108	0.81521	0.592605	0.89506	0.94821	1.14419	0.86476	0.691545	0.71895	0.506935	0.97843	0.79775	0.8691	NaN	1.01585	0.73687	0.87502	0.73549	0.77297	0.89579	0.81353	0.98967	0.92561	0.777355	1.03981	0.6284	0.66799	1.06845	0.519525	0.77941	0.67606	0.85046	1.0356	0.5536	1.0136	0.64932	0.72241	0.66031	0.83045	0.77473	0.75167	0.74
1615_V	OCIAD1	Q9NX40	116	0.89989	0.65168	0.45029	0.48769	0.432475	0.42082	0.373075	0.91308	0.345435	0.26969	0.2426	0.23715	0.19008	0.23638	0.18784	0.18932	NaN	NaN	1.0252	0.49341	0.4677	0.3548	0.37298	0.37736	0.3463	0.98967	0.34004	0.28686	0.21472	0.19829	0.20117	0.18882	0.16578	NaN	0.11284	0.14455	1.1358	0.5536	0.48637	0.42581	0.51138	0.29847	0.36384	0.575925	0.37193	0.25215
1618_V	RNF4	P78317	94	1.05792	0.72631	0.813045	0.82261	0.81663	0.743005	0.764445	0.90824	0.72883	0.74052	0.7099	0.761525	0.65705	0.634985	0.648745	0.60434	0.75993	0.667775	1.1045	0.87862	0.70919	0.75129	0.63753	0.736455	0.89983	0.86832	0.750065	0.593285	0.69985	0.796815	0.677465	0.71837	0.68498	0.72157	0.76352	0.663875	1.0748	NaN	0.75337	NaN	0.67893	0.71196	0.63526	0.78434	0.64426	0.63082
1619_V	RNF4	P78317	95	1.10955	0.72631	0.813045	0.82261	0.897775	0.743005	0.764445	1.3154	0.84264	0.74052	0.66979	0.77927	0.637825	0.634985	0.648745	0.60434	0.75993	0.667775	1.3655	0.87862	0.96678	0.75129	0.63753	0.736455	0.89983	1.08475	0.750065	0.593285	0.69985	0.796815	0.677465	0.71837	0.68498	0.72157	0.76352	0.663875	1.0748	NaN	0.75337	NaN	0.67893	0.71196	0.63526	0.78434	0.64426	0.63082
1622_V	TACC2	E7EMZ9	2467	1.0034	0.76976	0.95932	0.89864	0.872425	0.95091	1.0301	NaN	0.863625	0.86061	0.8231	0.9561	0.87579	0.884905	0.80407	0.84375	0.90723	0.824385	0.94826	0.80305	0.90331	0.86896	0.82776	0.927745	0.787115	NaN	0.87782	1.0202	0.875285	0.76776	0.87305	0.95018	0.789515	0.881995	0.855505	0.89982	0.93582	0.88027	0.8501	0.85532	0.88165	0.861	0.89227	0.82224	0.88344	0.92662
1632_V	TACC2	E7EMZ9	2512	NaN	1.10049	1.4416	1.527	NaN	NaN	1.6549	0.72531	2.23515	2.23335	2.3618	2.27305	1.8476	2.38555	2.55275	2.2346	2.6346	2.2933	NaN	1.5367	NaN	NaN	1.445	1.3027	NaN	0.92787	1.4775	1.7799	2.005	NaN	2.7032	1.4529	2.0423	2.3058	NaN	2.2833	NaN	1.5782	3.4242	1.7902	1.5297	2.1707	2.6253	1.8785	2.2301	2.4427
1636_V	TACC2	E7EMZ9	2211	1.0536	NaN	1.23595	1.117	NaN	NaN	1.5176	1.0871	NaN	1.7131	1.35505	1.4051	NaN	NaN	NaN	1.34505	1.3097	1.29625	0.96386	NaN	1.4302	1.3338	1.4093	NaN	1.398	0.97448	1.3764	1.5076	NaN	NaN	2.0482	1.5457	1.5701	NaN	1.7933	1.7203	NaN	1.3485	1.5027	NaN	1.2362	1.3022	1.2823	1.0422	1.083	NaN
1642_V	HNRNPD	Q14103	83	1.05276	0.86971	0.95913	1.00195	0.70933	0.936545	1.01218	0.9602	0.774045	0.862735	0.97222	1.0327	0.907245	1.06831	0.927805	0.75879	1.00962	0.98831	1.0178	1.03109	0.93133	1.11207	1.04526	0.963045	0.69539	1.3199	0.580915	0.96775	0.97088	0.90258	0.943845	0.97168	0.79725	0.81543	0.906825	1.01858	1.0241	0.92015	0.89178	0.90407	NaN	0.88468	NaN	0.871165	0.84188	0.95286
1646_V	FBXO4	Q9UKT5	12	1.0484	0.98828	0.983995	0.955765	1.018	0.936845	1.01334	1.01182	1.0052	1.03279	0.95305	0.9863	0.997235	1.04176	1.0287	1.1099	0.99507	0.9743	1.06152	0.92089	0.86646	0.973205	0.994155	1.02567	0.994485	0.93734	1.01785	1.0812	0.99707	0.950975	0.976595	1.0053	1.11395	0.982905	1.0495	1.03225	1.1328	0.91982	0.94793	0.96683	1.0667	1.0079	0.99821	0.909905	0.97158	1.029
1647_V	RPS3A	P61247	263	1.05095	0.997035	1.0233	1.10145	1.00676	0.99433	1.1189	0.982195	1.0015	0.997255	1.16995	1.1209	1.09835	1.0673	0.959025	1.0612	0.95031	0.88063	1.10805	1.2052	1.09375	NaN	0.94457	1.17045	1.1388	1.02271	NaN	1.07082	NaN	1.02813	1.0344	1.3349	1.13955	1.2314	1.11195	1.26595	0.97965	1.1081	1.111	NaN	1.128	1.1143	NaN	1.03618	1.1249	1.1696
1648_V	RPS3A	P61247	236	NaN	NaN	1.2184	1.47415	0.95096	1.0891	1.51445	NaN	1.5637	NaN	1.3381	1.71	1.28755	1.49235	1.31762	1.2492	1.258	NaN	NaN	1.616	1.5722	1.5489	NaN	1.3264	1.2611	1.4419	1.62865	1.21637	1.6691	1.1363	1.437	1.46905	1.2951	1.9108	NaN	1.49505	NaN	1.625	NaN	1.1309	NaN	1.2377	1.0859	1.34415	2.135	1.6138
1653_V	NUDT9	Q9BW91	121	1.02094	1.07465	0.97387	0.890405	1.0057	0.90226	0.924205	0.947245	0.929615	0.87133	0.86363	0.700215	0.703015	0.722505	0.59842	0.67284	0.53135	0.5252	0.987035	0.98161	1.17165	1.12555	1.01039	0.967335	1.01283	0.949345	0.95785	0.977555	0.986885	0.958255	0.96958	0.92769	0.857305	0.963675	1.04605	0.870025	0.91787	1.0747	0.89712	0.91003	0.92154	0.84185	0.76779	0.88633	0.67355	0.73997
1664_V	DCK	P27707	74	0.9698	1.3134	1.83275	1.47935	NaN	1.5361	1.721	1.1914	1.4966	1.7454	1.5459	1.7932	1.641	1.6686	1.5325	1.5785	1.532	1.6295	1.12288	1.594	1.4619	1.27	1.8764	1.87355	2.14875	1.1095	2.08535	2.31905	1.9373	1.9432	1.9981	2.4121	2.4941	2.1306	2.32885	2.68015	0.91658	2.2235	NaN	NaN	1.7232	2.0971	2.0698	1.4574	2.4688	NaN
1671_V	SEC31A	O94979	799	1.00612	1.1427	1.1221	1.0277	1.1248	1.11	1.06785	1.0561	1.0949	1.1304	1.13085	1.11905	1.1251	1.08815	1.07535	1.06355	1.06205	1.03527	0.996885	1.11265	1.12655	1.1614	1.1092	1.1218	1.06365	1.04895	1.12975	1.1359	1.1167	1.12715	1.1632	1.12855	1.1029	1.16755	1.13165	1.12685	1.031	1.1794	1.1854	1.2217	1.2124	1.0907	1.1715	1.0946	1.1092	1.1202
1672_V	SEC31A	O94979	527	NaN	1.163	1.2702	0.93921	1.5296	1.1187	1.5652	1.193	1.19825	1.2979	1.0756	1.4275	1.0984	1.47355	1.3104	1.237	1.2778	1.18685	0.69732	1.4723	1.30755	1.413	1.4422	NaN	1.5285	1.426	1.4391	1.5683	1.4775	1.6175	1.3745	1.4888	1.6576	1.941	1.6506	1.6153	NaN	NaN	NaN	1.5852	NaN	NaN	1.3977	1.1864	1.1257	NaN
1674_V	SEC31A	O94979	1163	0.99611	0.891215	0.91113	0.940155	0.919175	0.924245	0.92151	0.80951	0.84969	0.8982	1.03133	0.906845	0.886545	1.01181	1.08946	0.93323	0.955485	0.9108	0.979675	0.90108	0.945445	1.0093	0.99702	1.01452	0.83152	0.8592	0.882	0.966035	0.965725	0.917445	0.9326	0.90924	1.02788	0.92859	0.834865	0.853555	0.95876	0.87406	0.88535	0.9296	1.0002	0.90231	1.0019	0.874915	0.8781	1.0477
1677_V	MCC	P23508	293	1.1017	1.2145	0.99645	1.2328	0.93254	NaN	0.91054	NaN	0.82018	0.80987	0.90249	0.84773	0.69107	0.7035	0.64646	0.48864	0.49749	0.41333	NaN	0.99486	1.0185	1.0754	0.86983	1.3829	NaN	0.97805	0.85046	0.94955	0.91962	0.78464	NaN	0.93332	NaN	NaN	NaN	NaN	NaN	NaN	1.0825	0.91117	NaN	0.98754	1.016	1.03964	0.74451	0.8754
1692_V	EXOSC9	Q06265	306	1.031	1.0069	1.03803	1.1036	1.122	0.99136	0.91574	1.02493	0.973915	0.89111	0.78264	0.900255	0.881705	0.88087	0.88024	0.86692	0.88069	0.82018	0.95194	1.08445	1.0107	1.04035	1.1328	1.0729	1.04499	1.04105	0.96756	1.01904	1.1015	1.1115	1.01534	0.99926	0.99294	1.03615	1.115	1.04427	NaN	1.1244	1.1032	1.0525	1.0244	1.1355	NaN	0.99606	NaN	1.2495
1693_V	COMMD10	Q9Y6G5	155	0.94954	0.98457	1.4551	1.14985	0.99679	1.0293	1.10902	1.1964	1.3158	1.05268	1.3337	1.03048	1.24755	1.16244	1.10091	1.20005	0.93888	1.00313	0.905825	1.1382	1.4162	1.18855	1.1902	1.24415	1.257	1.3479	1.2151	1.00628	1.127	1.0444	1.0212	0.94545	0.91531	1.26605	1.13488	0.90259	1.0071	1.3201	NaN	1.0305	1.6659	1.1967	1.2274	1.3108	0.89672	1.319
1694_V	MTA3	Q9BTC8	428	0.93651	1.04732	1.03544	1.00522	1.0149	1.08975	0.952675	1.03055	0.94673	0.88285	0.93089	0.93974	0.928235	0.86175	0.846575	0.75315	0.731115	0.75534	0.95536	1.0995	0.85568	0.99818	1.0712	1.0782	1.0895	0.95769	1.04575	1.0674	0.99508	0.86342	1.0524	1.04001	NaN	0.99096	0.9706	1.0957	0.97783	1.007	1.008	1.057	1.0787	1.0023	1.0064	1.0196	0.88052	0.90719
1695_V	MTA3	Q9BTC8	430	NaN	0.75572	NaN	0.7402	0.756215	0.86454	0.63032	0.89332	0.84724	0.657025	0.707885	0.52528	0.65229	0.60022	0.31745	0.53478	0.23999	0.464105	1.03088	0.67537	0.74975	NaN	NaN	0.89945	0.854155	0.84329	0.870715	0.80017	0.835445	0.82469	0.92983	0.89886	0.7133	0.81681	0.88498	0.79773	0.90207	0.75779	NaN	0.61541	0.69117	0.69435	0.69961	0.83068	0.67013	0.57707
1697_V	SLCO4A1	Q96BD0	40	1.1986	0.96199	1.12209	1.39895	1.2372	1.22695	1.2329	NaN	1.84405	1.6062	1.69385	1.802	2.3076	2.0404	1.6799	2.12505	2.1049	1.858	1.0075	1.0826	NaN	1.0251	NaN	NaN	1.7269	NaN	NaN	1.7108	1.7488	1.6237	1.5278	1.385	1.5013	1.4002	1.088	1.5299	1.0211	0.55646	0.62027	0.62023	0.78629	0.66192	0.85381	0.75334	NaN	0.79314
1698_V	SLCO4A1	Q96BD0	50	1.0865	0.790545	0.9151	1.3541	0.75212	0.709735	0.865195	0.98876	0.77949	0.70546	0.84144	0.91252	NaN	0.69986	0.562785	1.03181	0.51717	NaN	0.77653	0.79347	1.466	0.97039	0.56313	0.62762	0.82994	0.75237	0.76708	0.52783	0.52695	0.520245	0.63254	NaN	0.38066	NaN	NaN	0.63757	1.0189	0.68192	NaN	0.67031	0.72679	0.95099	NaN	0.94665	NaN	0.76554
1707_V	PPA2	Q9H2U2	317	1.0954	1.1759	0.8886	1.0078	1.229	NaN	1.1784	NaN	1.0664	1.0601	1.0896	NaN	1.05855	1.5584	0.967	NaN	1.1195	1.0725	0.94598	1.04265	NaN	1.1359	NaN	1.2734	0.95446	0.98734	NaN	NaN	1.10651	NaN	NaN	1.272	0.89433	1.3085	1.1468	1.3585	0.86678	1.2189	NaN	1.3444	1.2623	1.2092	1.2196	1.1978	NaN	NaN
1709_V	VPS37A	Q8NEZ2	18	0.94573	0.94795	0.9315	0.984905	0.905115	0.91397	0.849915	1.07095	0.714355	0.65172	0.55378	0.48733	0.39529	0.28453	0.186625	0.13572	0.082989	NaN	0.990595	0.923075	1.03151	1.06088	1.0791	1.05293	0.93044	0.95305	0.966615	0.9615	0.919975	0.921985	0.880595	0.82271	0.71482	0.65923	0.73603	0.684795	0.98281	0.87571	0.8768	1.0062	0.9347	0.83051	0.74465	0.84257	0.5876	0.51391
1711_V	GDAP1	Q8TB36	11	1.04106	0.725945	0.91419	0.75031	0.72205	0.791205	0.81618	0.78459	0.885435	0.967435	0.77223	0.79375	0.75154	0.6415	0.6309	0.78916	0.86191	0.812405	1.1164	0.6396	0.533025	0.600535	0.70259	0.703585	0.63641	0.64672	0.732435	0.690265	0.740755	0.777465	0.724465	0.65898	0.63504	0.600125	0.54499	0.609015	1.046	0.43997	0.6319	0.43888	0.58201	0.49873	0.69439	0.530795	0.56081	0.44334
1713_V	CDK16;CDK17	Q00536	119	0.91764	0.81309	NaN	1.2036	1.2007	1.2634	NaN	NaN	0.74923	1.0405	NaN	NaN	0.91105	NaN	0.69865	0.49943	NaN	0.87025	1.0587	NaN	1.1163	NaN	1.519	0.97661	1.3875	NaN	0.84617	NaN	NaN	0.98908	NaN	0.83487	0.94416	0.96908	1.1765	0.58948	0.97453	0.76313	1.036	0.90122	1.2438	1.0047	0.81262	0.8449	0.87115	0.85167
1714_V	REEP4	Q9H6H4	152	1.0628	0.79449	NaN	0.94919	0.85132	0.53232	NaN	1.0931	NaN	0.95359	NaN	0.87929	0.59279	1.0111	0.80394	NaN	NaN	NaN	0.99967	0.65592	NaN	0.55918	0.84321	NaN	NaN	0.70094	NaN	0.69858	0.66258	NaN	0.74234	0.72463	0.90666	0.99644	0.66993	0.75008	1.1234	0.70134	0.68789	0.72454	0.74667	0.59957	0.65729	0.661235	0.72862	0.66652
1715_V	RARS	P54136	38	0.9354	0.91126	1.00661	0.852045	0.995275	0.823765	0.8159	1.00848	0.917815	0.95217	0.78183	0.7863	0.860115	0.820915	0.76326	0.817395	0.68894	0.78076	0.893385	0.931045	0.92529	1.01643	0.96759	0.91517	0.832755	0.84447	0.902825	0.953475	0.78685	0.984865	0.908505	0.87086	0.86425	0.85843	0.802655	0.85131	NaN	NaN	NaN	NaN	NaN	NaN	NaN	0.81974	0.76656	0.80779
1717_V	PLAA	Q9Y263	50	0.94549	0.8724	0.896595	0.919345	0.93105	0.91471	0.81976	0.76295	0.892545	0.95126	0.876915	0.893955	0.91345	0.91092	0.84738	0.88561	0.930235	0.90046	0.89447	0.75753	0.865845	0.87467	0.881865	0.92813	0.873185	0.83548	0.886985	0.89405	0.890995	0.92701	0.810265	0.935355	0.935115	0.927755	0.908465	0.8985	0.96675	0.78685	0.84271	0.76903	0.78775	0.7952	0.80787	0.749015	0.83939	0.85925
1720_V	TCEA1	P23193	97	NaN	0.87995	0.93634	0.85955	0.90962	0.88174	NaN	0.81229	0.87358	0.837875	NaN	NaN	0.91855	NaN	0.93461	0.85082	0.88144	0.864585	NaN	0.78076	0.80915	0.887585	0.87561	0.96839	NaN	0.82346	0.950535	NaN	0.92214	0.78631	0.85476	0.78732	0.87636	0.83504	0.89283	NaN	NaN	NaN	0.90085	NaN	0.88767	0.81692	0.8669	NaN	0.88151	0.88866
1723_V	LYN	P07948	13	1.1681	0.803615	0.83889	0.85564	1.0736	0.797375	1.03781	0.94737	0.79188	0.840115	0.946885	0.89464	0.809155	0.82552	0.649315	0.732885	0.813785	0.91026	0.95016	0.651315	0.606255	0.65514	0.70951	0.85193	0.7855	0.739425	0.824715	0.781825	0.71461	0.605195	0.623825	0.69064	0.97171	0.81461	0.549595	0.721755	1.0543	0.56905	0.64943	0.55225	0.65259	0.69786	0.71183	0.744855	0.76627	0.53633
1724_V	AP3B1	O00203	609	1.0008	1.0537	1.23715	1.1101	0.98505	0.88634	1.14504	0.84254	0.905045	0.999385	1.38285	1.19375	1.2192	0.99254	0.693	0.99325	0.975845	0.873785	1.05173	0.966705	1.00056	1.14542	0.916665	1.1148	0.978365	0.940775	0.9918	1.03032	1.13219	1.4427	0.961405	0.98651	1.11985	1.0691	1.28605	1.37905	0.97191	1.0816	0.95715	1.0604	1.1138	1.0339	1.267	0.957725	1.0688	1.0334
1725_V	AP3B1	O00203	276	0.91313	1.0013	1.00571	1.01545	0.96564	0.98583	0.819665	0.76766	0.974775	0.90848	1.07596	1.1236	0.943565	0.991065	0.95807	0.962215	0.936165	0.940165	0.81137	0.968325	0.916625	0.901905	0.90523	0.851005	0.997615	0.895985	1.02646	1.10385	1.18609	0.964405	1.1016	1.1126	1.1225	1.14365	1.05526	1.04075	0.7946	1.0932	0.79832	0.91119	0.82951	1.0394	0.88587	1.0396	1.0516	0.65946
1726_V	TRPS1	Q9UHF7	178	0.80995	0.88435	0.97209	0.94154	0.935435	0.934355	1.0315	0.89983	NaN	0.96428	0.963335	1.0148	1.0662	0.9937	0.82279	0.97482	0.87924	0.96658	1.0848	NaN	0.95615	0.81292	1.1263	0.97379	1.3248	NaN	0.95549	1.0103	0.72493	0.91782	1.151	0.85892	0.97335	0.905125	NaN	1.0594	NaN	0.75472	0.78294	0.93428	0.84748	0.89782	NaN	0.77581	NaN	0.74605
1733_V	MTDH	Q86UE4	298	0.975965	0.681875	0.69092	0.68122	0.578205	0.36107	0.55095	1.31955	0.574095	0.616125	0.499245	0.613205	0.639775	0.75867	0.62459	0.824645	0.91334	1.07875	1.07756	0.71036	0.680855	0.77049	0.68518	0.674505	0.59515	1.34475	0.64844	0.587875	0.62486	0.63669	0.62813	0.57297	0.68153	0.75423	0.616485	0.6716	0.85415	0.64866	0.56469	0.65193	0.67678	0.69623	0.62209	1.21845	NaN	0.52442
1735_V	MTDH	Q86UE4	568	0.998195	0.887895	0.935225	0.99505	1.0248	0.68129	0.92729	0.92279	0.84185	0.87264	0.761475	0.716175	0.50914	0.50478	0.293075	0.25857	NaN	NaN	1.02297	0.893685	0.843805	0.88325	0.89712	0.889495	0.901315	0.89949	0.90483	0.782735	0.935645	0.83462	0.96245	0.808075	0.859325	0.82904	0.7367	0.718285	0.88565	NaN	NaN	0.86949	0.90733	0.81533	NaN	0.825455	0.67656	0.43662
1736_V	MTDH	Q86UE4	426	1.03025	1.26055	1.31784	1.28675	1.39205	1.08725	1.39425	1.26323	1.4746	1.4104	1.26401	1.3687	1.3087	1.48375	1.11937	1.27605	1.2657	1.12225	0.982995	1.1394	1.06153	1.1212	1.2236	1.2589	1.26985	1.06645	1.0988	1.10695	1.3374	1.227	1.25295	1.13905	1.2834	1.31995	1.2463	1.34365	0.92781	1.2162	1.5954	1.0209	1.295	1.1124	1.4847	1.2502	1.3527	1.2418
1738_V	MTDH	Q86UE4	308	1.03403	0.62046	1.11657	0.653755	1.1884	0.97104	1.13155	0.90848	1.05598	1.08648	0.79832	1.01579	0.95167	0.89191	0.60295	0.704765	0.605295	0.471445	1.1055	0.983775	0.9377	0.93813	1.04455	0.92517	0.798915	0.76586	0.999295	0.923495	1.00867	0.9119	1.08269	0.85976	1.06086	1.02825	0.945925	1.02204	1.0461	0.91408	0.77894	0.83383	0.78964	0.89186	0.74229	0.940155	0.95085	0.19886
1739_V	MTDH	Q86UE4	311	NaN	0.4235	0.45396	0.46794	0.51505	0.364115	0.3699	0.60469	0.32048	0.32212	0.3091	0.29663	0.15252	0.25735	0.12398	0.20597	0.13889	0.13803	NaN	0.32625	0.49383	NaN	0.41889	0.27898	0.371495	0.529695	0.39453	0.245755	0.36487	0.3301	0.25951	0.24982	0.2838	0.22686	0.24475	0.20981	NaN	0.43797	0.32237	0.31903	0.38915	0.29881	0.31262	0.5074	0.28609	0.19886
1749_V	PDXDC1	Q6P996	779	0.80962	0.67711	NaN	NaN	NaN	0.86456	NaN	0.95634	0.76811	0.65716	0.65818	0.56781	0.76429	0.81709	0.71463	0.71038	NaN	0.65755	0.8399	1.4109	1.2369	1.3149	1.0951	NaN	1.1742	0.79624	1.3835	1.6067	1.9055	1.4205	1.7736	NaN	NaN	NaN	NaN	NaN	1.1151	0.77516	0.81028	NaN	0.92343	NaN	0.82257	0.9262	1.1938	0.72811
1753_V	PDXDC1	Q6P996	757	1.1238	1.1969	1.1964	1.43005	1.2747	1.16018	1.5079	1.14705	1.3394	1.6617	1.3621	1.5257	1.4275	1.613	1.39345	1.4392	1.46915	1.2433	1.0421	1.3474	1.3295	1.3134	NaN	1.4103	1.4508	1.0551	1.2101	0.942465	1.46275	1.5403	1.056	1.377	1.2117	1.7881	1.6083	NaN	1.1578	1.3398	1.3024	1.5376	1.3211	1.5025	1.155	1.2477	1.4287	0.98462
1764_V	UBR5	O95071	1308	1.1319	0.988235	1.0863	1.0294	1.0112	1.11325	1.00144	0.98815	1.09505	1.11705	1.1311	1.0833	1.0293	1.07921	1.00249	1.045	1.01565	1.0581	1.1392	1.09444	1.0806	1.00878	1.04861	0.99219	1.01695	0.89417	1.07485	1.04115	1.08342	1.1103	1.0529	1.0739	0.91907	0.91933	0.92307	0.9827	1.0415	1.0036	1.4586	1.1372	1.0941	1.169	1.1177	1.023	1.1658	1.1446
1771_V	TACC2	E7EMZ9	1267	0.84689	0.926195	0.90077	0.90738	0.839295	1.07168	0.79004	0.897045	0.644455	0.762815	0.64079	0.627445	0.71146	0.497095	0.44042	0.45883	0.34745	0.32214	0.995195	0.92979	0.831575	0.899705	0.89042	0.7977	0.783525	0.98444	NaN	0.84421	0.83333	0.678035	0.68136	0.754535	0.9339	0.55378	0.61809	0.74535	0.80641	NaN	0.77336	NaN	0.76616	0.76392	0.70092	0.63814	0.68788	0.60721
1772_V	TACC2	E7EMZ9	1768	1.02602	1.1884	1.06869	1.18091	1.10345	1.12047	1.08376	0.89683	1.12925	1.13705	0.99904	1.08647	1.02698	0.957655	0.941725	0.947185	0.944335	0.84872	1.0752	1.14115	0.98813	1.0519	1.2585	1.1946	1.4006	1.0152	1.19135	1.2245	1.20495	1.2195	1.135	1.21455	1.40605	NaN	1.3218	1.25005	NaN	NaN	1.2919	1.1209	1.1806	1.2426	1.2733	1.2379	1.2444	1.2775
1773_V	TACC2	E7EMZ9	569	NaN	1.0701	0.98668	1.13855	0.84343	1.0282	1.2052	1.0511	0.96915	1.1138	1.0739	1.0727	0.95027	1.0034	1.0097	0.91775	1.16315	1.00377	NaN	1.2588	0.99549	NaN	NaN	1.0675	1.63145	0.95409	1.0182	0.8405	NaN	1.18375	0.85737	NaN	NaN	1.19535	1.16454	1.0356	1.1155	1.5214	1.0887	1.0626	1.1942	1.0048	1.404	1.0254	1.2268	NaN
1774_V	TACC2	E7EMZ9	571	NaN	1.0701	0.93915	1.0918	0.84343	1.0282	1.2052	1.0511	0.96915	1.1138	1.0739	1.0727	NaN	1.0034	NaN	0.91775	1.0865	1.00377	NaN	NaN	0.99549	0.94146	NaN	1.0675	1.63145	NaN	NaN	NaN	NaN	1.3153	0.85737	NaN	NaN	1.19535	1.16454	1.0356	1.1155	1.5214	1.0887	1.0626	1.1942	1.0048	1.404	1.0254	1.2268	NaN
1775_V	TACC2	E7EMZ9	575	NaN	1.0701	0.93915	1.13855	0.84343	1.0282	NaN	1.0511	0.96915	NaN	1.0739	1.0727	0.95027	1.0034	1.0097	0.91775	1.2398	1.00377	NaN	1.2588	0.99549	0.94146	NaN	1.0675	2.1237	0.95409	1.0182	0.8405	NaN	1.18375	0.85737	NaN	NaN	1.19535	1.16454	1.0356	1.1155	1.5214	1.0887	1.0626	1.1942	1.0048	1.404	1.0254	1.2268	NaN
1780_V	TACC2	E7EMZ9	97	1.0814	NaN	NaN	1.032	NaN	1.1549	NaN	NaN	1.0601	0.95132	NaN	1.1292	NaN	0.85529	NaN	0.8344	NaN	0.84439	1.0288	0.99702	NaN	0.8079	1.0789	NaN	1.0296	0.9472	0.92514	NaN	NaN	NaN	NaN	0.96229	NaN	NaN	NaN	0.99427	NaN	0.94342	NaN	0.92365	NaN	NaN	1.0053	0.9614	1.0821	NaN
1782_V	TACC2	E7EMZ9	1025	0.97422	0.999695	0.92402	1.01298	0.98122	0.92241	0.90528	0.971715	0.95911	0.90045	0.965075	0.836625	0.78823	0.703215	0.716365	0.73507	0.703595	0.62004	0.91072	1.02988	1.06641	1.08211	1.01436	1.04208	0.96474	1.0106	1.0141	0.925215	0.9865	0.90945	0.856505	0.838625	0.906165	1.00713	1.00147	0.866125	0.90026	0.98552	1.099	0.8631	1.1358	0.8409	0.97154	1.06975	1.0474	0.86665
1783_V	TACC2	E7EMZ9	758	1.00107	0.9082	0.968235	0.93757	0.981725	0.978645	0.95084	0.8743	0.960465	0.966215	0.92683	0.93119	1.00211	0.894	0.938175	0.922945	0.882365	0.861595	1.01427	0.84148	0.909335	0.935985	0.91515	0.974625	1.0662	0.977555	0.916085	0.85551	0.849385	1.0482	1.01883	0.931375	0.893525	0.82861	0.91201	1.0287	0.87461	0.87959	0.89484	0.90906	0.84119	0.89158	0.84671	0.85172	0.86449	0.94603
1788_V	TACC2	E7EMZ9	962	0.970805	1.0601	0.94876	0.97839	1.02015	0.85958	NaN	0.88118	1.01843	1.1164	1.1035	1.0346	1.106	0.99754	1.10185	1.06907	1.13395	1.0534	1.0727	1.01318	1.2683	1.00178	1.0276	1.10231	1.1872	1.0809	1.0503	NaN	1.0673	1.0754	1.1	1.1942	1.1895	1.09345	1.1024	1.183	1.0941	1.1217	1.1374	1.1479	1.1881	1.0754	1.1468	1.14585	1.057	1.2801
1789_V	TACC2	E7EMZ9	1562	0.74059	0.94606	0.95353	0.97172	0.86856	0.8251	0.928095	0.99329	0.792825	0.768155	0.69321	0.66556	0.60061	0.56636	0.49179	0.44976	0.39108	0.237194	1.18865	1.076	1.04053	0.930215	0.88402	0.94877	0.950585	1.11165	0.90003	1.0465	0.850435	0.787565	0.75201	0.7343	0.76214	0.68301	0.63635	0.76619	NaN	1.0137	0.87522	0.88556	0.93698	0.87318	0.84522	0.93585	0.79977	0.73381
1797_V	TACC2	E7EMZ9	1796	1.06275	1.12555	1.16955	1.0926	1.0911	1.1217	1.0751	1.06275	1.1156	1.11157	1.12035	1.0992	1.08025	1.05923	1.27915	1.04164	1.00422	0.97366	1.02025	1.2343	1.1126	1.03263	1.1924	1.2134	1.14595	1.11365	1.16225	1.15905	1.1462	0.95446	1.173	1.14475	1.1258	1.08065	1.0687	1.1623	0.98119	1.0694	1.0249	1.1269	1.1296	1.0599	1.0758	1.07225	1.0304	1.1192
1801_V	C12orf43	Q96C57	179	0.952155	1.5697	1.6906	1.422	1.6792	1.50695	1.2393	1.193	1.1459	1.3525	1.2348	1.3071	1.32975	1.11795	1.042	1.051	0.94496	0.92825	0.982405	1.7086	1.4041	1.63415	NaN	1.42645	1.2295	1.2966	1.41245	1.6748	1.49435	1.59905	1.6769	2.0239	1.4429	1.39325	1.31335	1.408	1.0268	1.483	1.6755	NaN	1.4952	1.3764	1.4007	1.36725	1.5348	1.5831
1806_V	ADAR	P55265	823	NaN	NaN	0.89704	0.92729	0.80337	1.0539	0.94991	0.88049	NaN	1.0588	0.91245	0.94154	NaN	NaN	0.982895	NaN	NaN	0.75561	NaN	1.16542	1.1319	1.2688	0.99224	NaN	0.73837	NaN	0.77881	0.95884	0.8797	1.0825	NaN	1.1278	0.83428	0.78011	1.104	1.06225	NaN	NaN	1.1761	NaN	0.98285	0.8909	NaN	1.0188	1.0809	NaN
1807_V	ADAR	P55265	825	0.91368	1.08775	0.947775	0.95209	0.94759	1.1398	0.98447	1.00839	0.99297	1.02443	0.944405	1.0484	1.04448	0.915195	0.92428	0.95029	0.890455	0.813315	0.88734	1.03659	0.94761	0.941105	0.98375	0.981025	1.01073	0.82866	1.01579	0.97082	1.0062	0.86116	0.99058	1.0313	0.99162	1.0104	0.975875	0.931395	0.87008	0.90192	0.89499	0.90094	1.005	0.92795	0.81527	0.853855	0.90776	1.0079
1813_V	SEC24C	P53992	888	1.12237	1.2136	1.04458	1.13726	1.01275	1.02998	1.066	0.938905	1.01383	1.0064	1.23485	1.06015	1.01615	0.9714	0.951785	1.10785	1.23743	1.3478	1.00707	0.929535	0.972565	1.11569	0.981415	0.96341	1.3872	0.918035	0.942775	1.1008	1.03547	1.05323	1.02323	1.11755	0.8831	1.0856	1.07642	0.88266	0.86359	0.95254	0.89176	NaN	1.1701	0.8618	0.92302	0.951975	1.3607	1.0723
1818_V	ABI2	Q9NYB9	227	0.9876	0.909	0.80424	0.7815	0.85285	0.86847	0.871715	0.859105	0.853	0.784355	0.79829	0.855135	0.65154	0.66291	0.64927	0.55361	0.48083	0.45326	0.9805	0.882875	0.8471	0.93796	0.85342	0.85412	0.91941	0.8552	0.79793	0.85352	0.82285	0.83137	0.878175	0.82149	0.70089	0.68871	0.762415	0.768485	0.91157	NaN	0.7431	0.83782	0.81544	0.79294	0.73774	0.84899	0.777	0.79404
1819_V	ABI2	Q9NYB9	216	1.1601	0.96128	0.93461	0.938735	0.8662	0.86603	0.82716	0.98912	0.754085	0.64824	0.539425	0.485615	0.33197	NaN	NaN	0.15332	NaN	NaN	1.19655	1.01985	0.997535	0.99674	0.990785	1.00758	0.96791	1.0071	0.95584	NaN	0.88328	0.797155	0.73459	0.76879	0.70078	0.59521	0.66114	0.591825	0.99934	0.9412	NaN	0.84874	0.81233	0.79432	0.74638	0.749965	0.52093	0.52047
1820_V	TET2	Q6N021	1109	NaN	NaN	NaN	NaN	NaN	1.5188	NaN	1.3309	1.0088	0.98029	1.0042	1.0522	0.78138	0.79588	0.52987	0.39479	0.81281	0.58795	NaN	NaN	NaN	1.1335	1.2237	1.446	1.1357	1.346	1.5541	0.92562	NaN	1.0364	NaN	0.81939	1.3981	1.3246	NaN	1.0395	0.71949	NaN	NaN	1.7052	0.99137	1.0044	0.8743	0.97809	1.1	1.3814
1821_V	CD44	P16070	706	1.19674	0.865225	1.07858	0.74497	0.92213	0.655185	0.8783	0.75017	0.97184	0.99148	0.951345	0.873825	0.8735	0.92769	0.996385	0.86032	0.78382	0.81021	0.885535	0.741285	0.868565	1.0264	0.834675	0.74047	0.92292	0.574835	0.697045	0.81067	0.779575	0.697765	0.7819	0.711505	0.62692	0.79323	0.79045	0.908705	0.92183	0.69931	0.70047	0.60784	0.80632	0.74765	0.76634	0.682225	0.7823	0.68013
1823_V	TOM1	O60784	462	1.004	NaN	NaN	0.86912	0.927085	0.894965	1.11021	1.01063	1.02392	0.893155	0.87935	0.953275	0.83428	0.777455	0.738815	NaN	0.69249	0.64948	1.0743	0.96458	0.87449	0.86947	0.79222	0.865745	0.98606	0.92887	0.81008	0.78195	0.90548	0.88534	NaN	0.866025	0.843245	0.92528	NaN	0.79267	1.0748	NaN	0.90125	1.1098	0.87405	0.92317	0.99407	0.932475	NaN	0.86687
1825_V	TOM1	O60784	473	NaN	1.0259	0.92144	0.99967	0.9489	1.0084	NaN	0.88437	0.88346	0.89909	0.88573	NaN	NaN	NaN	0.80154	NaN	0.6897	0.7035	1.00293	0.87772	1.09345	NaN	0.879455	0.961915	1.0438	NaN	NaN	0.81468	0.92347	NaN	0.80871	NaN	0.90874	0.87425	0.870355	NaN	0.97324	0.92133	0.87689	NaN	NaN	NaN	0.93922	0.93146	0.77132	1.0006
1832_V	GRAMD1B	Q3KR37	274	1.00408	1.5148	1.384	1.30075	1.1956	1.2464	1.4192	1.1126	1.16775	1.09522	1.19215	1.44305	1.35685	1.23145	0.91865	0.973025	0.96169	0.90095	0.898515	1.0314	1.2457	1.4319	1.25225	NaN	1.2662	0.996165	1.36085	0.86854	1.1061	1.1833	1.35725	1.10601	1.09252	1.34155	0.93503	0.83444	1.1415	1.126	1.2836	1.2027	1.3057	1.2117	1.2975	1.22125	1.1997	0.88082
1845_V	LIMCH1	Q9UPQ0	523	1.84615	2.02865	2.16685	1.9555	1.7972	2.08355	2.12185	1.3052	1.5618	1.8303	1.63015	1.62255	1.1852	1.12245	0.83108	0.62855	0.614575	0.52423	1.2614	2.11265	2.1373	2.10145	1.85965	1.9179	2.0147	1.3136	1.98045	2.025	1.80305	1.86965	1.6935	1.99035	1.63955	1.6147	1.7892	1.84545	1.3813	1.7467	1.9621	1.9017	1.6212	1.7233	1.5691	1.3199	1.3012	1.4426
1850_V	LIMCH1	Q9UPQ0	973	0.9218	0.87538	0.795955	0.686685	0.66688	0.680935	0.60265	0.80506	0.65022	0.648805	0.61085	NaN	0.443	0.46827	NaN	0.3651	0.31492	0.25392	0.93894	0.90312	0.98949	0.864555	0.958545	0.818175	0.78619	0.96753	NaN	0.70053	0.76804	NaN	NaN	NaN	NaN	NaN	0.63143	NaN	1.072	NaN	NaN	NaN	0.57349	0.52061	0.53416	0.58987	0.38419	0.44948
1852_V	LIMCH1	Q9UPQ0	303	1.0601	1.01872	0.87276	0.704515	0.74357	0.838175	0.83187	0.99511	0.667605	0.55953	0.57463	0.60489	1.51186	0.38555	0.486045	0.340155	0.40122	0.29111	NaN	0.86347	0.789885	0.76685	0.69279	0.64475	0.737295	0.965385	0.54592	0.58515	0.59105	0.61004	0.62744	0.823	0.560955	0.43029	0.576685	NaN	0.91825	0.91622	0.85531	0.70621	NaN	0.74303	0.79376	0.878075	NaN	0.60704
1853_V	LIMCH1	Q9UPQ0	601	1.01006	0.89143	0.934815	0.810215	0.85806	0.887965	0.84615	1.00109	0.7285	0.755385	0.56894	0.58841	0.465915	0.331135	0.35924	0.313935	NaN	0.234865	1.00796	0.84362	0.904335	1.0279	0.94633	0.98329	0.85391	0.93111	0.84402	0.98272	0.92359	0.90934	0.772475	0.87468	0.861785	0.82166	0.85244	0.90686	1.0126	0.75366	0.81035	0.68604	0.76833	0.7649	0.59522	0.853405	NaN	0.66902
1855_V	PRRC2C	Q9Y520	187	0.99911	1.83855	2.0726	1.817	1.88715	2.3307	1.7265	1.8775	1.8836	2.2038	1.62265	1.4962	1.7117	1.6104	NaN	1.3707	1.1682	0.799295	0.96195	1.688	1.6249	1.53355	NaN	1.698	NaN	NaN	1.40335	NaN	1.5626	1.4083	1.6635	1.6432	NaN	NaN	1.8422	1.5309	1.0708	2.0722	1.7627	1.7156	1.6779	NaN	1.4539	1.6784	1.3845	NaN
1859_V	PRRC2C	Q9Y520	2105	0.976575	1.52105	1.3676	1.51465	1.5106	1.44055	1.5343	1.60145	1.52225	1.7778	1.65295	1.6218	1.75985	1.76365	1.39385	1.2578	1.3314	1.23615	0.90409	1.1984	1.27495	1.0591	1.03019	1.1033	0.99544	1.2456	1.037	1.09033	1.02158	0.96139	1.1606	1.15596	1.17653	1.1994	1.073	1.08235	0.95661	1.2134	0.93111	1.0473	1.1768	1.2911	1.0893	1.28975	1.2007	1.0004
1860_V	PRRC2C	Q9Y520	2260	0.93095	1.25115	1.20843	1.0891	1.21935	1.03808	0.927435	1.822	0.69247	0.709195	0.42903	0.396985	0.29657	0.23236	0.12792	0.094077	0.077687	0.032136	1.09415	1.6645	1.63575	1.4307	1.416	1.29804	1.25686	1.5382	1.13609	1.17129	1.03558	0.8276	0.85787	0.7574	0.763755	0.73477	0.557275	0.517495	NaN	1.137	0.87682	0.88772	0.96081	0.74818	0.78039	1.0511	0.51072	0.56284
1862_V	PRRC2C	Q9Y520	779	1.05745	1.44435	1.30905	1.276	1.3396	1.28615	1.3765	1.467	1.1829	1.24585	1.05299	1.00667	0.862905	0.850965	0.59541	0.495795	0.41713	0.309715	0.95153	1.17005	1.06675	1.06085	1.01304	1.104	1.07465	1.11385	1.05815	1.03202	1.04535	0.945565	1.08225	1.03094	1.04825	1.1373	0.9717	0.93961	1.0077	1.258	1.0027	1.0997	1.1326	1.0312	0.99921	1.13985	1.0232	0.82918
1874_V	PRRC2C	Q9Y520	2686	1.0552	1.0653	0.83961	0.96607	0.92605	0.961205	NaN	1.2938	0.713355	0.630815	0.50509	0.400415	0.299955	0.228105	NaN	0.106015	0.0789835	NaN	0.997985	0.98046	0.87118	0.94965	0.766105	0.87105	0.71241	1.0345	0.7247	0.6341	0.61265	0.58262	0.53352	0.427445	0.4503	0.40778	0.38544	0.32826	1.0098	NaN	0.63664	0.70908	0.70019	0.64302	NaN	1.0149	NaN	0.41601
1882_V	STAU2	E7EPX0	168	0.8076	NaN	1.5301	1.3065	1.2688	1.1878	1.3694	1.4708	1.0953	NaN	NaN	1.4886	1.508	1.4937	NaN	1.0269	1.3659	NaN	NaN	1.0288	1.0953	1.1705	1.3922	NaN	NaN	0.91039	1.2007	1.2903	1.2847	1.1543	1.1815	1.1424	NaN	NaN	NaN	NaN	NaN	NaN	NaN	0.98433	1.2218	0.96059	NaN	NaN	1.2164	NaN
1886_V	STAU2	E7EPX0	435	NaN	1.25485	1.26585	1.5908	NaN	1.2165	0.99874	1.1728	1.1136	1.1744	1.012	1.1904	1.0142	0.90066	1.05895	0.702415	0.696625	NaN	1.181	1.2506	1.09215	0.89526	1.0604	1.0966	1.22955	1.1718	1.14845	1.22765	1.0534	0.861025	0.94787	1.1183	1.12195	1.26145	1.0855	0.80572	1.0291	1.3646	1.1802	1.0956	NaN	1.1317	1.1187	1.0906	0.99871	NaN
1887_V	STAU2	E7EPX0	396	1.0381	1.08526	0.896945	1.00236	1.02755	1.02775	0.953555	1.06695	0.812555	0.979055	0.949605	0.94371	0.834035	0.82682	0.74045	0.625455	0.564425	0.58499	0.98284	0.947755	0.92528	0.92482	0.9227	0.900285	0.92031	0.91382	0.893375	0.945535	0.91823	0.90713	0.862775	0.86668	0.854265	0.95444	0.909735	0.88026	0.99951	1.0675	1.0806	0.81824	1.0312	1.0806	0.88027	0.944485	0.88781	0.94464
1890_V	STAU2	E7EPX0	420	1.16059	1.3179	1.13975	1.25456	1.08296	1.20568	0.972405	1.19195	0.99033	0.852335	1.17955	0.8303	0.644545	0.562625	0.64807	0.42377	0.34925	0.200735	0.961315	0.99806	1.1179	1.36285	1.02083	1.01862	1.0277	1.0963	1.04048	1.05474	0.96591	0.99961	1.0798	0.854625	0.986955	1.0388	0.99291	0.964875	1.0861	1.4648	0.99922	1.1657	1.1001	0.95042	1.07	0.95695	0.82009	0.83766
1895_V	TANK	Q92844	225	0.98799	1.509	1.3646	1.3213	1.46085	1.28555	1.17675	1.2358	1.37695	1.2382	1.1576	1.3135	0.9411	1.077	0.96655	0.963565	0.92034	0.805965	1.014	1.30695	1.4221	1.47685	1.1116	1.1957	1.50935	1.3404	1.3434	1.02403	1.53585	0.96135	1.1207	1.8136	1.0361	1.6112	NaN	0.75769	1.1498	1.1505	1.2568	1.1557	1.2748	1.1618	1.2176	1.22455	1.154	1.2403
1897_V	ARHGAP4	P98171	860	0.83764	0.89929	1.0111	0.8456	0.99168	0.87458	0.72885	1.0037	0.82333	0.762875	0.8007	0.88816	0.78678	0.759715	0.74639	0.660515	0.68221	0.8019	0.85007	1.3311	0.89972	0.74228	0.849885	1.2231	1.0551	0.98903	0.88843	0.75156	0.76251	0.74346	0.79358	0.793405	0.647205	0.703875	0.60436	0.642915	0.95024	0.96312	1.0989	0.89861	1.0445	1.1144	0.84136	0.8175	0.76923	0.77927
1902_V	ARHGAP4	P98171	901	0.979915	0.99704	1.02982	1.14645	0.988255	0.971615	0.98994	0.9645	0.82638	0.65306	0.73419	0.58413	0.46385	0.58879	0.34821	0.25458	0.18248	0.18071	1.2531	1.02561	1.0314	1.0763	0.905255	1.0538	0.989105	0.916785	0.96732	0.87991	0.92088	NaN	0.97512	NaN	0.76816	0.72691	0.64293	0.72764	NaN	0.93862	0.96352	0.73358	0.96027	0.87864	0.81732	0.937995	NaN	0.83601
1903_V	ARHGAP4	P98171	906	0.979915	0.99704	1.02982	1.14645	0.988255	0.971615	0.93848	0.9645	0.87308	0.77941	0.73419	0.58413	0.46385	0.58879	0.348165	0.26171	0.18248	0.18071	1.2531	1.02561	0.971205	1.0763	0.905255	1.0779	0.989105	0.916785	0.96732	0.87991	0.908825	0.86082	0.858385	0.897095	0.76816	0.75747	0.693095	0.72764	NaN	0.93862	0.96352	0.73358	0.96027	0.87864	0.81732	0.937995	NaN	0.83601
1906_V	ACIN1	Q9UKV3-5	256	0.946985	0.83409	0.77862	0.756715	0.67664	0.68339	0.62144	0.961335	NaN	0.48555	0.461335	0.33167	0.31251	0.21519	NaN	0.1651	NaN	NaN	NaN	0.88904	0.789635	0.767055	0.751435	0.670085	0.67663	1.02401	0.58793	0.586535	0.53319	0.444385	0.423735	0.44803	0.34885	0.36973	0.31623	0.24577	NaN	0.75464	0.71408	NaN	0.68162	0.61656	0.54659	0.706685	NaN	0.47024
1907_V	ACIN1	Q9UKV3-5	490	1.09455	1.11651	1.19565	1.0615	1.3305	1.02974	1.2519	1.06971	1.15405	1.24895	1.03368	1.12736	1.2669	1.2822	1.29775	1.20665	1.21005	1.2304	1.07272	1.1181	1.06705	1.25975	1.2372	1.17395	1.1899	0.992935	1.13335	1.07215	1.2116	1.1524	0.936535	1.21875	1.27455	1.31555	1.2954	1.25465	1.1243	1.3615	1.3397	1.2174	1.2165	1.2143	1.2248	1.19705	1.1491	1.3647
1909_V	ACIN1	Q9UKV3-5	410	NaN	NaN	NaN	1.0228	0.79952	1.1163	1.0621	0.89063	1.1635	0.87382	NaN	NaN	0.95873	1.0974	0.988275	1.2145	1.0961	1.008	0.9717	1.0411	1.0447	1.2145	1.03725	1.30115	1.01624	1.0255	1.4262	0.95043	0.86678	1.05995	NaN	1.3287	1.4029	1.0905	1.1761	1.3177	NaN	NaN	NaN	NaN	1.0476	1.0848	1.0411	0.91258	NaN	NaN
1912_V	ACIN1	Q9UKV3-5	551	1.15515	1.3007	1.6514	1.4842	1.333	1.30555	1.51195	1.375	1.4386	0.98664	1.03031	1.19351	1.18045	0.992115	0.93271	0.9068	0.69831	0.41565	0.90022	1.4417	1.49385	1.5525	1.5276	1.3069	1.21203	1.46235	1.3756	1.43135	1.76895	1.6751	1.4751	1.6194	NaN	1.6997	1.372	1.9186	NaN	NaN	NaN	2.6192	2.3208	NaN	NaN	2.0174	1.1322	1.8611
1913_V	ACIN1	Q9UKV3-5	837	1.0782	1.13625	0.923995	1.00914	0.90043	0.90982	0.845795	0.829725	0.792375	0.7925	0.61823	0.62431	0.51944	0.386505	0.33653	0.273485	0.384705	0.31113	1.1212	0.921455	0.90451	0.987825	0.92479	1.00925	0.856565	0.844015	0.86427	0.9858	0.8927	0.81281	0.89938	0.821925	1.84102	0.71465	0.856655	0.87193	1.1406	0.77542	0.84147	0.71618	0.69581	0.83639	0.85016	0.66849	0.68142	0.59593
1918_V	ACIN1	Q9UKV3-5	386	0.99531	0.628835	0.646605	0.655615	0.67214	0.666775	0.61432	0.604775	0.65615	0.648895	0.605785	0.678405	0.59497	0.63491	0.625795	0.618915	0.61491	0.615465	0.958725	0.648445	0.5953	0.61311	0.62986	0.62977	0.703165	0.66272	0.62023	0.637605	0.702755	0.631745	0.64555	0.70061	0.70034	0.71615	0.69088	0.683185	1.0356	0.586	0.48391	0.46758	0.52767	0.58344	0.52511	0.523245	0.5854	0.61985
1919_V	ACIN1	Q9UKV3-5	388	0.99238	0.623685	0.646605	0.655615	0.662815	0.646795	0.61432	0.612845	0.65615	0.648895	0.591475	0.678405	0.59497	0.63491	0.625795	0.618915	0.61491	0.615465	0.958725	0.648445	0.5953	0.61311	0.62882	0.624235	0.66715	0.66272	0.63444	0.637605	0.707575	0.631745	0.64555	0.68013	0.67122	0.69191	0.69088	0.687965	1.0356	0.58688	0.49843	0.46758	0.52767	0.5551	0.52511	0.523245	0.5854	0.61985
1927_V	ACIN1	Q9UKV3-5	991	1.02705	0.970145	0.968675	0.91912	0.949795	0.93015	0.897815	0.905335	1.0091	0.95693	0.989585	0.969135	0.95594	0.948165	0.95536	0.94996	0.94214	0.92464	1.01184	0.9203	0.962575	0.937645	0.96207	0.968515	0.90361	0.91391	0.9063	0.97891	0.95938	0.897575	0.956545	0.9733	0.913015	0.938305	0.915105	0.968655	0.99352	0.80467	0.81915	0.84121	0.95594	0.91757	0.92384	0.89018	0.90508	0.90907
1929_V	ACIN1	Q9UKV3-5	365	1.3704	1.60765	1.3875	1.25035	1.6956	1.6911	1.53075	1.08122	1.5953	2.1146	1.24515	1.19669	1.4039	1.5975	1.3291	1.57435	1.8132	1.3641	1.01382	0.999645	1.3043	1.5469	1.5536	1.20135	1.01187	1.61125	1.56985	1.3999	1.1579	2.08405	1.73635	1.81	1.1951	1.11594	1.7676	1.37485	1.0309	1.0684	0.9677	1.347	0.87772	1.3269	1.1963	1.4441	0.99365	1.7938
1930_V	PABPC1	P11940	315	0.94424	0.85545	0.90226	1.0811	0.92816	1.04392	0.927295	0.87355	1.05207	0.924725	0.83785	1.1684	1.21168	0.96396	0.94114	0.88795	0.9385	0.93343	0.92264	1.11414	0.906505	0.88734	0.87887	1.0107	1.01874	0.76819	0.91175	1.3219	0.995085	0.938265	0.920215	1.0803	0.88692	0.91449	0.931915	0.879165	0.82844	0.82094	0.87453	0.91138	0.74737	0.95078	NaN	0.796075	NaN	1.0705
1934_V	ERBB2IP	Q96RT1	569	1.04314	0.903315	0.892505	0.896255	0.931565	0.697555	0.978945	0.8972	1.03614	0.931025	0.92379	0.99824	0.992935	0.904695	0.767045	0.858315	0.90717	0.797425	1.0186	0.712485	0.91657	0.915705	0.94476	0.85072	0.80077	0.780185	0.96138	0.886515	0.911965	0.81187	0.959555	0.92857	0.79712	0.8405	0.711605	0.864195	1.0235	1.1025	0.45001	0.66681	1.2117	0.87574	0.6587	0.58221	0.76375	0.83962
1938_V	ERBB2IP	Q96RT1	857	1.08525	0.95243	0.968225	1.0298	1.03521	0.908515	1.07534	1.1454	1.07735	1.1073	1.04895	1.0457	0.97762	0.91901	0.771855	1.0451	0.91883	1.044	1.1492	0.79302	0.80549	0.809035	0.86783	0.91216	0.78075	0.78785	0.88566	0.8359	NaN	NaN	NaN	0.81304	NaN	NaN	0.74165	0.84518	0.91744	0.79353	NaN	0.63082	0.74548	0.76637	NaN	0.63449	0.72579	0.75801
1945_V	ASMTL	O95671	239	1.0754	1.3798	1.3146	1.4876	1.2666	1.2991	1.41585	1.2581	1.34055	1.20295	NaN	1.3698	1.2143	NaN	1.3516	1.1811	1.205	1.02254	1.0403	1.3806	1.4108	1.2788	1.4679	1.5893	1.3131	1.3063	1.37625	NaN	1.35	1.5312	1.5332	1.3596	1.39105	1.484	1.49485	1.6007	1.1188	1.27	1.2153	NaN	NaN	1.2121	NaN	1.24545	1.7013	NaN
1950_V	EIF2B4	Q9UI10	130	0.90561	1.5236	NaN	1.2933	1.3414	1.50765	1.5799	1.1148	1.5401	1.4526	1.5019	NaN	1.4191	1.6392	1.4054	1.5037	1.3081	1.4034	0.96079	1.29245	1.36025	1.37985	1.35435	1.4743	1.3481	0.93588	1.658	NaN	NaN	1.4036	1.5487	1.59335	NaN	NaN	NaN	1.615	0.81744	NaN	NaN	NaN	1.3164	1.2634	NaN	1.3867	NaN	NaN
1954_V	ZC3H18	Q86VM9	534	0.93945	0.96705	1.01373	1.1662	1.0978	1.40775	1.2955	1.0156	1.13983	1.2129	1.1226	1.13485	1.13337	1.04409	1.3466	1.0684	0.97925	1.01145	0.962985	1.1139	1.02315	1.1427	1.3901	1.03644	1.02013	0.975775	1.19225	0.96257	1.24245	0.902775	0.92479	0.984275	0.91206	1.03754	1.1353	1.0706	0.88357	1.0385	0.87629	0.98911	1.1327	0.96491	1.1872	1.00301	1.1054	0.99649
1963_V	DST	Q03001	1382	0.94275	0.97546	0.57253	0.75699	0.80519	0.63806	0.877425	0.82303	0.98391	0.98745	0.84029	0.76626	0.95194	0.79067	0.78471	0.93668	0.72666	0.79293	1.00653	0.85267	0.73035	0.76796	0.80019	0.83775	0.56105	0.71038	0.84627	0.96273	0.73722	0.52293	0.71608	0.8102	0.67782	0.7084	0.658055	0.681305	NaN	0.54398	0.71195	1.0434	1.0078	0.73493	0.92872	0.5531	0.82335	0.70701
1972_V	ELAC2	Q9BQ52	199	1.0272	0.989555	0.92919	0.95115	0.988725	1.01235	0.993635	0.89991	0.94079	0.8555	0.899075	0.882315	0.9541	0.82907	0.923615	0.89552	0.87719	0.9032	1.03905	0.941755	0.917825	0.95673	0.90804	0.98584	0.906325	0.80622	0.98476	0.846175	0.964435	1.04588	1.04462	0.960195	0.93582	0.997655	0.95649	0.97994	0.9557	1.0006	0.95782	0.84734	0.95945	0.93468	0.91159	0.874485	0.91005	0.94935
1973_V	ELAC2	Q9BQ52	208	1.04072	0.67975	0.61728	0.64284	0.63142	0.707165	0.597185	0.773955	0.67047	0.658605	0.58329	0.62381	0.65075	0.656625	0.625675	0.616215	0.6574	0.59476	1.0168	0.65261	0.607825	0.751545	0.675755	0.67661	0.867715	0.810585	0.745745	0.69159	0.77843	0.71227	0.66813	0.71322	0.73745	0.765065	0.693865	0.70722	1.0611	0.61226	0.65003	0.57502	0.65837	0.69513	0.61639	0.678625	0.64108	0.63575
1979_V	PSEN1	P49768	367	0.985825	0.8292	0.77496	NaN	0.87659	0.58082	0.884835	0.97133	0.866085	0.797325	0.811045	0.73157	0.81323	0.78527	0.58204	0.79506	0.83776	0.65779	1.02703	0.6041	0.601335	0.665235	0.66909	0.60051	0.662475	0.83303	0.66732	NaN	0.56512	0.514295	0.63169	0.62665	NaN	0.63095	0.50287	0.50541	1.152	0.68158	NaN	0.57502	0.57639	0.70647	0.73727	0.58056	0.60637	0.59635
1980_V	EYA4	O95677	361	0.90378	0.847915	0.839285	0.79428	0.89493	0.95052	0.91425	0.831525	0.84655	0.84636	0.89804	0.892575	0.84983	0.824455	0.874285	0.837865	0.873305	0.83141	0.831225	0.82028	0.81231	0.835555	0.826685	0.76432	0.735945	0.8104	0.825245	0.732905	0.783335	0.76471	0.85177	0.773485	0.84437	0.808025	0.775005	0.8665	0.87542	0.81811	0.74753	0.77825	0.82495	0.80487	0.85322	0.7674	0.78905	0.81663
1984_V	EFR3B	Q9Y2G0	689	0.973415	0.811885	1.1385	0.785415	0.81102	0.67877	0.907565	0.87315	0.796395	0.998435	0.76675	0.877865	0.84762	0.812085	0.46241	0.823745	0.73959	0.96067	0.82522	NaN	0.66478	0.44562	0.5135	NaN	0.84398	0.56508	0.64402	0.718945	0.562875	0.49121	0.75691	NaN	0.533215	0.53874	0.4388	0.399115	0.90087	0.67791	0.48571	NaN	0.57561	NaN	0.70268	0.64627	NaN	NaN
1986_V	CAST	G5E9D3	619	0.77278	0.90131	1.1234	1.1449	0.79719	0.54251	0.42654	1.26497	1.0933	0.878575	0.711945	0.68927	NaN	NaN	NaN	0.53698	0.63109	NaN	NaN	1.0148	0.83418	1.0454	1.1122	0.89114	NaN	NaN	NaN	1.0246	0.97215	0.78713	0.904385	0.76163	0.69123	0.57036	0.92476	0.8677	NaN	0.91122	1.4168	0.99559	0.74038	0.91834	NaN	1.4157	1.3752	1.0359
1992_V	CAST	G5E9D3	285	0.929625	1.14285	1.20135	1.23025	1.16575	1.18395	1.17085	1.0485	1.11691	1.10255	1.103	1.15265	1.0891	0.980565	0.92165	1.00814	1.01469	0.89081	0.997195	1.28255	1.2263	1.2293	1.22395	1.1669	1.32835	1.3228	1.1211	1.1582	1.1684	1.2176	1.2528	1.09995	1.212	1.33405	1.15545	1.07045	1.0883	1.3504	1.3683	1.3312	1.2112	1.3465	1.4782	1.2675	1.3452	1.2888
1995_V	CAST	G5E9D3	408	1.10675	0.97826	0.89423	0.83473	0.79303	NaN	0.88775	1.0542	NaN	0.68754	0.631235	0.64809	0.653405	0.628905	0.72478	0.638315	0.57837	0.630675	1.0449	0.91173	0.93588	0.66689	0.921835	0.90935	0.99065	0.84399	0.64078	0.68021	0.72088	0.74623	0.77782	0.93311	0.635185	0.702075	0.72088	0.58537	0.94002	0.98406	0.95907	1.1225	0.87483	0.94814	NaN	1.00656	0.92937	0.83835
1996_V	CAST	G5E9D3	175	0.93368	1.11905	1.2135	1.216	1.2478	1.1321	1.6622	1.04229	0.81894	1.14975	1.13428	1.2368	1.0172	0.972255	1.1258	0.87627	0.915065	0.795775	0.904185	0.971785	0.92144	0.95522	1.03823	1.03035	0.92194	0.8082	0.897685	0.82326	0.81248	0.835125	1.0542	0.96458	0.90188	0.75855	0.748165	0.732735	1.1937	0.97346	NaN	1.0228	0.93233	0.85709	0.92189	1.165	0.78105	1.0799
1998_V	CAST	G5E9D3	453	1.06365	0.73039	0.65791	0.70273	0.73937	0.67887	0.57553	NaN	NaN	NaN	NaN	NaN	NaN	0.58661	0.52229	0.43618	0.33583	0.32759	1.0694	NaN	0.60745	0.73656	0.66307	NaN	0.7137	0.92276	0.53343	0.60318	0.53197	NaN	0.46665	0.38401	0.35989	NaN	0.38273	NaN	NaN	0.67853	NaN	0.61222	0.65994	0.63647	0.55662	0.55387	0.41107	NaN
2003_V	MTA1	Q13330	386	1.03286	0.819375	0.87464	0.81418	0.868195	0.88615	0.674195	0.994265	0.69056	0.655755	0.56795	0.532935	0.45447	0.316225	0.3146	0.23768	0.18199	0.20354	1.03696	0.8472	0.90946	0.91287	1.0145	0.97851	0.931925	0.98166	1.07815	0.942005	1.04106	0.85061	0.76873	0.80707	0.57386	0.628355	0.76805	0.59093	1.1655	0.80743	0.83602	0.69965	0.75416	0.90939	0.79084	0.728	0.63857	0.61004
2004_V	MTA1	Q13330	520	0.9509	1.00948	0.97309	0.9506	1.0149	1.0871	0.9216	1.3312	1.03151	0.81381	NaN	0.90347	1.0795	0.92363	0.96675	1.0905	0.95271	0.97411	NaN	1.0891	1.0068	0.93164	1.19825	1.1408	1.04716	1.00088	1.11302	1.2293	1.1424	1.2106	0.93818	1.203	NaN	1.02715	1.0897	NaN	0.93166	1.028	NaN	1.0794	NaN	NaN	NaN	0.99701	1.0317	1.1084
2005_V	MTA1	Q13330	449	0.975875	0.94127	0.95599	0.947595	0.805315	0.99449	0.827265	0.950475	0.826235	0.72492	0.870285	0.607585	0.606925	0.533625	0.47396	0.36234	0.33789	0.282785	1.06715	0.93173	1.09956	0.90483	0.940325	0.97138	1.1981	0.93224	0.97378	1.06445	0.97392	0.915445	0.91079	NaN	0.810485	0.79054	0.75038	0.936835	0.91934	0.92831	0.72554	0.82464	0.72225	0.73422	0.80294	0.9869	0.59675	0.68122
2008_V	MTA1	Q13330	576	1.05299	0.98928	0.866505	0.922015	0.813005	0.953555	0.818055	0.96804	0.69514	0.66773	0.55221	0.5074	0.36303	0.32564	0.217415	0.16821	0.141305	0.104688	0.920695	0.871365	1.16235	0.97729	0.87544	0.935865	1.0836	0.8071	1.01287	1.00211	0.936115	0.91466	0.99716	0.89925	0.880515	0.83233	0.78864	0.84212	0.99528	0.87511	0.95828	0.81505	0.80709	0.82252	0.6371	0.71942	0.5302	0.52493
2015_V	DAGLB	Q8NCG7	579	0.91422	0.90058	1.2185	0.94775	1.02493	0.93754	0.93683	1.03782	0.991365	0.89991	NaN	1.0821	0.78419	0.84838	0.87835	0.79438	0.601015	0.61899	1.00912	0.871515	0.927465	1.01872	1.10518	0.9937	0.93021	1.2093	1.02158	1.02191	0.86225	1.1315	0.93873	0.89846	0.951575	0.93179	0.97919	0.986095	1.101	1.0817	1.4581	0.85398	0.97567	0.78203	1.0826	0.80246	NaN	0.85444
2016_V	BPTF	Q12830	1300	1.03283	1.1074	1.09814	1.01036	0.866165	1.02958	1.00088	1.1628	1.13516	1.01754	0.83484	0.77228	0.856065	0.67362	0.81027	0.88533	0.62745	0.557465	0.867035	1.1207	1.03716	1.16545	0.97328	1.1402	0.95309	1.0853	1.09005	1.066	0.98036	0.99017	0.907165	0.808905	0.89514	0.731805	0.69602	0.77844	0.90355	0.98312	0.9507	1.0419	0.97156	1.2153	1.1505	1.0466	0.95271	0.98948
2017_V	BPTF	Q12830	572	NaN	0.85335	1.2209	0.84443	NaN	1.3768	NaN	0.78849	NaN	1.02876	0.937325	0.954305	0.841865	1.09329	1.0653	0.84155	0.969965	0.915655	NaN	0.67436	NaN	0.65673	0.73686	0.764495	0.89475	0.58207	0.64128	0.87844	NaN	0.98959	NaN	0.63482	NaN	0.49076	0.72578	0.80611	NaN	0.83505	1.0508	1.0905	0.89056	0.81979	0.97381	0.93594	1.0523	NaN
2019_V	BPTF	Q12830	2370	1.09201	1.34765	1.2771	1.11655	1.2311	1.2513	1.1204	1.2761	1.06481	0.97201	1.04801	0.920515	0.978705	0.741525	0.908095	0.82977	0.74739	0.820455	0.90569	1.0469	1.2013	1.14045	0.92775	1.1255	1.0642	1.1808	1.0339	0.90835	0.95932	1.0455	0.96005	0.83004	0.93819	0.70878	0.922225	0.799165	0.86657	1.1993	1.0311	1.2056	1.0699	0.91949	0.97565	1.0175	1.0492	1.0046
2020_V	BPTF	Q12830	761	1.2138	0.92323	NaN	1.03446	0.902225	1.0575	NaN	1.0107	0.85165	0.83661	0.91282	0.91717	0.76017	0.57651	0.88079	0.72866	0.7161	0.58088	1.2577	1.15165	0.95047	0.95014	NaN	NaN	0.886685	1.1303	1.06	0.895935	0.859125	NaN	0.86227	0.942	0.98374	0.8605	0.82736	0.75225	1.0447	NaN	0.82774	1.1485	NaN	0.82548	0.74993	0.91468	NaN	NaN
2021_V	BPTF	Q12830	763	NaN	1.1562	1.0328	NaN	NaN	NaN	1.0619	1.1493	NaN	NaN	0.81285	0.79997	0.7244	0.58548	0.58115	0.76178	NaN	NaN	1.0734	NaN	0.95047	NaN	0.925325	0.88692	NaN	NaN	0.89807	NaN	NaN	0.830365	0.89427	0.64112	0.87124	0.67776	0.74011	0.78367	NaN	0.7953	0.82774	NaN	0.90687	0.82548	NaN	0.75899	0.58543	0.67488
2022_V	BPTF	Q12830	2098	0.862715	0.88647	0.850895	0.77173	0.705785	0.82348	0.664865	1.03541	0.56702	0.477015	0.381495	0.278235	0.21799	0.14595	0.12044	NaN	NaN	NaN	0.9032	0.974995	0.87856	0.925075	0.878455	0.817085	0.739445	0.987205	0.74146	0.706535	0.66648	0.556335	0.56592	0.488725	0.48435	0.423085	0.35593	0.306415	NaN	0.64362	0.66459	0.58205	0.60937	0.57358	0.47054	0.63733	0.31925	0.2871
2027_V	TCOF1	Q13428-7	906	0.959785	0.90967	1.2593	0.99103	0.916485	0.801585	0.41968	0.83041	0.609095	0.757435	0.5418	0.40377	0.38612	0.522285	0.26981	0.190945	0.16816	0.124175	0.942355	1.05842	0.82941	0.81438	0.899075	0.82898	0.76694	0.993845	0.753175	1.1593	0.811625	0.842315	0.72516	0.8546	0.712695	0.45627	0.576415	0.73477	0.86337	NaN	0.75448	0.76084	0.80413	0.84779	1.8529	0.83401	0.49037	0.76547
2029_V	TCOF1	Q13428-7	1191	0.95173	1.02595	1.04133	1.05399	0.99052	1.0939	1.01262	1.07095	1.00662	0.967285	0.98832	0.961915	0.8502	0.75276	0.74363	0.718275	0.70064	0.69402	0.95886	1.1459	1.07447	1.044	1.03126	1.08105	1.02864	1.1464	1.03845	1.1276	1.06055	1.10005	1.0946	0.961285	1.05035	0.9801	0.91652	0.995745	0.99583	1.1702	1.0956	1.194	1.0239	1.0566	0.95614	1.04516	0.87487	0.88593
2031_V	TCOF1	Q13428-7	1220	0.930685	1.1529	1.10345	1.19825	1.03615	1.2084	1.02998	1.0068	0.96083	0.891315	0.905125	0.92766	0.866735	0.70568	0.703165	0.623655	0.5315	0.555855	1.12885	1.0211	1.0481	1.0906	1.14165	1.19925	1.1218	1.1164	1.1813	1.01325	1.14874	1.0793	0.931495	0.943345	0.80405	0.929335	0.834255	0.84318	1.1031	1.1486	0.99545	1.1629	1.1733	1.1623	1.1581	1.0337	1.0387	1.0263
2032_V	TCOF1	Q13428-7	1370	0.94455	0.9244	0.933	0.748015	0.81174	0.81118	0.757565	1.09167	0.760595	0.84231	0.668165	0.493105	0.52041	0.392325	0.398135	0.325635	0.29201	0.306895	0.9153	0.970715	0.909805	0.9257	0.870375	0.89541	0.768125	1.1462	0.793295	0.70845	0.64444	0.5953	0.58196	0.48551	0.4687	0.855045	0.363675	0.33624	1.1078	1.0129	1.0052	0.96823	0.86335	0.91093	0.75136	0.82273	0.75595	0.65965
2033_V	TCOF1	Q13428-7	1373	0.97492	0.986595	1.1465	1.0711	1.1972	1.15905	1.27015	0.79773	1.2178	1.1428	1.1197	1.336	1.2172	0.9423	1.253	1.1495	1.19375	1.2791	0.91889	0.890915	1.07875	1.04618	1.286	1.04927	1.1596	0.60741	1.2008	1.2185	1.25495	1.1938	1.3141	1.2226	1.19575	1.201	1.2663	1.2103	1.061	0.93632	1.21	0.97448	1.0902	1.1928	1.1883	1.1641	1.1575	1.1379
2036_V	TCOF1	Q13428-7	1341	0.857915	1.02562	1.10545	0.91505	1.04109	1.0536	1.06425	1.03785	1.07155	0.96562	0.969925	0.94788	0.97794	0.867185	1.03982	0.871585	0.890815	0.87587	0.940265	0.983665	1.18195	1.01365	1.08045	1.02665	1.1286	0.954345	1.0628	1.0717	0.943085	1.0991	1.03315	0.959065	0.942955	0.92657	0.97597	0.968565	0.94555	1.0951	1.1358	1.3056	1.1656	1.0948	1.0467	1.05625	0.87623	0.98177
2042_V	TCOF1	Q13428-7	583	0.880545	0.908515	0.897755	1.15295	0.84925	0.778805	0.759495	1.16637	0.844495	0.620855	0.783735	0.549995	0.527215	0.415715	0.41104	0.36369	0.255555	0.235585	0.97524	0.801445	0.927315	0.950135	1.00541	1.0889	1.07135	0.880855	0.950485	0.949085	0.94436	1.03987	0.871515	0.91114	1.06175	0.76689	0.733845	0.739095	1.2539	0.8065	0.87513	0.92704	0.77057	0.92631	0.93062	0.904275	0.88679	0.649
2043_V	TCOF1	Q13428-7	503	1.1511	1.54275	1.21455	1.19998	1.2507	1.2644	1.0543	1.2567	1.027	0.950305	0.81075	0.837305	0.6952	0.77645	0.57921	0.48585	0.52389	0.43844	1.24835	1.2821	1.41025	1.20585	1.11205	1.2123	1.3927	1.11767	1.17935	1.203	1.07069	1.12815	1.05028	0.89842	0.94984	0.888675	0.87933	0.78845	NaN	1.5587	1.6296	1.3498	1.4159	1.6008	1.3279	1.4893	1.2428	1.3171
2046_V	TCOF1	Q13428-7	381	0.88301	0.83657	0.912615	0.85205	0.911025	1.0017	0.724455	0.45798	0.941455	0.77168	0.843975	0.736095	0.76289	0.63945	0.63769	0.518575	0.45429	0.504225	0.89517	0.967285	1.07776	0.950695	0.87334	0.789605	0.98049	0.71295	0.850245	0.65599	0.887555	0.926695	0.810975	0.86896	0.843695	0.72276	0.727965	0.998545	0.38315	0.76127	0.98228	0.86399	0.71166	0.90744	NaN	0.70784	0.71953	NaN
2048_V	TCOF1	Q13428-7	156	0.909485	0.831515	0.867185	0.82576	0.901295	0.891635	0.847385	0.846715	0.80563	0.714365	0.74696	0.659675	0.642705	0.56806	0.626845	0.491735	0.495895	0.472655	0.90854	0.859585	0.87737	0.912245	0.860585	0.882625	0.84199	0.79309	0.854675	0.75895	0.74424	0.724025	0.757685	0.669325	0.660665	0.644225	0.60288	0.53217	0.92733	1.0304	0.90755	0.90035	0.89298	0.86839	0.78456	0.82368	0.76839	0.75671
2051_V	PLA2G4A	P47712	727	1.0021	0.80515	0.76211	0.753695	0.68196	0.67075	0.69926	0.75448	0.60464	0.71837	0.58703	0.45424	0.29422	0.55255	0.46663	0.5344	0.41523	0.5557	1.0748	0.73549	0.91281	0.7134	0.69543	0.83667	0.62109	0.75324	0.71012	0.54331	0.70633	0.63524	0.55819	0.43017	0.60027	0.56737	0.50364	NaN	0.94679	0.6855	0.79893	0.69056	0.78309	0.72335	0.71063	0.70611	0.63783	0.59706
2052_V	PLA2G4A	P47712	729	0.89174	0.697605	0.626425	0.59591	0.528935	0.56143	0.6226	0.88653	0.492	0.46847	0.443475	0.40261	0.35506	0.39175	0.321415	0.52465	0.28891	0.3335	NaN	NaN	NaN	0.479095	0.521225	0.500235	0.44755	1.0071	0.42834	0.37961	0.4068	0.34594	0.40197	0.46495	0.41892	0.36685	0.291625	0.22073	0.85815	0.63795	NaN	0.4957	0.59495	0.45673	0.45448	0.791865	NaN	0.39375
2065_V	SP100	P23497	157	1.10825	1.18315	1.33145	1.3435	1.2569	1.28795	1.4584	0.94966	1.3498	1.2905	1.3894	1.40825	1.38885	1.3537	1.3805	1.27135	1.31495	1.3694	0.979305	1.23415	1.28895	1.1244	1.16005	1.2646	1.3693	1.1887	1.3075	1.36225	1.2647	1.4118	1.25625	1.33955	1.32575	1.3921	1.37245	1.28925	1.1315	1.3156	1.1454	1.1559	1.2337	1.1609	1.3305	1.08375	1.3568	1.3925
2066_V	SP100	P23497	18	0.952555	0.965395	0.96839	0.99892	0.95655	0.945315	1.02612	1.0337	0.97823	0.8786	0.8256	0.532165	0.9496	0.9002	0.803905	0.83034	0.82948	0.828605	1.1329	0.96661	0.98006	1.04855	1.0728	0.89926	1.03205	0.98268	0.899115	0.949245	1.01321	1.00061	0.897515	1.041	0.90774	0.89362	0.865835	0.8383	1.2291	1.0232	0.91484	0.99223	0.97552	NaN	0.95309	1.03645	0.93063	0.92883
2069_V	GTF2F1	P35269	385	1.06459	1.11	1.06395	1.11165	1.0682	1.1098	1.12065	0.96814	1.00361	0.816695	0.789455	0.753505	0.684165	0.646425	0.522415	0.49314	0.52409	0.464775	1.08242	1.10945	1.1256	1.1367	1.1284	1.1867	1.11864	1.05517	1.1611	0.94342	1.06915	1.12035	1.00475	1.01562	0.95287	0.99259	1.08273	0.95107	0.97256	1.033	1.0358	0.97687	0.96632	0.93197	0.91725	0.86129	0.76703	0.75494
2070_V	GTF2F1	P35269	391	0.99832	1.1056	1.1126	1.161	1.1047	1.0951	1.2763	NaN	0.951145	0.805475	0.79312	0.76047	0.68606	0.62977	0.56761	0.52721	0.518835	0.47399	1.06324	1.1075	0.97864	1.14155	1.03204	1.21185	1.3569	0.95975	1.1097	NaN	NaN	1.2967	0.99606	1.04492	1.06235	0.97561	1.3645	0.91244	0.9583	0.99918	1.1075	0.95855	1.0294	0.93197	1.0112	0.94581	0.78125	0.81833
2073_V	GTF2F1	P35269	433	0.92583	0.76775	1.2525	0.74164	0.67391	0.845665	0.58874	0.76797	0.47264	0.39774	0.28816	0.35457	0.17065	0.256735	0.17368	0.16989	0.15638	0.14216	0.989705	0.66078	2.54425	0.61056	0.60895	0.63231	0.49711	0.709115	0.487735	0.39454	0.437725	0.35499	0.637065	0.294025	0.25485	0.22562	0.207685	0.787715	0.96314	0.65275	0.59153	0.66589	0.64908	0.58562	0.55015	0.4958	0.45944	NaN
2079_V	DUS2L	Q9NX74	445	1.16735	1.3851	1.08916	0.95998	0.86916	1.1344	0.89852	0.97072	NaN	0.70324	0.74244	0.61653	0.73656	0.53924	0.61353	0.33425	0.32571	0.30911	0.93856	1.322	0.75619	0.61626	1.5381	0.9277	NaN	0.76961	1.5084	0.64798	0.71857	0.564	NaN	0.63859	0.77483	0.483715	0.664335	0.54684	1.0558	0.8568	0.69593	NaN	0.63159	NaN	1.0894	0.80847	0.51929	0.62207
2081_V	EIF4G1	Q04637-3	1169	1.15896	0.530855	0.468405	0.4064	0.38926	0.34312	0.33783	1.14882	0.34067	0.29573	0.247675	0.21929	0.23729	0.229495	0.27176	0.204465	0.238525	0.27454	1.0951	0.51815	0.39305	0.401615	0.397445	0.56282	0.30243	1.56665	0.26492	0.304955	0.29946	0.221555	0.310385	0.28674	0.23001	NaN	0.238495	0.17494	0.90131	0.54331	0.40266	0.41282	0.39828	0.26227	0.37418	0.634925	0.37543	0.36767
2082_V	EIF4G1	Q04637-3	1191	1.0243	0.944825	1.01425	0.97319	0.99215	0.967135	0.954855	1.00965	0.934025	0.865665	0.892315	0.85341	0.802125	0.824805	0.77519	0.70311	0.680905	0.599215	1.00126	1.00957	1.057	1.02155	1.02863	0.96808	0.9486	1.01065	0.897145	0.94716	0.932755	0.918735	0.906105	0.890875	0.883185	0.88057	0.870445	0.878405	1.0326	0.98842	0.87036	0.99703	1.0023	0.9684	0.89625	0.95122	0.92093	0.95128
2083_V	EIF4G1	Q04637-3	1037	NaN	0.441085	0.46055	0.397345	0.45929	0.449585	0.35805	0.660245	0.51149	0.48189	0.36301	0.44353	0.33619	0.32952	0.31147	0.49363	0.34788	0.387895	1.3168	0.54768	0.57411	NaN	0.441605	0.485475	0.35156	1.21422	0.28671	NaN	NaN	0.52	0.58881	0.50822	0.42525	0.40001	0.65608	0.59789	NaN	0.51429	0.34	0.43377	0.52703	0.75138	0.4671	0.62122	0.54547	0.60881
2084_V	EIF4G1	Q04637-3	1052	1.0526	0.74779	0.834605	0.733785	0.641265	0.603515	0.68376	0.998555	0.606435	0.58937	0.56596	0.48278	0.40211	0.389045	0.372885	0.312265	0.269675	0.31075	0.985475	0.7501	0.77369	0.68019	0.614755	0.6295	0.567215	1.03242	0.59935	0.518155	0.46535	0.529275	0.47865	0.43082	0.40021	0.36792	0.355545	0.37645	1.0009	0.60389	0.62013	0.58714	0.66243	0.58975	0.5413	0.682585	0.46115	0.46037
2093_V	ARFGAP1	Q8N6T3	150	0.7402	1.1091	NaN	NaN	0.88463	NaN	NaN	0.93746	NaN	NaN	0.6495	0.599955	NaN	0.6437	0.49514	0.48553	0.62199	0.32758	1.133	1.0679	1.0379	1.0059	NaN	0.82629	0.97379	1.0193	0.727865	0.820075	NaN	0.75899	0.6594	NaN	NaN	NaN	NaN	NaN	0.89683	0.86763	0.86051	0.78174	0.87094	0.92095	0.79226	0.93978	NaN	0.61807
2099_V	MAP4	E7EVA0	2044	1.00806	0.87626	0.81785	1.09854	1.22785	1.02449	1.6202	0.71617	0.9645	0.984805	0.77544	0.70754	0.572975	NaN	0.42321	0.35275	0.50742	0.26633	0.895405	0.83269	1.3469	0.875785	0.961445	0.89428	0.98567	0.694955	0.88765	1.14595	0.927035	0.5442	0.73789	0.55503	0.633395	1.02283	0.791425	1.1024	0.77647	0.95241	NaN	NaN	0.84032	NaN	0.91698	NaN	NaN	NaN
2102_V	MAP4	E7EVA0	524	0.91091	0.83453	0.85044	0.708975	0.660275	0.937905	0.89526	0.73985	0.805545	0.852615	0.749525	0.9243	0.840595	0.80902	0.70721	0.82971	1.0372	0.858495	0.94445	0.788685	0.846345	0.693875	0.79751	0.842615	0.8599	0.733445	0.83184	0.77257	0.762655	0.625205	0.69986	0.732025	0.84613	0.793265	0.907425	0.81425	0.88372	0.68405	0.62832	0.66344	0.66202	0.59316	0.80602	0.659465	0.63729	0.72315
2104_V	MAP4	E7EVA0	2296	1.2043	1.1369	1.10196	1.1532	1.16138	1.1991	1.1896	1.267	1.08715	1.11215	1.12827	1.2413	1.06601	1.13395	1.0797	1.051	1.05459	1.04333	1.2789	1.19345	1.195	1.12165	NaN	1.1083	1.0216	1.3865	1.03345	0.98343	1.0682	0.99514	1.12685	1.02573	1.0287	0.963845	0.95223	0.939075	1.2517	1.2955	1.1748	1.2615	1.1634	1.0295	1.0338	1.219	1.0765	NaN
2108_V	MAP4	E7EVA0	375	1.09245	0.745615	0.77587	1.1855	0.869645	1.1204	0.74018	0.879325	0.86631	0.955735	1.05625	0.886775	0.76134	0.927465	0.72024	0.68383	0.718655	0.616925	0.882865	1.3347	1.03738	0.86255	0.998595	0.938285	0.902095	1.23255	0.88901	0.994175	0.901535	1.07905	0.8347	0.99769	1.3145	0.99217	0.549055	0.761925	1.067	1.6602	0.60082	1.0786	0.89598	1.3061	0.9857	0.88619	1.3788	1.0157
2110_V	MAP4	E7EVA0	653	0.90689	1.09145	1.11184	1.17505	1.17195	1.22285	1.3629	0.88018	1.08225	1.17795	1.2262	1.20725	1.193	1.2548	1.21265	0.997475	1.09865	0.90431	0.88974	1.15395	1.06737	1.03892	1.13985	1.06875	1.2124	0.8989	1.25285	1.3219	1.2589	1.16765	1.25635	1.1108	1.1058	1.2683	1.04465	1.13815	0.99482	1.3344	1.2769	1.2113	1.2794	1.2283	1.0755	1.05345	1.1973	1.2104
2111_V	MAP4	E7EVA0	1679	1.27625	1.18195	1.28125	1.3786	1.27665	1.55765	1.12715	1.20155	1.6727	1.48685	1.23875	1.45832	1.3717	1.36895	1.0435	1.14654	1.22364	1.19575	0.90776	1.2231	1.19255	1.1676	1.10566	1.1668	1.23445	1.26075	1.31185	1.25205	1.23	1.0911	0.99642	1.15745	1.2759	1.15286	1.20915	1.24385	1.1652	1.1932	1.3248	1.1222	1.3223	NaN	1.5015	1.1047	1.4629	1.1929
2115_V	MAP4	E7EVA0	1858	0.90871	0.8083	0.768055	0.61243	0.76598	0.5916	0.67058	1.0136	0.34561	0.37772	0.29136	0.21884	0.15928	0.15392	0.114096	0.10948	0.0814885	0.059878	0.712245	0.843195	0.77812	0.67585	0.520625	0.644175	0.51218	1.10235	0.40451	0.34722	0.25914	0.219815	0.208525	0.20378	0.15533	0.144575	0.12589	0.0882685	0.87347	1.0062	0.69972	0.67791	NaN	0.57804	NaN	0.58714	NaN	NaN
2120_V	MAP4	E7EVA0	1970	0.945575	1.0501	0.87437	0.79307	1.06035	1.1244	NaN	0.9054	NaN	1.0737	NaN	0.865925	0.944475	0.87469	0.7755	0.712535	0.57519	0.56184	0.970945	1.1766	1.1701	1.1232	1.10005	1.1623	0.94426	1.0841	1.14025	1.18825	1.1308	1.02873	1.0454	1.19125	1.1349	1.1795	NaN	1.1379	0.94606	1.0494	1.0335	1.1122	1.2206	NaN	0.96543	1.1267	NaN	NaN
2122_V	MAP4	E7EVA0	2218	0.971285	0.896875	1.13559	1.16825	1.2223	1.37735	1.17835	0.841905	1.17275	1.39215	1.2135	1.24923	1.20355	1.5322	1.08485	0.961685	1.30999	0.998525	0.959985	1.07101	1.32645	0.97667	1.2162	1.15935	1.16735	0.657355	1.33405	1.40815	1.5051	1.16842	1.3459	1.6623	1.52445	1.52345	1.4876	1.38545	0.94911	1.3497	1.0888	1.2906	1.3653	1.2972	1.4591	0.851995	1.5663	1.5008
2124_V	PBRM1	Q86U86	1405	0.97664	0.572445	0.54459	0.48949	0.46971	0.42382	0.42588	1.06855	0.327675	0.33147	0.27453	0.253835	0.30882	0.20611	0.148385	0.11659	0.22508	0.1205	1.05706	0.560545	0.464085	0.481325	0.4455	0.40405	0.41889	1.0045	0.33664	0.3364	0.321265	0.358495	NaN	0.21539	0.2506	NaN	0.236615	0.21296	1.1557	0.4221	0.41426	0.3282	0.43623	NaN	0.41186	0.600935	0.2392	0.31278
2129_V	PBRM1	Q86U86	636	1.0698	0.971455	0.978495	0.873295	0.90319	0.90851	0.86423	0.974205	0.848805	0.79937	0.830645	0.7718	0.67684	0.57056	0.68567	0.473245	0.416505	0.44708	0.99394	1.05581	0.985675	0.99157	0.976525	0.90417	0.95309	1.0596	0.947985	0.86192	0.97135	0.87589	0.81578	0.902775	0.729815	0.76604	0.76273	0.69677	NaN	1.0411	1.002	0.95775	0.94062	0.9779	0.88633	0.9848	0.83147	0.77253
2132_V	PBRM1	Q86U86	1119	1.0892	0.87174	0.78413	0.73594	0.64853	0.63102	0.60981	1.4683	0.45739	0.52837	0.55302	0.52057	NaN	0.37641	0.38353	0.37089	0.31922	0.3347	0.94714	0.81403	0.65491	0.70173	0.61044	0.547065	0.95873	1.2761	NaN	0.6153	NaN	0.38942	0.48916	0.44191	NaN	NaN	NaN	NaN	1.0335	0.83616	0.72682	0.7781	0.6653	0.64317	0.61471	0.94452	0.5963	NaN
2133_V	PBRM1	Q86U86	39	1.0116	0.929385	0.960065	0.897895	0.943795	0.837555	0.78021	0.966245	0.70934	0.623745	0.5675	0.52551	0.498905	0.37487	0.3745	NaN	NaN	NaN	1.0912	0.95055	0.898045	0.90084	0.96753	0.85292	0.86724	1.0664	0.780245	0.75133	0.68192	0.672705	0.547505	0.52613	0.51635	0.4506	0.43793	0.38957	1.12	0.87529	NaN	0.90505	NaN	0.88649	NaN	0.81862	NaN	NaN
2136_V	SDAD1	Q9NVU7	585	0.791645	1.5178	1.3147	1.745	1.6189	1.21218	1.6147	1.3806	1.6089	1.71495	1.4139	1.73705	1.8379	1.5068	1.4929	1.24205	1.52835	1.33805	1.09515	1.16945	1.00524	1.06978	0.9225	0.950815	0.90447	1.06854	0.889715	0.89661	1.11515	0.95164	1.18245	1.01814	1.04925	0.998455	1.15845	1.09515	1.0596	1.1439	1.0175	1.0251	1.1291	1.2636	1.0199	1.04861	1.0252	1.0013
2141_V	NCOA2	Q15596	29	0.63856	0.97482	0.90591	0.74637	0.76063	1.1116	0.75984	0.81085	0.9639	0.97602	0.75322	0.91413	0.78585	0.85905	0.90022	0.79388	1.0209	0.73169	0.72645	1.0611	0.76404	0.9148	0.81672	0.82784	0.81801	0.8278	0.81155	0.959245	1.1773	0.77959	0.89195	0.944865	0.96703	0.993545	0.89765	NaN	0.61198	1.0507	0.75777	NaN	NaN	NaN	1.1617	0.955695	0.80443	0.94718
2145_V	NCOA2	Q15596	565	1.12905	0.93275	0.87164	0.89239	0.72078	0.872805	0.94609	0.85382	0.85111	0.807435	0.68912	0.73616	0.87153	0.791565	0.77063	0.579165	0.572985	0.51616	0.94352	1.0196	0.99913	0.944755	0.967995	0.857885	0.89996	0.87011	0.911285	0.84905	0.800295	0.77208	0.89687	0.83776	0.90504	0.837305	0.828685	0.84729	NaN	0.99486	0.73058	0.80918	0.9388	0.72973	0.86875	0.722475	0.72528	0.92196
2154_V	TIMELESS	Q9UNS1	1149	1.00883	1.31145	1.21735	1.2512	1.29825	1.41345	1.24715	1.30605	1.10635	1.2524	1.3462	1.3467	1.19185	1.24465	1.16815	1.2903	1.08125	1.09664	1.07065	1.13665	1.23625	1.00053	1.2188	1.02951	0.98986	1.13007	1.21925	1.0692	1.07264	1.1031	1.1845	1.12725	0.990815	1.19485	1.11605	1.17855	1.2709	1.3083	0.95259	1.1333	1.2302	1.2806	1.0844	1.3299	1.1162	1.3154
2163_V	PHC3	Q8NDX5	315	1.01721	0.94048	0.90553	0.874955	0.853135	0.823695	0.821235	0.913405	0.781455	0.6828	0.647675	0.564495	0.53462	0.411125	0.362775	0.186956	0.209705	0.17527	0.98912	0.88923	0.88454	0.93718	0.927405	0.911215	0.874605	0.902385	0.929475	0.907895	0.911785	0.881985	0.844115	0.839265	0.787775	0.723325	0.71954	0.70895	0.8943	0.76627	0.87075	0.86766	0.85463	0.76021	0.78647	0.769815	0.73096	0.61721
2165_V	PHC3	Q8NDX5	616	1.0571	1.00426	0.90389	0.873645	0.892665	0.90152	0.90037	0.871545	0.878335	0.78656	0.817795	0.8933	0.77332	0.77044	0.77633	0.79545	0.718895	0.705535	1.08922	0.935025	0.861675	0.911465	0.86536	0.904155	0.93487	0.8844	0.85327	0.796715	0.9244	0.83991	0.827685	0.79183	0.79526	0.77833	0.784365	0.743405	1.0349	0.80401	0.91886	0.8028	0.94974	0.83282	0.87854	0.917705	0.90265	0.79023
2167_V	PHC3	Q8NDX5	298	0.85571	1.31855	1.1887	1.08696	1.17182	1.1963	0.949335	1.1908	0.912115	0.70604	0.52073	0.43568	0.321065	0.24153	0.14472	0.15438	NaN	NaN	0.9929	1.0211	1.267	1.0879	1.099	1.1386	1.02514	1.08565	0.88464	0.90662	0.90333	0.73274	0.723245	0.68701	0.632325	NaN	0.574335	0.64189	0.99191	1.3171	1.2605	NaN	1.0612	0.91545	0.76707	NaN	0.61698	NaN
2176_V	RAVER1	Q8IY67-2	668	0.89976	0.89425	0.8942	0.865135	0.77977	0.809725	0.745125	0.84126	0.57657	0.45903	0.40638	0.34837	0.20857	0.21553	0.14582	NaN	NaN	NaN	1.01736	0.923095	0.894235	1.03041	0.957195	1.01431	0.91368	0.84424	0.80803	0.587345	0.66435	0.52759	0.494605	0.4404	0.332475	0.331775	0.227785	NaN	0.99972	0.77059	0.8113	0.73096	0.73726	0.64934	0.63302	0.67929	0.42111	0.42835
2177_V	RAVER1	Q8IY67-2	680	0.876425	0.89425	0.8942	0.88666	0.858425	0.809725	0.745125	0.84126	0.57657	0.45903	0.40638	0.34837	0.20857	0.21553	NaN	NaN	NaN	NaN	1.01736	0.923095	0.88192	1.03041	0.957195	1.01431	0.91368	0.83702	0.809415	0.55157	0.64513	0.4945	0.484045	0.4404	0.332475	0.319625	0.22385	NaN	0.99972	0.77059	0.8113	0.84305	0.73726	0.65518	0.68869	0.67929	0.42111	0.42835
2180_V	RAVER1	Q8IY67-2	617	0.95624	0.928975	0.94827	0.86865	0.96161	0.948205	0.90643	0.940315	0.89355	0.84637	0.8585	0.810335	0.86708	0.817755	0.804485	0.76598	0.75254	0.742995	0.955615	0.921075	0.946225	0.967785	0.96433	0.935825	0.840805	0.97719	0.94678	0.863685	0.8859	0.92844	0.92688	0.91909	0.83623	0.85936	0.87713	0.84222	0.87287	0.95298	0.8831	0.89039	0.90059	0.91312	0.88973	0.89057	0.84087	0.82163
2182_V	RAVER1	Q8IY67-2	567	0.827115	0.765305	0.723555	0.785805	0.742265	0.714945	0.62475	0.9348	0.518535	0.52585	0.35746	0.32974	0.251055	0.181445	0.136615	0.11092	NaN	0.079778	0.93946	0.825525	0.806635	0.76007	0.78295	0.76789	0.60622	0.901595	0.584055	0.49456	0.50047	0.42885	0.41817	0.340105	0.37729	0.31622	0.281865	0.26126	0.95504	0.72448	0.66771	0.68921	0.68444	0.68804	0.63388	0.651415	0.45836	0.41134
2191_V	RAVER1	Q8IY67-2	643	0.97784	1.00159	0.94669	1.0349	NaN	0.91996	NaN	NaN	0.76784	0.62303	0.55772	0.47512	0.35738	0.285755	0.21038	0.158565	0.125095	NaN	NaN	1.033	1.03709	1.1165	1.0007	0.9768	0.94057	1.0061	NaN	NaN	0.887045	NaN	NaN	NaN	0.76878	0.73812	0.59177	0.56921	NaN	NaN	NaN	NaN	0.8657	0.78747	NaN	NaN	0.57507	0.53721
2199_V	MGRN1	O60291-3	502	1.03303	0.86613	0.891285	0.95701	0.853765	0.830185	0.889335	0.983035	0.932475	0.94089	0.89387	0.772025	0.795105	0.829165	0.706775	0.81358	0.75653	0.78279	1.05516	0.757555	0.8651	0.759845	0.80472	0.83712	0.839025	0.94814	0.85447	0.797445	0.723725	0.68466	0.78844	0.717835	0.76725	0.733235	0.622675	0.674485	0.94684	0.62602	0.70433	0.62769	0.76304	0.71448	0.63842	0.78947	0.76213	0.58479
2200_V	MTX3	Q5HYI7	249	1.2817	0.99656	1.04073	0.92241	0.973245	1.00561	1.1165	1.05815	0.843605	1.13815	0.882035	0.904585	0.91468	1.05356	1.0117	0.987555	0.867575	1.08545	0.86913	0.946775	0.977805	0.740145	1.03289	0.842235	0.75473	0.979255	0.787345	1.13955	0.90543	0.825155	0.8037	0.90267	0.715	0.783925	1.01072	1.2391	1.086	1.1243	0.91027	1.1576	1.1397	1.0624	1.1617	1.09739	1.0774	0.96863
2201_V	MTX3	Q5HYI7	311	NaN	0.7808	0.80673	0.90648	0.78222	NaN	1.0947	0.67845	0.99167	0.8676	1.3435	0.99196	0.84526	NaN	0.92195	1.1047	1.1865	0.91423	NaN	NaN	NaN	NaN	NaN	0.87552	0.76083	NaN	1.5361	0.98211	0.96278	NaN	0.79807	0.97816	NaN	0.95772	0.96093	NaN	0.97897	0.66414	0.70926	0.66483	0.61192	0.67151	0.7583	0.76498	0.71035	0.6535
2202_V	MTX3	Q5HYI7	284	NaN	NaN	NaN	1.0355	0.86604	1.0099	1.0102	1.0351	1.021	1.0249	0.85307	0.89486	NaN	0.71367	NaN	0.76305	NaN	NaN	NaN	1.0578	1.136	1.0981	1.068	1.0952	NaN	NaN	1.3376	1.2426	0.94107	0.95175	NaN	0.86837	0.91539	0.92238	NaN	1.0409	0.96067	0.97047	0.81891	NaN	0.83845	0.86929	0.87336	0.8638	0.6784	0.78376
2204_V	KIF2A	O00139	140	0.963705	1.04435	1.13455	1.02947	0.9708	1.2479	1.05204	0.99027	1.1038	1.02411	1.0822	0.966055	0.92805	0.93808	0.85488	0.81822	0.82534	0.8065	0.94794	1.00745	0.8849	1.00022	0.992445	NaN	1.4288	1.02095	1.0445	1.01348	1.12555	1.0948	1.1422	0.96203	0.9421	0.93429	0.916	0.94023	NaN	0.96404	1.1465	0.9493	1.0946	1.0804	NaN	1.0481	0.92348	1.0498
2207_V	R3HDM1	Q15032-2	143	0.934005	0.913615	1.03187	0.94229	1.0465	1.07122	0.93744	0.98294	0.863415	0.80188	0.79643	0.84642	0.71151	0.75457	0.61649	0.503395	0.47171	0.466335	0.895415	0.91885	1.07005	1.09274	1.08325	1.13145	1.2055	1.02209	1.0507	1.04055	0.930405	1.07552	0.988795	1.07795	0.85565	1.04841	0.98086	0.88405	1.0846	1.0603	0.77536	1.096	0.89663	1.2323	1.0125	0.920195	0.95983	0.66789
2211_V	PAICS	P22234	27	0.8086	0.887835	0.79674	0.869595	0.76444	0.80321	0.86615	0.86946	0.799565	0.70664	0.67311	0.74677	0.54453	0.494325	0.483025	0.34832	0.279525	0.258895	0.769015	0.838565	0.93076	0.87242	0.81067	0.874005	0.70876	0.770515	0.827555	0.83051	0.820365	0.937655	0.77501	0.76433	0.78702	0.78144	0.880795	0.73166	0.84756	0.87884	0.77214	0.71924	0.81371	0.80541	0.72037	0.79434	0.65383	0.50219
2212_V	BUB1	O43683	655	0.90002	0.82401	0.79606	0.77665	0.721595	0.791785	0.70612	0.90613	0.64341	0.628495	0.517325	0.538825	0.443005	0.38778	0.405455	0.31681	0.292975	0.291555	0.947085	0.807245	0.75816	0.73685	0.77124	0.73941	0.70469	0.846605	0.548955	0.603475	0.54165	0.48773	0.44389	0.46088	0.40135	0.363095	0.370705	0.344785	0.79808	0.87935	0.84638	0.80688	0.76094	0.74368	0.73287	0.785395	0.73839	0.66754
2213_V	BUB1	O43683	661	0.90002	0.82401	0.79606	0.77665	0.721595	0.791785	0.70612	0.90613	0.64341	0.628495	0.517325	0.538825	0.443005	0.38778	0.405455	0.31681	0.292975	0.291555	0.947085	0.807245	0.75816	0.73685	0.77124	0.73941	0.70469	0.846605	0.548955	0.603475	0.54165	0.48773	0.44389	0.46088	0.40135	0.363095	0.370705	0.344785	0.79808	0.87935	0.84638	0.80688	0.76094	0.74368	0.73287	0.785395	0.73839	0.66754
2215_V	BUB1	O43683	596	1.03104	1.47345	0.96558	1.32245	1.00819	0.903745	0.89911	0.650955	1.31135	1.67195	0.933065	0.35078	0.64809	0.940725	0.207025	0.831655	0.75564	0.62804	1.12385	1.2203	1.06048	1.20127	1.2996	1.176	1.1926	0.672335	1.33765	0.905015	1.09428	0.82736	0.70604	1.3127	0.290795	1.03791	0.70229	1.0512	0.97901	0.70856	0.78407	1.0609	1.2427	1.2201	0.39839	0.92584	0.96969	1.2087
2219_V	BUB1	O43683	593	1.0699	0.65162	0.665205	0.643605	0.63459	0.62206	0.52996	0.769865	0.44226	0.45949	0.36157	0.35078	0.26459	0.26725	0.207025	0.184	0.14459	0.12728	0.92442	0.698665	0.59349	0.662325	0.640505	0.62294	0.54211	0.713385	0.49397	0.402995	0.3671	0.346315	0.33005	0.304575	0.290795	0.227625	0.22388	0.16591	0.97901	0.53911	0.6671	0.52905	0.5016	0.51399	0.39839	0.55126	0.44063	0.43938
2222_V	RBBP7	Q16576	354	0.98013	1.0773	1.2159	1.03966	1.18585	1.0413	NaN	1.0451	0.95639	0.72436	1.174	0.98854	1.0417	1.05228	1.1087	NaN	1.1269	1.1139	1.07215	1.186	0.911	1.40855	1.0309	1.1219	1.1238	1.20931	1.18414	1.1149	NaN	0.96376	1.03487	1.0329	1.15195	1.036	1.07295	1.06964	1.3421	1.3171	1.1148	1.371	1.1632	1.2789	1.22	1.29	1.3764	1.065
2224_V	EIF2B5	Q13144	544	0.99948	0.993755	1.01235	1.09335	1.02115	1.12835	1.07645	0.98511	1.04335	1.08	1.0323	1.05712	0.956875	0.988545	1.0487	1.01034	0.982635	1.05245	0.94849	0.99114	1.04628	1.0067	0.98316	1.06525	1.07793	0.92397	1.03015	0.966185	0.996525	1.05889	1.00619	0.95612	0.9163	1.01835	0.96197	0.99831	0.95125	1.1977	1.1677	0.99345	0.99909	1.1411	0.9769	1.02348	0.96349	1.0731
2225_V	PHF6	E9PC97	155	1.0041	1.1975	0.99162	1.0887	1.2648	1.0828	1.385	1.3242	1.0204	0.9936	0.98806	1.0044	0.94673	0.87755	0.87247	1	NaN	0.73808	NaN	1.148	1.2382	1.1078	1.4788	1.0923	1.4073	1.6125	NaN	1.1024	1.2466	1.0462	1.2625	1.0196	NaN	0.93163	1.0326	0.85304	1.1969	0.93604	1.1618	1.2067	1.148	1.2606	1.2672	1.23408	1.1439	1.1453
2231_V	PUM1	Q14671	209	0.899925	1.00737	0.906365	0.91508	0.833665	0.78424	0.77104	1.12935	0.829625	0.53863	0.55947	0.459175	0.46343	0.47165	0.388715	NaN	0.317155	0.28513	0.78645	0.87362	0.873535	0.77879	0.730675	0.748915	0.80763	0.900405	0.655965	0.63257	0.597775	0.53865	0.607935	0.631225	0.5247	0.535485	0.46999	0.36926	0.79524	0.94278	0.90677	0.93498	0.89076	0.73342	0.72428	0.91564	0.58746	0.63291
2233_V	PUM1	Q14671	806	1.01235	0.843345	0.810375	0.658955	0.722075	0.570665	0.43011	0.974825	0.36983	0.33466	0.24019	NaN	0.15796	0.17344	NaN	NaN	NaN	NaN	1.10925	0.81205	0.76042	0.788565	0.77109	0.69045	0.673965	1.02023	0.523495	0.507865	0.386125	0.369135	0.325625	0.28489	0.256475	0.24442	0.21248	0.2362	0.87503	0.71154	0.65261	0.71286	0.53905	0.58836	0.57232	0.71144	0.39726	0.23581
2240_V	BCAR1	P56945	134	0.988675	0.85756	0.77878	0.749335	0.71546	0.681915	0.606955	0.99552	0.464865	0.37297	0.36031	0.33878	0.230465	0.20439	0.11604	0.104639	0.095392	0.055248	0.80366	1.01034	0.945225	0.94083	0.93206	0.78304	0.76558	1.00886	0.54625	0.68788	0.41354	0.413525	0.85895	1.01195	0.34363	0.246645	0.22564	0.67676	NaN	0.98548	NaN	NaN	0.71664	NaN	0.64721	0.783685	0.56925	0.47169
2241_V	BCAR1	P56945	139	0.89788	0.94572	1.0887	1.0913	1.18625	1.0714	1.05316	1.01805	0.464865	1.14575	0.8294	1.2748	0.90405	0.96068	0.63651	0.60054	0.256641	0.368605	0.85068	1.1323	1.02781	1.02916	1.06015	1.3041	0.925285	0.931445	1.3151	1.1651	1.2065	1.176	0.952475	0.67892	1.18975	0.742175	1.12835	1.2651	0.83889	1.0187	NaN	NaN	1.0052	1.0804	0.94032	0.9798	0.56925	0.93152
2247_V	ZEB1	P37275	679	0.76754	0.63372	0.795415	0.811835	1.1928	0.90731	1.043	0.6598	NaN	0.66723	0.845505	0.85955	0.6818	1.2445	0.8187	0.54823	0.90304	0.733455	0.74251	1.02391	0.929545	1.02703	0.80178	0.9682	1.09715	NaN	0.985345	0.92534	0.970535	1.0577	0.98626	0.93532	0.6869	0.874405	1.00014	0.852395	1.1661	NaN	1.31	NaN	1.1011	NaN	1.009	1.09509	1.2504	1.1963
2248_V	ANAPC4	Q9UJX5	777	0.88995	1.37775	1.3769	1.1189	NaN	1.6201	1.1274	1.0274	1.2162	1.005	NaN	1.2617	1.1565	1.4527	1.3247	1.2131	1.3127	1.1014	0.817485	1.2	1.288	1.43445	NaN	1.1667	1.16	1.07944	1.2351	1.2093	1.1367	1.24535	1.3314	0.875755	1.45845	1.1604	1.6213	1.733	1.4151	1.0299	NaN	1.6741	1.5088	1.345	1.4104	1.1087	NaN	1.3784
2249_V	ANAPC4	Q9UJX5	779	0.89712	1.3023	NaN	1.1189	NaN	1.6201	1.3228	1.0896	NaN	1.0337	NaN	1.29335	1.1565	1.4527	1.3247	1.2131	1.37195	1.1014	0.876155	1.2961	NaN	1.3666	NaN	NaN	1.12945	1.2158	1.3932	1.3496	1.2014	1.1598	1.4888	0.875755	1.50065	1.2208	1.6213	1.733	1.4151	1.0299	NaN	1.6741	1.5088	1.345	1.4104	1.1087	NaN	1.3784
2250_V	SRRM1	E9PCT1	429	1.04761	0.68004	1.19195	1.89877	0.88198	0.49775	0.93942	0.508745	0.871355	0.68377	0.46057	0.511785	0.5086	0.62729	1.62248	1.16245	1.59634	2.5612	0.85423	0.607385	1.1259	0.759125	0.562835	0.89624	0.780205	0.74009	1.04764	0.364605	0.75033	0.449285	1.68605	1.09563	1.17316	2.3442	2.94015	2.6407	1.4474	0.3814	0.82796	0.42261	0.75165	0.67393	0.93681	0.638845	0.93744	0.88446
2252_V	SRRM1	E9PCT1	436	1.0134	0.53083	0.5252	0.25043	0.40262	0.50881	0.27314	0.72256	0.158054	0.16056	0.162533	0.2649	0.19277	NaN	0.14846	0.25368	0.24408	NaN	0.894275	0.622515	NaN	0.52243	NaN	0.55838	0.40531	0.70542	0.30845	0.38639	0.18791	0.22921	0.47596	0.62527	0.52937	0.33896	0.4038	0.41268	1.1412	NaN	NaN	0.64937	0.64588	NaN	NaN	0.14116	0.3828	0.15144
2262_V	HNRNPH1	P31943	63	0.811685	1.3807	1.3846	1.3371	1.4634	1.46545	1.5273	1.41875	1.37375	1.33895	1.3845	1.3345	1.3924	1.1849	1.16855	1.3455	1.30605	1.38325	1.1051	1.4058	1.31735	1.22085	1.5889	1.3668	1.41685	1.20853	1.35515	1.4845	1.44325	1.4345	1.3171	1.26545	1.3419	1.3155	1.275	1.4471	1.0051	1.5755	1.4058	1.217	1.4242	1.3763	1.4095	1.3538	1.4154	1.2098
2264_V	HNRNPH1;HNRNPH2	P31943	104	0.99109	0.889155	0.868045	0.88263	0.87791	0.90574	0.87842	0.85024	0.88118	0.86562	0.887975	0.851665	0.844245	0.851705	0.854075	0.7948	0.81115	0.783365	1.02127	0.900065	0.84384	0.85782	0.876685	0.874465	0.891625	0.8157	0.924605	0.900165	0.885995	0.91017	0.89544	0.911605	0.893735	0.88009	0.863935	0.825815	0.94842	0.76749	0.88729	0.83328	0.82803	0.8723	0.84604	0.76331	0.76807	0.85211
2271_V	UNKL	Q9H9P5-6	15	1.1771	0.99281	1.1755	0.95417	NaN	1.03	1.07645	0.82472	0.92683	0.97231	1.13495	0.91739	0.96757	1.0137	NaN	0.92254	NaN	1.1536	0.97478	0.95221	0.79762	0.90861	1.0851	1.0227	0.78498	0.86278	0.86333	NaN	NaN	0.98047	1.0575	0.90145	0.85165	0.92796	0.88235	NaN	1.3297	0.94385	1.0287	0.97183	1.0618	0.93358	1.1504	1.00464	1.114	1.0475
2276_V	NDRG1	Q92597	330	0.90221	NaN	0.717185	0.69375	0.72576	0.82172	0.9883	0.80458	0.84814	0.781035	0.761675	0.770695	0.73395	0.68105	0.740515	0.60954	0.64606	0.6585	0.90743	0.735685	0.78149	0.874485	0.894385	1.1062	0.81077	0.72311	0.96625	1.1183	1.03034	1.13515	1.09568	1.15729	1.14118	1.13455	1.12869	1.18252	1.1437	NaN	NaN	0.33776	0.39575	0.38494	0.36045	0.558025	0.27779	0.40192
2277_V	DMD	P11532	3623	1.05636	0.635105	0.571955	0.602585	0.51562	0.52749	0.504655	1.2359	0.535435	0.47703	0.502355	0.574825	0.55613	0.610995	0.63606	0.66513	0.640285	0.758175	0.98311	0.624935	0.72107	0.56511	0.69622	0.63188	0.57284	1.26345	0.63402	0.66961	0.57918	0.532875	0.601865	0.53698	0.585135	0.5151	0.61126	0.664215	0.8889	0.55614	0.53392	0.52171	0.48066	0.50791	0.51546	0.832205	0.55893	0.4586
2279_V	DMD	P11532	3613	1.0027	0.80023	0.92001	0.93921	0.987965	0.89844	0.87874	0.72661	0.958785	0.99941	0.88059	NaN	0.91456	NaN	0.906385	0.81619	0.83065	0.7792	1.0078	0.85652	0.80044	0.97979	0.99822	NaN	NaN	0.66254	0.9501	0.9369	1.1855	NaN	NaN	0.987565	0.87036	0.93888	0.85554	NaN	0.95644	NaN	0.80818	0.85508	0.85266	0.87793	0.81437	0.81563	0.84974	0.91056
2282_V	IBTK	Q9P2D0	1045	0.84558	0.91205	1.19935	0.85691	1.1144	1.4814	0.996835	1.0596	0.91842	0.90619	1.36188	1.1547	1.17245	0.6437	0.716955	0.86718	0.95921	0.78488	1.09355	0.86524	1.3359	0.86707	0.825145	1.3952	0.95664	0.97595	0.82429	1.00774	1.10418	0.7512	1.26829	1.21605	NaN	0.800085	0.96652	0.71353	1.0712	0.91439	1.06	0.80631	0.93029	0.95774	0.83654	1.19372	1.6382	NaN
2291_V	KIF13A	Q9H1H9-2	636	0.898495	0.89618	0.79915	0.865605	0.850865	0.91981	0.706	0.806885	0.88967	0.84328	0.891135	0.887245	0.890365	0.847315	0.809305	0.83445	0.988555	0.879665	0.966205	0.81544	0.867015	0.943085	0.81826	0.84817	1.02268	1.03209	0.907265	1.13294	0.94499	0.849635	0.929905	0.919405	0.856205	0.8792	0.868255	0.906305	0.89276	0.81759	0.89501	1.0004	0.77259	0.9194	0.90164	0.92103	0.81983	1.0317
2292_V	KIF13A	Q9H1H9-2	1663	0.978865	0.805	0.802195	0.783925	0.77487	0.70997	0.690615	1.13343	0.6265	0.677125	0.63972	0.65432	0.64028	0.64912	0.642955	0.731905	0.779455	0.79952	0.985385	0.70882	0.663065	0.666795	0.622045	0.61935	NaN	1.0944	0.57327	0.60384	0.55393	0.5248	0.61615	0.47026	0.52427	0.569575	0.50165	0.51278	1.0151	NaN	0.71562	0.685	0.70017	0.644	0.63608	0.93679	0.64841	0.72122
2297_V	CDCA2	Q69YH5	710	0.96301	0.79503	0.7935	0.707615	0.810145	0.824205	0.65654	0.86895	0.55802	0.48556	0.596815	0.41018	0.39039	0.261195	0.432105	0.36741	0.32671	0.33968	1.01305	0.816315	0.889845	0.7942	0.78845	0.764855	0.799175	0.926565	0.653345	0.680415	0.51109	0.61064	0.483275	0.48429	0.408135	0.31678	0.42028	0.35483	0.95318	0.92369	0.84921	0.77074	NaN	0.73116	0.85988	0.783365	0.66775	0.71641
2301_V	CDCA2	Q69YH5	98	0.78733	0.62222	0.642045	0.54141	0.51718	0.623105	0.524495	0.73872	0.26782	NaN	NaN	0.18695	0.1757	NaN	0.15276	NaN	NaN	NaN	0.897075	0.740935	0.761235	0.647305	0.76815	0.6028	0.497925	0.688015	0.67893	0.71789	0.35806	0.27765	0.20035	0.36506	NaN	0.22512	0.242485	0.14885	0.85816	0.5708	0.57369	0.52341	0.67278	0.49045	0.55398	0.5837	0.36789	0.31471
2310_V	UTP14A	Q9BVJ6	569	1.11326	1.02228	1.03391	0.989225	0.80252	0.848135	0.75166	1.08551	0.71931	0.50971	0.508145	0.37756	0.334635	0.21982	0.236095	0.16894	0.139775	0.118285	1.01132	1.266	1.0992	1.11095	0.98849	1.04446	0.932055	1.18115	1.08971	0.83203	0.67608	0.82499	0.576045	0.557025	0.48417	0.487465	0.46932	0.386275	1.2214	1.0997	1.2101	1.2149	1.2272	0.95196	0.88476	1.0955	0.6121	0.6234
2313_V	UTP14A	Q9BVJ6	52	0.76301	0.53111	0.603925	0.77983	NaN	0.551495	0.86124	0.754415	0.23859	0.5459	0.23558	0.3929	0.39575	NaN	NaN	0.24595	NaN	NaN	1.0547	0.68518	0.67306	0.80564	0.45503	0.56957	NaN	0.815405	0.48903	0.3088	0.51101	0.2827	0.38717	NaN	0.37596	0.38383	NaN	NaN	0.87543	NaN	0.51026	0.46906	NaN	NaN	0.41297	0.487785	0.63952	NaN
2315_V	LRBA	P50851	1261	0.847095	0.930535	0.982145	1.2508	1.03546	1.08604	1.04104	1.0488	0.93368	0.971915	1.00465	1.17955	1.13177	1.104	1.03585	0.87554	0.84993	0.9293	1.03062	0.958425	0.99399	1.09725	1.0031	1.248	1.02638	1.13495	1.05319	0.999505	0.860435	1.06895	0.92915	1.0972	1.1017	0.980675	1.0031	1.00792	0.82393	1.0772	1.1073	1.0742	1.249	1.2874	1.0893	1.02948	1.0382	0.87568
2316_V	DIP2A	Q14689	94	1.1567	0.72626	0.741455	0.55749	0.91772	0.70154	0.63894	1.3451	0.99779	0.84774	0.68354	0.62758	1.2028	0.85033	NaN	NaN	0.5834	0.71629	NaN	0.60165	NaN	0.78533	1.18984	0.74271	1.06533	0.68574	0.72558	0.93586	1.8935	1.29472	NaN	1.6207	0.75192	0.71186	1.289	0.84558	1.2932	0.73798	0.62864	0.31286	0.73857	0.70673	0.95853	0.57618	0.76783	1.0967
2318_V	PDPK1;PDPK2	O15530	241	0.99965	1.04355	1.00091	0.996215	1.0705	0.924005	0.98932	0.98783	1.0525	0.964895	1.12215	1.09805	0.992955	1.06295	1.06005	1.06628	0.97813	1.10345	0.998995	1.01201	1.05035	1.11905	0.985505	1.04307	1.01055	0.935745	1.05493	0.970045	1.14195	0.971085	1.00995	1.09335	1.00127	1.023	1.04422	0.99047	0.95007	1.0716	0.93152	1.1417	1.0709	1.1321	1.0587	0.894265	1.0388	1.0337
2321_V	NUP155	O75694	992	0.89067	0.970715	0.98912	0.966205	0.96357	0.96634	1.002	1.0274	0.81098	0.83042	0.750885	0.74703	0.69335	0.6479	0.59996	0.489235	0.45698	0.35405	1.0227	0.989475	0.995595	1.0037	0.97435	0.96767	0.86534	0.92405	0.91294	0.89161	0.867505	0.850415	0.83203	0.783205	0.852855	0.76674	0.773705	0.723245	0.98208	0.94371	0.9923	0.97227	1.0775	0.95342	1.014	0.939635	0.85374	0.86112
2330_V	ROCK2	O75116	1362	0.853755	1.1274	0.889045	0.86951	0.776085	0.85423	0.595935	0.84899	0.66904	0.62565	0.601135	0.5953	0.47195	0.47839	0.371635	0.39666	NaN	0.27605	1.2176	1.0581	0.805	1.0488	0.83444	0.849035	1.1921	0.8757	1.1181	1.048	0.92588	0.85721	0.842205	0.977335	0.910365	0.82323	0.79614	1.0092	0.94634	0.58633	NaN	0.58509	0.75373	0.82282	0.871	0.70786	0.70549	0.68508
2338_V	EGFR	P00533	695	NaN	NaN	0.71488	0.77411	NaN	0.72924	0.92741	0.86831	0.73284	0.81946	0.67399	0.69273	0.72699	0.64608	0.46843	0.71442	NaN	0.58744	NaN	NaN	0.620305	0.599705	NaN	0.65912	0.589365	NaN	NaN	0.54533	NaN	0.50511	NaN	NaN	0.59	NaN	0.50386	0.53228	NaN	0.48959	0.56146	NaN	NaN	0.58304	NaN	0.65634	NaN	0.41529
2341_V	EGFR	P00533	991	1.17945	0.82661	0.807085	0.848235	0.792195	0.73274	0.876985	0.82456	0.883515	0.927785	0.833485	0.86838	0.83688	0.76167	0.76004	0.73335	0.768165	0.81643	1.0777	0.6296	0.67909	0.644015	0.66848	0.83528	0.68749	0.69501	0.75482	0.71547	0.622695	0.527485	0.70522	0.67917	0.623595	0.717725	0.62102	0.78919	1.0936	0.65826	0.64823	0.56581	0.67783	0.6657	0.682	0.703675	0.60209	0.54756
2342_V	EGFR	P00533	995	0.998635	0.62055	0.724875	0.733365	0.64238	0.55249	0.721655	0.69566	0.72984	0.64831	0.59842	0.67779	0.562035	0.556895	0.44948	0.55689	0.53152	0.677225	1.04123	0.5152	0.50603	0.52244	0.542075	0.517745	0.511205	0.61441	0.51474	0.511875	0.51885	0.419655	0.556345	0.447485	0.45233	0.53365	0.444445	0.480135	0.874	0.43966	0.51903	0.44628	0.57978	0.49681	0.53805	0.502565	0.48347	0.48414
2343_V	EGFR	P00533	1064	1.05813	0.40148	0.361035	0.37295	0.403905	0.356195	0.352825	0.97765	0.32835	0.331545	0.300925	0.311695	0.32934	0.27477	0.2055	0.22183	0.23202	0.221745	0.916585	0.35411	0.304875	0.27578	0.29107	0.282295	0.271545	1.01747	0.24197	0.240905	0.234105	0.209755	0.23681	0.18981	0.175835	0.202595	0.164475	0.17869	0.797	0.33787	0.23779	0.25713	0.26411	0.26472	0.2484	0.531725	0.30424	0.18638
2344_V	FXR1	E9PFF5	360	1.04644	0.90804	NaN	0.92846	0.84245	0.73415	0.795715	0.87215	1.0355	0.75483	0.87841	0.80977	0.67603	0.83675	0.94898	0.896445	0.70781	0.59653	0.96713	0.87337	0.93278	1.18275	NaN	0.930135	NaN	0.949435	0.90263	1.0759	NaN	0.89189	0.98826	NaN	0.788495	0.992815	0.962625	NaN	NaN	1.3179	1.0131	NaN	0.89905	0.8381	0.94931	1.0049	1.0206	1.1453
2350_V	NOP14	P78316	96	1.1669	1.6613	1.74285	1.57335	1.53735	1.4895	1.54835	1.6691	1.47125	1.47795	1.4562	1.5239	1.48215	1.3933	1.448	1.2808	1.21815	1.2543	1.00954	1.1489	1.1515	1.07065	1.09347	1.1873	0.96494	1.1753	1.07295	0.9281	1.0842	0.98343	1.02948	1.04832	1.01495	0.98279	1.07447	1.10911	1.0054	1.1892	1.1732	1.1299	1.1321	1.1021	1.1629	1.1969	1.0441	0.99811
2352_V	MITF	O75030	414	0.971425	0.81094	0.78393	0.73749	0.70167	0.71906	0.69758	0.91794	0.591495	0.57284	0.50095	0.43062	0.39618	0.36951	0.25505	NaN	NaN	NaN	0.99501	0.725925	0.77223	0.797975	0.77158	0.761815	0.76013	0.79178	0.696635	0.71104	0.66894	0.625045	0.58627	0.553935	0.57304	0.55005	0.50263	0.486265	0.8451	0.67128	0.60669	0.59796	0.60885	0.67819	0.53674	0.62028	0.48656	0.49222
2358_V	PHLDB2	Q86SQ0	334	0.88411	0.83458	0.99334	0.88169	1.0751	0.86533	0.82268	0.97922	0.940485	0.82733	0.62373	0.82112	0.732855	0.82114	0.61177	0.97121	0.72177	NaN	1.00415	1.1625	0.85783	1.124	1.00582	1.0788	0.74679	1.0053	0.864265	0.89175	0.812	0.711815	0.6438	0.80906	0.67991	0.72074	0.69645	0.83637	1.1436	0.8228	0.8531	0.8057	0.81451	0.90601	0.8744	0.758625	0.83933	0.80525
2359_V	RIOK1	Q9BRS2	21	NaN	0.96562	NaN	0.961265	0.99474	0.971385	1.07871	0.95526	0.966705	1.0133	0.94379	0.99027	0.57284	0.797525	NaN	0.69265	0.798135	0.578205	0.979025	1.01025	0.997545	0.98688	0.55945	0.98172	0.951395	0.91426	0.939225	0.90601	1.02923	NaN	1.00825	1.061	NaN	1.03669	0.97458	0.96092	NaN	1.0351	1.0175	NaN	1.4747	NaN	1.252	0.94732	0.9574	0.98826
2360_V	RIOK1	Q9BRS2	22	1.0584	0.98614	0.98512	1.05685	0.89294	0.95707	1.15485	1.15623	0.987805	0.91711	0.897015	1.07296	0.89221	0.71455	1.03344	0.77363	0.849895	0.872935	0.93437	1.11585	0.762575	1.07081	1.06906	0.71664	1.3242	0.877915	1.0155	0.98365	1.00333	1.12	1.1236	1.20892	1.0095	1.18749	1.13777	0.920315	0.79426	1.1757	1.0879	1.015	1.1794	1.215	0.9685	1.15511	1.2015	1.2196
2370_V	AAK1	Q2M2I8	637	1.1683	0.646965	0.704545	0.630275	0.62763	0.63622	0.71761	0.80502	0.710315	0.722135	0.64821	0.671295	0.65008	0.777385	0.74673	0.787605	0.759305	0.76481	0.956585	0.72153	0.709825	0.65158	0.81518	0.815075	0.94333	0.658345	0.79444	0.91455	0.76993	0.80738	0.811725	1.01163	0.91857	0.82553	0.855355	0.997995	0.96916	0.70449	0.63111	0.74939	0.72543	0.76288	0.6793	0.83717	0.79931	0.69446
2374_V	PPIG	Q13427	687	0.68582	0.83907	0.742155	0.91817	0.69611	0.985985	0.91135	0.748395	0.860335	0.85422	0.948585	0.830045	0.8505	0.835915	0.68738	0.686155	0.715515	0.849005	0.980685	0.78399	0.80005	0.77997	1.34882	0.775935	0.833455	0.6407	0.7523	0.910895	0.86703	0.78429	0.78577	0.969095	0.74896	0.771545	0.88387	0.849425	0.79699	0.83022	0.36627	0.88393	0.7868	0.73945	0.86976	0.839275	0.80815	0.87223
2379_V	RBM6	P78332	362	0.588245	1.3225	1.48715	1.1178	NaN	NaN	1.29345	NaN	1.1984	1.2791	1.2789	1.4769	1.47895	1.45595	1.8386	1.44895	1.7117	1.5799	0.74812	1.35915	1.29775	2.2909	1.47535	1.3064	NaN	1.12875	1.31705	1.3513	1.5271	NaN	1.5892	1.4694	1.3147	1.4935	1.461	1.8889	1.1276	NaN	NaN	1.2118	1.2792	1.2408	1.4529	1.3262	NaN	2.0169
2380_V	RBM6	P78332	1025	1.00921	1.0533	1.0181	1.04968	1.0861	0.96702	0.81465	1.05075	0.822235	0.6843	0.63761	0.62994	NaN	0.355745	0.26723	NaN	NaN	0.164	1.17405	1.0443	1.205	1.0276	1.05615	1.11075	1.0567	1.1315	1.10156	1.04	0.975255	0.9681	1.1024	0.82568	0.9587	0.9014	0.88841	1.0337	1.0756	0.95538	0.98434	NaN	1.0012	0.90621	0.84012	0.85695	0.66518	0.65711
2382_V	RPS6KA1	Q15418	363	0.96775	0.965465	1.0799	0.93657	0.8658	0.95258	0.908305	1.0572	0.90451	0.84122	0.852215	0.890585	0.85196	0.797835	0.7952	0.85153	0.83418	0.78769	0.94231	0.92411	0.94025	NaN	0.96186	0.92176	0.85359	1.0276	0.81325	0.861945	0.81442	0.77709	0.74259	0.751105	0.70523	0.692645	0.724	0.713625	0.96909	0.90093	0.83056	0.81681	0.82701	NaN	NaN	0.82678	NaN	0.6991
2383_V	RPS6KA1	Q15418	369	NaN	1.0323	NaN	0.96825	0.96974	0.95258	NaN	1.0521	NaN	0.796845	NaN	1.0694	1.7921	NaN	0.90374	NaN	0.72692	0.78769	0.91505	NaN	NaN	0.87543	0.80352	0.87334	0.76461	0.85478	0.84269	0.86744	0.78211	0.76395	NaN	NaN	NaN	NaN	0.74389	NaN	0.96909	NaN	0.83056	NaN	0.76547	0.79147	0.80465	0.8883	0.72898	NaN
2384_V	MCPH1	Q8NEM0	548	1.2699	1.2857	1.158	NaN	1.027	0.88999	0.84725	1.0723	NaN	1.2539	NaN	0.91559	0.70221	NaN	NaN	0.58892	NaN	NaN	1.1125	1.07	0.78855	1.3476	0.96264	0.99064	NaN	NaN	1.2644	NaN	NaN	NaN	NaN	NaN	NaN	1.2443	0.79715	NaN	1.3792	1.1712	NaN	0.98883	1.1572	0.86665	1.0799	0.7468	1.0225	1.1009
2387_V	ZNF384	Q8TF68	214	1.07058	1.0785	1.02846	0.91891	0.98743	1.12037	0.76686	1.03795	0.71585	0.8094	0.580095	0.4812	0.42866	0.366305	0.33724	0.29091	0.301735	0.22312	1.0069	1.2328	1.4213	0.974425	1.14718	1.0169	1.03887	1.2193	0.84491	0.7867	0.708185	0.657335	0.649805	0.60906	0.50186	0.58512	0.415565	0.460235	1.1103	1.2173	0.83762	1.0354	0.99377	0.87373	0.89022	0.949785	NaN	0.48813
2389_V	DPM1	O60762	21	0.99239	0.91776	0.88834	0.781175	0.945175	0.763915	0.873685	0.74759	0.97521	0.858455	0.75943	0.833155	0.6535	0.7383	0.64604	0.59798	0.485425	0.449075	1.0876	0.8696	0.848025	0.51266	0.928495	0.75409	NaN	0.82193	0.942755	NaN	0.975995	0.70296	0.94742	0.64694	0.70092	0.71859	0.676895	0.712015	1.0391	0.66914	0.70799	0.71853	0.99182	0.6826	0.79761	0.656045	0.68996	0.50018
2393_V	NFAT5	O94916	561	1.14766	1.0644	1.1065	1.0789	0.99659	1.1237	0.9957	1.0221	1.01397	1.136	1.1334	0.90125	0.89231	0.93995	0.7667	NaN	NaN	0.86313	1.0645	1.0914	1.0487	1.08	1.1001	NaN	1.1558	1.1784	0.98126	1.1712	1.05368	0.84895	0.96509	1.0987	1.0519	0.9657	1.0793	0.842745	1.1142	0.98433	1.1318	0.86762	1.0405	0.91583	1.0019	0.96134	0.84554	0.93244
2394_V	NFAT5	O94916	134	0.9308	1.1686	1.0856	0.819	0.75425	0.88425	0.93155	NaN	0.68645	0.48425	0.61868	0.38589	0.35028	0.28308	NaN	NaN	NaN	NaN	0.95072	0.98061	1.0526	0.82967	0.94559	0.92201	NaN	1.0239	0.87153	NaN	NaN	0.54608	NaN	NaN	NaN	NaN	NaN	NaN	0.86787	0.99822	0.82618	0.77622	0.9226	0.77078	0.6567	0.85463	0.77314	0.62745
2404_V	SSFA2	E9PHV5	803	1.1001	1.2239	1.11645	0.96036	1.05171	0.961395	1.02072	1.0129	0.88826	0.932055	0.62799	0.63307	0.89399	0.64806	0.65964	0.58736	0.51617	NaN	1.0352	1.11465	1.00373	1.1335	1.1823	1.13521	0.88708	1.3096	0.91814	0.91036	NaN	1.04539	0.73086	0.78848	0.86739	0.61182	NaN	0.78849	0.86132	1.0493	0.9303	1.208	1.0744	1.0754	0.96084	1.0906	NaN	0.84567
2411_V	SSFA2	E9PHV5	759	1.04926	2.29525	1.06638	1.0983	0.73626	NaN	NaN	1.1628	NaN	1.34382	1.3125	0.95019	NaN	0.76695	NaN	NaN	1.0888	NaN	1.1835	NaN	0.7155	NaN	0.99316	NaN	1.6652	NaN	NaN	1.0617	NaN	NaN	NaN	1.4738	1.0128	1.3263	NaN	0.9373	1.0748	1.2404	0.9031	0.86645	1.3834	1.0942	1.075	0.93903	1.1956	0.91408
2412_V	RSRC2	Q7L4I2	17	0.98675	0.975735	1.01951	1.10555	1.16435	1.17135	1.13645	0.957755	1.0886	1.05399	0.96701	1.14989	1.05975	1.1149	1.06745	1.03945	1.10055	1.00531	0.80368	1.05975	0.952615	0.96031	1.03099	0.919175	1.06606	1.07437	1.06545	1.1093	0.976505	1.05145	0.98121	0.91941	0.994505	1.14534	0.98731	0.989105	1.6231	1.1212	1.3602	1.2063	1.3842	1.3487	1.1378	1.19773	0.97999	0.88874
2414_V	RSRC2	Q7L4I2	32	0.85841	1.0773	0.925615	0.90684	0.937595	1.03	0.944635	0.74385	0.72346	0.94049	1.0528	0.994215	0.9678	1.0556	0.894085	0.976	0.866785	0.93258	1.15694	0.98865	1.044	0.87972	0.85864	1.0523	0.76638	1.09414	1.04289	1.0177	1.01701	0.94279	0.90131	1.019	0.939045	0.98126	0.72485	0.957035	NaN	NaN	NaN	0.86806	0.86208	0.82867	NaN	NaN	0.80032	NaN
2419_V	POLA2	Q14181	126	0.96406	0.762935	0.713975	0.732245	0.63719	0.68725	0.599615	0.81062	0.5267	0.392965	0.31561	0.258165	0.172165	0.18984	0.185368	0.075406	0.054011	NaN	0.969915	0.764215	0.777665	0.682245	0.74415	0.653355	0.647075	0.824065	0.503755	0.45892	0.415825	0.33026	0.28044	0.219015	0.17187	0.15073	0.16173	0.10457	1.0284	0.84029	0.82703	0.74298	0.67376	0.63715	0.59945	0.706805	0.55495	0.51272
2429_V	PHRF1	Q9P1Y6	1202	0.888035	0.84659	0.96178	0.80639	0.885845	0.79513	0.88479	0.79191	0.71208	0.70531	0.803765	0.67773	0.771675	0.736935	0.751595	0.63978	0.72461	0.63818	0.842485	0.95263	0.71083	0.811995	0.84923	0.73007	0.82286	0.85852	0.8686	0.71245	0.81446	0.78286	0.82788	0.60112	0.73593	0.78543	0.75455	0.76434	0.74814	1.0124	0.87547	0.9054	0.78789	0.96225	0.88397	0.776585	0.74137	0.94392
2430_V	PHRF1	Q9P1Y6	973	0.92569	1.13305	0.99207	0.85502	1.1683	1.2259	1.013	1.1771	1.0739	1.05585	1.0722	0.99241	1.05593	0.97012	0.99136	1.0373	1.05065	0.890125	1.07614	1.1126	1.2383	1.2629	1.09495	1.1718	1.0864	1.1832	1.13455	1.22595	1.2147	1.2523	NaN	1.0353	1.2118	1.15875	1.0282	1.1166	0.96709	1.011	NaN	1.0554	NaN	NaN	1.1187	0.99222	1.0651	1.0242
2432_V	EBAG9;PDAF	O00559	36	1.1605	1.06597	0.96326	1.29332	0.98263	1.2833	1.4228	1.2588	1.4704	1.20625	1.285	1.02014	1.3569	1.173	1.53255	1.4345	1.36925	1.5371	0.97919	0.93435	1.04197	0.78802	1.07757	0.844955	1.11755	1.32113	1.1641	0.99184	1.3471	1.03898	1.33945	0.8872	1.45885	1.08815	1.2816	1.27115	1.0248	1.1683	1.0308	1.5966	1.2777	1.4228	1.2538	1.4346	1.1563	1.2024
2438_V	PTS	Q03393	19	1.00345	1.0016	0.85728	0.78109	0.90977	1.0135	0.90529	1.37715	1.3222	0.859425	1.2809	1.2566	1.2377	0.91347	1.1747	1.1211	1.12295	1.03097	1.1194	0.79729	0.98826	1.06235	1.2045	0.75881	NaN	0.96936	0.91457	1.227	NaN	0.893245	1.2419	1.10076	0.93552	1.01392	0.957175	1.1884	1.081	0.87681	0.84095	0.87978	0.97559	0.9028	0.93675	0.839765	1.2386	1.0503
2441_V	AAMDC	Q9H7C9	46	0.83168	1.1209	0.92885	0.93187	1.0429	0.98479	1.2473	0.84822	1.0313	0.86081	0.84608	0.90899	0.97261	1.0793	1.1233	0.90923	0.99214	0.91595	0.84367	0.95509	0.98351	1.0278	1.1735	0.97482	NaN	NaN	0.929155	0.64805	1.00068	0.99236	1.219	1.02583	1.2112	NaN	0.88267	0.99587	1.1798	1.1286	1.0224	1.0231	1.0582	1.1518	1.2034	1.09423	1.0237	1.596
2442_V	EEF1D	P29692-3	109	0.99172	0.93183	0.93233	0.926715	0.921905	0.97339	0.93107	0.895415	0.95882	0.969425	0.942725	0.94909	0.912095	0.925175	0.92749	0.907275	0.891875	0.841115	1.0133	0.945895	0.98492	0.9249	0.997265	0.96402	0.90767	0.923525	0.97171	1.01495	0.982005	0.97869	0.98023	1.0182	0.97949	0.99264	0.996725	0.984915	0.95693	0.838	0.92362	0.84535	0.87249	1.0134	0.93912	0.84727	0.94696	0.94837
2443_V	EEF1D	P29692-3	138	1.08163	1.4597	1.71835	1.69295	1.70575	1.8493	2.0998	1.614	1.7203	1.7728	1.7829	1.7267	1.72595	1.7814	1.72855	1.7014	2.10025	2.08905	1.04317	1.5362	1.7117	1.6129	1.69305	1.691	1.8281	1.53385	1.8066	1.71485	1.7279	1.79105	1.7983	1.8227	1.65385	1.705	1.7752	1.88665	1.2108	2.406	2.5302	2.2174	2.2458	2.0747	2.342	2.1176	2.1853	2.4136
2445_V	EEF1D	P29692	65	0.93792	0.91471	0.84004	0.78836	0.82872	0.79776	0.776795	0.88888	0.694185	0.73957	0.78787	0.663195	0.57026	0.50064	0.417635	0.4602	0.48245	0.43164	1.0421	0.87785	0.89104	0.81748	0.809725	0.87014	0.7985	NaN	0.80285	0.88204	0.791115	NaN	0.75323	0.67808	0.76689	0.68068	0.71207	0.65821	1.0054	0.64468	0.64874	0.76369	0.75222	0.85432	NaN	0.730235	0.72631	0.5969
2452_V	PARP10	Q53GL7	431	1.00215	0.94518	0.951705	1.0462	0.990625	0.95467	1.01719	1.03802	1.03618	1.07434	1.01432	0.8312	0.970615	0.95842	0.91285	0.935385	0.967625	0.90394	0.938685	0.986425	1.0118	0.95652	0.914535	0.946755	0.86574	1.01114	0.964785	0.965495	0.924915	0.89025	0.874455	0.88374	0.88612	0.862385	0.877165	0.858445	0.96556	NaN	1.0471	0.83018	0.96622	0.91315	0.87391	0.889395	1.0176	0.83244
2454_V	PKP3	Q9Y446	238	1.0092	0.895225	0.95213	0.829185	0.81881	0.781	0.783555	0.927035	0.79803	0.693385	0.64584	0.570595	0.528135	0.49443	0.3906	0.339285	0.36915	0.24273	0.999535	0.812575	0.80903	0.877445	0.826845	0.821175	0.82875	0.81963	0.801805	0.760175	0.67529	0.67707	0.69278	0.65919	0.673395	0.639745	0.582085	0.56678	0.88488	0.713	0.78918	0.75206	0.77001	0.71995	0.70503	0.810205	0.65171	0.58192
2456_V	TOR1AIP1	Q5JTV8	143	0.956165	0.667415	0.84032	0.8971	0.813975	0.784605	0.806885	0.978945	0.783395	0.64704	0.634285	0.576775	0.492635	0.44348	0.27807	0.47076	0.530705	0.44103	0.96489	0.75876	0.800835	0.76211	0.832765	0.81529	0.72507	0.84598	0.718895	0.635105	0.77657	0.804775	0.77255	0.67538	0.675125	0.59009	0.613615	0.56687	0.98302	0.82216	0.7981	0.63746	0.81799	0.75689	0.93929	0.839045	0.65019	0.48384
2457_V	TOR1AIP1	Q5JTV8	315	0.94404	0.728545	0.806525	0.861945	0.842435	0.65481	0.86535	0.81762	0.712045	0.629	0.634415	0.641015	0.47813	0.436525	0.31731	0.337625	0.25209	0.24708	0.902035	0.69771	0.75321	0.685335	0.71716	0.68409	0.670175	NaN	0.71601	0.67893	0.6757	0.607685	0.70887	0.62713	0.572195	0.57794	0.49143	0.54529	NaN	0.74788	NaN	0.56811	0.60145	0.57364	NaN	0.59663	0.4546	0.35943
2460_V	TOR1AIP1	Q5JTV8	215	NaN	1.6074	1.1455	1.39445	1.3613	1.13354	1.3978	1.3344	1.3066	1.2778	1.1637	1.1729	1.0508	1.107	0.79538	0.75908	0.81512	0.80472	1.134	1.3945	NaN	1.27425	1.5376	1.4471	1.78985	1.6576	1.23385	1.2746	1.6087	1.3677	1.2643	1.0578	1.1365	1.3817	1.125	0.971915	NaN	NaN	NaN	NaN	1.5425	1.6523	NaN	NaN	1.6659	NaN
2467_V	TRIM3	O75382	427	1.0345	1.0481	1.0511	1.1158	0.93828	0.96559	1.059	1.0658	1.0081	0.91069	0.92485	0.87526	0.69629	0.70397	0.71567	0.84319	0.65813	0.83948	1.0033	NaN	NaN	0.98145	1.0149	NaN	0.92199	1.0313	1.0176	NaN	0.94663	0.88212	0.92525	0.96065	NaN	1.0751	0.87901	NaN	0.88163	0.89872	0.95952	0.94921	0.95965	0.95137	0.88677	0.96365	0.95184	0.88003
2473_V	RBM4B	Q9BQ04	86	0.91756	0.89668	0.80278	0.8798	0.77383	0.946675	0.96492	0.819605	0.87656	0.95019	0.87602	1.02192	0.89188	0.76064	0.835785	0.861095	0.865695	0.978975	1.03096	0.859055	0.927725	0.879185	0.926605	0.961005	0.77852	0.84116	0.804375	0.823885	0.815995	0.90014	1.1262	0.89849	0.90493	0.95606	0.810405	0.88333	0.90434	0.76388	0.73243	0.83563	0.83958	0.81987	0.93108	0.840965	0.95997	0.90916
2474_V	PTDSS2	Q9BVG9	16	0.902995	0.747815	0.82726	0.833475	0.82463	0.72551	0.806195	0.80652	0.85125	0.81471	0.75639	0.83986	0.740425	0.813205	0.57156	0.659575	0.549765	0.537295	0.984945	0.697505	0.677865	0.656325	0.708265	0.709655	0.62127	0.725405	0.715645	0.68743	0.78478	0.65319	0.760955	0.69351	0.705045	0.74536	0.645365	0.603805	0.91604	0.69898	0.68645	0.59497	0.78292	0.68623	0.72369	0.662895	0.58706	0.4347
2475_V	DCUN1D5	Q9BTE7	9	1.03984	1.3915	1.2623	1.074	1.3251	1.2361	1.40035	1.02362	1.27535	1.40215	1.09061	1.10155	1.43065	0.939755	1.0745	0.954985	1.0152	0.82992	0.88843	1.09496	1.3895	1.2277	1.17205	1.0065	1.3629	1.1743	1.5378	NaN	1.0788	1.327	0.953985	1.3638	NaN	1.4837	NaN	1.07568	0.97417	1.1096	0.59438	1.1813	0.99201	1.271	1.1024	1.14055	1.0629	1.3039
2478_V	CARS	P49589-3	102	1.00948	1.00292	0.957065	0.890295	0.989655	1.0269	0.95773	0.89484	1.00633	0.947505	0.95385	1.02507	1.0661	1.01999	0.97062	0.966965	1.01218	0.99485	0.96587	0.970405	0.98188	0.845945	0.99545	1.01625	0.97633	0.80728	0.982485	1.0416	1.10428	0.952445	0.97956	1.01747	0.913155	1.0241	1.06927	1.098	1.004	0.83776	0.93687	0.85563	0.95878	0.95667	1.0058	0.828085	0.9384	0.96427
2479_V	PEX16	Q9Y5Y5	158	0.84954	1.12295	1.17815	1.0797	1.2239	1.1091	1.2403	1.3747	1.2174	1.07161	1.13	1.1627	0.94426	1.1529	1.00134	1.1568	1.03495	1.13195	1.14475	0.915795	1.05545	1.14726	1.12	0.730925	1.12155	0.88335	1.18475	1.3044	1.1339	1.0891	1.22079	1.05455	1.08375	1.09552	0.8639	1.0473	1.1483	1.0202	NaN	0.98583	1.234	0.90812	1.0616	0.95808	1.2267	NaN
2481_V	USP47	Q96K76	832	0.992095	0.973695	1.06437	1.01427	1.03639	0.922925	1.07456	0.823195	0.99011	0.93808	0.94468	1.13	0.97049	0.962975	0.95701	1.0128	0.934385	0.891275	0.865725	0.912325	0.95794	0.92707	0.846225	1.0146	0.905275	0.862655	1.01365	0.999685	0.88914	0.908305	0.900935	0.94182	1.01691	0.871605	0.98636	1.01373	0.95868	0.90345	0.88277	1.0067	0.93031	0.94043	0.86728	0.89577	0.82041	0.96284
2487_V	SMAP;C11orf58	O00193	15	NaN	1.0716	NaN	NaN	1.1209	NaN	1.17335	1.1081	0.54988	NaN	1.04597	NaN	1.0589	1.1978	0.961965	1.1417	NaN	1.036	NaN	1.1885	1.1868	1.0773	1.0461	NaN	1.1441	1.22954	1.03897	0.993655	NaN	1.0485	1.06135	1.1528	1.11725	1.0355	1.058	1.07308	1.1612	1.2976	NaN	NaN	NaN	1.1457	NaN	NaN	NaN	NaN
2488_V	SMAP;C11orf58	O00193	17	1.0501	1.07642	1.103	1.1071	1.1009	1.11045	1.0542	1.1749	1.1734	1.05145	1.14625	1.04105	1.08905	0.9943	0.9521	1.0652	0.99641	1.0346	1.0778	1.3046	1.18235	1.2287	1.1464	1.0873	1.15615	1.21215	1.07815	1.1534	1.1708	1.08614	1.07825	1.12535	1.0837	1.1052	1.0659	1.07265	1.1011	1.4575	1.2459	1.2328	1.4071	1.2364	1.2347	1.26075	1.6156	1.343
2495_V	REPS1	Q96D71	562	0.99992	0.959395	1.05935	0.96176	1.0089	1.00761	1.09035	0.909695	1.07787	0.99542	0.9717	0.976735	0.958035	0.843995	0.72585	0.83413	0.80379	0.8617	0.94252	0.87713	0.89531	0.91728	0.95531	1.0842	0.81769	1.0227	0.96325	1.0385	1.0252	0.817225	1.1548	0.95305	0.91377	0.92619	0.87361	0.82698	NaN	0.81699	0.77572	0.69366	0.86345	1.0038	0.97337	0.71306	0.88113	NaN
2496_V	HSF1	Q00613	303	1.1848	0.94579	1.22565	1.1195	1.1155	1.19805	1.31905	0.842675	1.12435	0.873285	0.98579	1.02743	0.94328	1.10491	0.99229	0.80613	0.751975	0.816175	0.84585	1.0529	1.45325	0.963455	1.341	0.938075	0.90452	1.08898	1.04726	1.0949	0.93631	1.08767	1.03809	0.92245	0.974485	1.029	0.864735	0.95275	1.4299	1.3825	1.3279	1.285	1.4577	1.238	1.3342	1.1287	1.1515	1.3415
2497_V	HSF1	Q00613	307	1.1848	0.94579	1.22565	1.1195	1.1155	1.19805	1.31905	0.842675	1.12435	0.873285	0.98579	1.02743	0.94328	1.10491	0.99229	0.80613	0.751975	0.816175	0.84585	1.0529	1.45325	0.963455	1.341	0.938075	0.90452	1.08898	1.04726	1.0949	0.93631	1.08767	1.03809	0.92245	0.974485	1.029	0.864735	0.95275	1.4299	1.3825	1.3279	1.285	1.4577	1.238	1.3342	1.1287	1.1515	1.3415
2504_V	WRAP53	Q9BUR4	26	1.01587	0.854775	1.03476	1.31169	0.931	1.04226	0.950035	1.2288	0.87433	1.14143	0.81075	0.91807	1.3504	0.779185	0.77377	1.64593	0.82392	1.52048	0.93238	1.03275	1.06735	1.02577	1.20341	0.952385	1.0726	1.05115	0.85034	0.82807	0.929275	0.908435	0.832715	0.90736	1.43979	0.8514	0.92143	0.853295	0.94752	1.1234	0.97352	0.99775	0.72044	0.84384	0.94658	1.06021	0.95092	0.93402
2505_V	WRAP53	Q9BUR4	30	1.01997	0.82643	1.03476	1.04105	1.17369	0.97946	1.14885	0.795755	0.87433	0.811505	0.81986	0.91807	1.33515	1.33195	1.63279	0.773295	0.82392	0.70606	0.97352	1.03275	0.98022	0.969645	1.0737	0.867515	1.345	1.05115	1.1771	1.0822	1.14807	0.908435	1.29811	1.29916	0.942665	0.8514	1.25513	1.50709	0.94752	1.1234	0.97352	0.99775	0.72044	0.84384	0.94658	1.06021	0.95092	0.93402
2507_V	LMO7	Q8WWI1-3	692	1.145	1.66345	2.04425	1.72685	1.79975	1.9427	1.8688	1.4499	1.7991	1.66505	1.9978	2.0226	2.00005	1.87825	1.93675	1.8195	1.8466	1.8576	1.10042	1.7732	1.93775	1.7314	2.0509	1.86345	2.05575	1.39295	2.0783	1.86375	2.0403	2.1207	2.0238	2.01735	1.94335	2.08135	2.10795	2.07895	1.0804	2.0263	1.9256	2.0244	1.6568	2.0769	2.1046	1.75045	1.9621	1.797
2510_V	LMO7	Q8WWI1-3	657	0.95279	0.970005	1.068	0.96579	1.06912	1.01955	1.0087	0.95725	1.1083	0.92451	1.05815	0.86448	0.84943	1.0918	0.90911	0.91258	1.00915	0.902835	0.99123	1.2547	0.9757	1.12848	1.2369	NaN	1.1137	1.0479	1.2253	1.17825	NaN	1.0568	1.01833	1.116	1.6458	1.0793	0.85907	1.0086	1.3844	0.80015	1.3749	0.69145	1.1111	NaN	1.0073	2.107	NaN	NaN
2515_V	LMO7	Q8WWI1-3	1182	1.0627	0.873305	0.84813	0.826975	0.80386	0.73572	0.63678	0.97073	0.48744	0.404825	0.294935	0.229895	0.141995	0.104875	0.070517	0.056863	0.028451	0.058718	1.0155	1.1336	1.1624	1.0629	1.06465	1.0336	0.93265	1.09885	0.85414	0.875445	0.836465	0.70852	0.653705	0.60327	0.47679	0.492485	0.37512	0.33834	0.95288	0.90599	0.82587	0.80259	0.6815	0.70209	0.55252	0.741895	0.38199	0.30365
2517_V	LMO7	Q8WWI1-3	592	1.04614	0.581945	0.468245	0.43158	0.41793	0.45528	0.39958	0.8753	0.32384	NaN	NaN	0.29655	0.29938	0.33706	0.27401	0.2842	0.25602	0.40351	1.02835	0.70532	0.57961	0.52372	0.457015	0.32048	0.30838	0.904905	0.29219	0.43146	NaN	0.26703	0.34961	0.40251	0.26665	0.415145	0.41827	0.58344	0.87726	0.50285	0.59936	0.488	0.5165	0.57655	0.52489	0.637015	0.38818	0.39466
2518_V	LMO7	E9PMS6	721	0.96687	0.878715	0.85749	0.940745	0.835875	0.831415	0.81334	0.90037	0.773315	0.718275	0.63536	0.50276	0.44833	0.391875	0.27653	0.248515	0.178435	0.132415	0.98734	0.93526	0.90626	0.82734	0.886735	0.966585	0.826865	0.916415	0.883785	0.92413	0.86927	0.861725	0.764055	0.79266	0.811095	0.836325	0.799605	0.86041	0.9264	0.89933	0.89321	0.89204	0.84629	0.72955	0.69323	0.781335	0.73138	0.65493
2519_V	LMO7	Q8WWI1-3	585	0.940895	0.69674	0.607915	0.4955	0.551665	0.420815	0.332	0.83284	0.200305	0.12945	NaN	0.0991725	NaN	0.030814	0.092498	NaN	0.087826	NaN	1.1157	0.75222	0.6493	0.591565	0.530985	0.484485	0.388325	0.823685	0.26147	0.208265	0.18765	0.155985	0.138235	0.128335	0.12303	0.11349	0.12291	0.097666	0.89717	0.57884	0.46156	0.45498	0.42089	0.33616	0.32168	0.480045	0.071024	0.19559
2531_V	LMO7	Q8WWI1-3	1159	0.97678	0.56349	0.497305	0.3561	0.31185	0.31541	0.256705	0.925365	0.249725	0.190675	0.24386	0.19224	0.26122	0.19696	0.31148	0.291875	0.237645	0.34947	1.0004	0.51875	0.431245	0.439575	0.329755	0.390205	0.252205	0.910585	0.262025	0.232235	0.22351	0.226805	0.199595	0.234845	0.183515	0.160435	0.22477	0.194095	1.093	0.50102	0.44381	0.44687	0.35036	0.36057	0.28944	0.640515	0.28474	0.30272
2533_V	LMO7	Q8WWI1-3	1259	0.93191	0.934925	0.931895	0.64563	0.994285	1.1244	0.672845	0.91913	0.896995	0.90103	0.83246	0.948605	0.78762	0.7376	0.63293	0.653835	0.524505	0.564895	0.72527	0.634805	0.967835	1.0495	2.2215	1.01571	0.525636	0.90254	0.90891	1.0592	1.0958	0.85711	0.896205	0.91586	0.79898	0.83685	0.853665	0.7852	1.0832	0.86301	0.90686	1.0545	NaN	0.87761	0.1573	NaN	0.095435	NaN
2538_V	LMO7	Q8WWI1-3	370	0.89757	0.49793	0.61622	0.576565	0.640595	0.45548	NaN	0.68398	0.39444	NaN	0.49	0.51648	0.6428	0.78908	0.65413	0.48182	0.54653	0.63659	1.1997	NaN	0.71239	0.61798	0.50136	NaN	0.72507	NaN	NaN	0.74766	0.688475	0.70777	NaN	0.76011	0.67317	0.65922	0.67121	0.78242	NaN	0.69306	0.63962	0.60798	0.63633	0.69245	0.70044	0.645915	0.77134	0.64144
2539_V	LMO7	Q8WWI1-3	372	0.89238	1.3932	1.4417	1.4512	1.77495	1.1935	1.4815	1.191	1.3883	1.2986	0.87029	1.0043	1.0397	0.6911	0.60951	0.75881	NaN	0.42289	1.2426	1.3673	1.4258	1.2851	1.6523	1.3069	1.77845	1.0714	1.5633	2.1924	1.6558	1.53205	1.485	1.7905	1.6401	1.71775	1.5635	1.5988	1.2032	1.1165	NaN	0.84103	1.0138	1.1226	1.1836	1.2981	1.2035	1.08
2541_V	LMO7	Q8WWI1-3	1089	0.899575	0.58022	0.61498	0.76843	0.54013	0.748705	1.1766	0.894165	0.654355	0.61538	0.601835	0.388345	0.361	0.34814	0.423255	0.359645	0.37097	0.445815	0.932185	0.63065	0.606085	0.543755	0.645795	0.61271	0.56149	0.60837	0.506025	0.47617	0.47959	0.465115	0.496905	0.48043	0.4585	0.38272	0.448635	0.45871	NaN	NaN	NaN	0.52167	0.53498	1.0743	1.1069	0.581205	0.56952	0.37839
2543_V	LMO7	Q8WWI1-3	345	1.05655	0.978755	0.77163	1.0108	0.76751	1.04129	0.667915	0.989325	0.814645	0.441755	0.37983	0.23662	0.21326	0.82267	NaN	NaN	1.33424	NaN	1.03398	0.99157	0.94419	0.779175	0.918995	0.837625	0.74602	1.0781	0.66559	0.5855	0.88195	1.1909	0.50355	0.444415	0.74142	0.35869	0.35735	0.32192	0.92725	0.95732	0.86058	0.8553	0.87863	0.79073	0.82999	0.876505	0.48202	0.45319
2544_V	LMO7	Q8WWI1-3	1252	0.929055	0.852385	0.903605	0.80857	0.847455	0.81151	0.79151	0.874205	0.709965	0.636595	0.581265	0.499155	0.433895	0.37589	0.285175	0.245	0.20146	0.14003	0.96981	0.856945	0.841185	0.842415	0.854775	0.837555	0.83602	0.82884	0.837215	0.794995	0.82652	0.772565	0.762295	0.70186	0.69975	0.674645	0.641455	0.60195	0.86694	0.80174	0.7765	0.76756	0.70822	0.67228	0.60243	0.657735	0.46003	0.44465
2547_V	LMO7	Q8WWI1-3	539	0.84662	1.0354	0.981775	1.08279	1.08465	1.02472	1.07815	1.00612	1.07136	0.839105	0.70886	0.762395	0.650445	0.58131	0.46338	NaN	0.39001	0.33852	1.1012	1.0808	1.2176	1.05935	1.20695	1.12852	1.02935	0.78048	1.01803	0.895875	1.04802	1.2271	1.17135	1.4247	1.03428	1.3171	1.08842	0.79381	1.025	0.9271	0.89449	0.91082	0.85448	0.8071	0.71029	0.78912	0.66433	0.60156
2551_V	STIM1	Q13586	668	0.91708	1.02353	1.2161	0.93305	1.2	0.897205	1.22825	NaN	1.2623	1.04575	1.038	1.0064	0.86094	1.025	0.80172	NaN	NaN	0.54699	0.820215	1.03265	1.02436	NaN	1.1254	1.0724	NaN	0.90889	1.0409	0.967775	1.2182	1.1254	1.0153	0.860105	1.1413	NaN	1.0043	1.163	1.1251	1.2768	NaN	0.99364	1.0884	0.98134	1.0188	1.3013	1.1363	0.44919
2552_V	STIM1	Q13586	519	1.07647	0.875835	1.0151	0.977855	0.88899	0.75607	1.054	0.861615	0.986095	1.18325	0.916455	1.00195	0.87044	0.89332	0.564445	0.724635	0.69631	0.53133	1.0536	0.77861	1.34751	0.932855	0.84414	0.92147	0.89958	0.69432	0.886605	0.760865	1.02629	0.729715	0.93363	0.814265	0.86304	0.788685	0.86928	0.80886	0.98432	0.98015	1.0498	1.0714	0.94006	0.68582	1.0198	0.771805	0.79676	0.47557
2553_V	STIM1	Q13586	575	1.05821	0.92789	0.988385	0.94537	0.8634	0.73901	0.676955	0.991295	0.852545	0.69957	0.56366	0.468505	0.37538	0.51116	0.20681	0.29958	0.24037	0.1771	1.00716	0.886755	1.03274	0.848205	0.920715	0.817875	0.96213	0.86298	0.91933	0.82411	0.96705	0.90139	0.944915	0.84559	0.82136	0.76057	0.7428	0.65632	0.98817	0.93335	0.85881	0.68099	0.70429	0.89473	0.86917	0.715975	0.60502	0.39279
2556_V	ARHGAP1	Q07960	47	0.91562	0.62036	0.70096	0.64759	0.684805	0.87017	0.74601	1.12895	0.699175	0.677285	0.72929	0.888355	0.67205	0.8422	0.65173	0.67104	0.78219	0.713825	0.9647	0.88431	0.687175	0.81994	0.66702	0.637025	0.68813	1.3417	0.97944	0.66089	0.572115	0.632015	0.660075	0.66656	0.7689	0.756805	0.65633	0.680735	1.0331	0.87221	0.95996	0.72496	0.67077	0.64921	1.0046	1.12706	0.70604	0.7539
2559_V	ARHGAP1	Q07960	51	0.942155	1.07695	1.00884	1.02584	1.03915	0.9872	1.097	0.89431	1.01886	1.01786	1.0827	1.05955	1.09225	1.0408	1.1378	1.05865	1.04815	1.0878	0.930325	1.0451	1.0754	0.971585	0.975905	0.988785	0.91201	0.897835	0.992105	0.98462	1.03255	0.96978	0.987415	1.074	0.973465	1.05285	1.0534	1.02446	1.0066	1.1896	1.0017	1.0632	0.84723	1.0122	1.091	0.994625	0.9503	1.054
2560_V	CSRP1	P21291	192	0.95826	0.870655	0.91427	0.920365	0.98494	0.91105	0.978035	0.921415	1.07152	0.86198	0.920445	0.968185	0.89862	0.888035	0.98345	0.79907	0.76471	0.8033	1.04543	1.01004	1.09214	0.97982	0.97689	0.964485	0.981005	0.98813	1.01328	1.00937	0.9981	1.04029	0.96428	0.751455	1.1342	0.87684	0.932705	0.87884	NaN	0.93503	1.0448	0.91872	0.92166	0.66232	0.93595	0.92703	1.2197	0.96737
2561_V	CFL1	P23528	41	0.60312	NaN	NaN	1.0888	2.173	1.0432	NaN	NaN	NaN	NaN	0.65575	1.1357	NaN	0.70426	0.89872	0.60882	1.0068	0.98848	NaN	NaN	NaN	0.78583	0.62614	0.86239	NaN	0.80836	0.81957	NaN	NaN	NaN	1.0307	1.3816	NaN	NaN	0.76829	1.5651	0.90487	1.0793	1.4069	0.95627	1.3164	NaN	1.5065	0.819735	0.99315	NaN
2565_V	SF3B2	Q13435	307	1.1202	0.946455	1.04249	1.05681	1.07165	1.1754	1.1519	1.2161	0.96571	1.0711	1.1423	1.09935	0.91515	0.992885	1.01992	1.00244	0.982935	0.987215	1.02926	1.01717	1.01281	1.02266	0.976615	1.08445	1.48065	1.11375	1.03105	1.01473	1.05621	1.03819	1.03544	1.09137	1.06585	1.05326	1.0435	1.09835	1.2926	1.4118	1.053	0.99313	1.1314	1.1966	1.1079	1.2003	1.2366	1.2643
2566_V	SF3B2	Q13435	309	0.87659	1.4099	1.2838	1.45	1.2319	1.3734	1.581	1.5137	1.4165	1.7172	1.5708	1.3981	0.91515	NaN	1.37465	1.5608	1.6056	NaN	0.71027	1.6601	1.9888	1.5858	1.5809	1.6259	2.1002	1.3447	1.867	1.5342	NaN	NaN	1.9482	2.02295	NaN	2.108	1.93	1.9564	NaN	1.6481	1.8133	1.75	1.7827	1.77	1.9497	1.6543	1.7637	1.7958
2570_V	RRP8	O43159	223	0.978425	0.95466	0.903515	0.89288	0.923565	0.886155	0.87573	1.011	0.978795	0.81691	0.901735	0.84223	0.767195	0.77118	0.87595	0.8673	0.874785	0.847265	0.997655	0.7799	0.906145	0.94988	0.91618	0.89059	0.8486	0.819455	0.865045	0.919335	0.905055	0.90807	0.90902	0.88254	0.78119	0.774245	0.91682	0.907605	0.9522	0.76174	0.87596	0.81198	0.89074	0.90583	0.85693	0.8435	0.8882	0.85696
2571_V	RRP8	O43159	171	0.97486	1.11821	0.91017	1.053	0.94825	1.1227	1.0011	0.98845	0.95028	0.893445	0.89473	0.8921	0.87413	NaN	0.77953	0.70231	0.805925	0.745785	1.0262	1.00747	0.995495	1	1.0612	1.0604	1.10875	1.1136	1.081	0.93299	0.993435	1.05278	0.87456	0.97591	0.844665	0.81076	0.81395	0.8402	1.3384	NaN	1.1259	NaN	1.007	1.0104	NaN	1.15855	0.92712	1.0201
2573_V	RRP8	O43159	176	1.0823	0.928415	NaN	1.2453	1.00845	1.2644	1.21226	0.972345	1.4101	1.24842	1.47192	1.617	1.26655	1.50056	0.85755	0.73625	0.85253	1.82022	0.99372	0.95809	1.00062	1.1305	1.06163	1.1123	1.0666	0.84122	0.990715	NaN	1.30513	1.1663	1.9118	1.181	1.31402	1.29882	1.34686	2.2524	NaN	0.88535	1.0924	0.93734	1.0305	1.1809	0.97541	0.986475	NaN	1.3157
2575_V	RRP8	O43159	126	1.0833	0.9094	NaN	0.97541	1.0331	0.96212	0.90712	1.01335	1.005	0.9102	0.89582	0.92811	1.0511	0.87032	0.95762	0.843925	0.864205	0.87715	1.2212	1.0112	1.04778	1.112	1.01735	1.0592	1.1335	1.0009	NaN	1.0174	0.89529	0.99406	NaN	0.907225	0.97339	0.89404	0.86861	1.0319	NaN	1.0958	1.2024	1.1918	1.1967	1.1939	1.12	1.0372	1.1117	1.1349
2576_V	RRP8	O43159	104	NaN	0.80307	0.82278	0.55731	0.72757	0.79063	NaN	0.7835	NaN	0.81653	0.88393	0.78609	0.74588	NaN	0.62044	0.75697	0.73806	0.560525	1.30685	0.72076	NaN	0.86711	0.89493	0.89679	0.69969	0.75685	0.83027	NaN	NaN	NaN	0.81499	1.0081	NaN	0.88258	0.85551	0.86685	NaN	0.9486	NaN	1.1171	NaN	0.80517	0.79268	0.86942	0.97286	0.93977
2577_V	RRP8	O43159	106	NaN	0.80307	0.82278	0.55731	0.72757	0.79063	NaN	0.7835	NaN	0.81653	0.88393	0.78609	0.74588	NaN	0.62044	0.75697	0.73806	0.560525	1.30685	0.72076	NaN	0.86711	0.89493	0.89679	0.69969	0.75685	0.83027	NaN	NaN	NaN	0.81499	1.0081	NaN	0.88258	0.85551	0.86685	NaN	0.9486	NaN	1.1171	NaN	0.80517	0.79268	0.86942	0.97286	0.93977
2584_V	KMT2A	Q03164	2955	NaN	NaN	NaN	NaN	0.79923	0.863	0.78815	0.877125	NaN	0.65933	NaN	0.794825	NaN	0.55593	NaN	0.61352	0.54902	0.53875	NaN	0.89074	NaN	0.96088	NaN	1.0007	0.854865	NaN	NaN	NaN	0.80825	0.77497	0.75606	0.67507	0.77827	0.61061	0.81988	0.79136	NaN	0.88524	NaN	0.78341	NaN	0.93658	NaN	NaN	NaN	0.6263
2590_V	PHF1	O43189-2	360	1.2985	1.0578	1.2526	1.2309	1.21475	1.30945	1.29875	1.467	1.2859	0.9832	0.92401	1.1662	0.88005	1.1518	0.742205	0.75233	0.6782	0.84479	1.29575	1.2572	1.1094	1.07709	1.36615	1.3566	1.08147	1.0466	NaN	1.30715	1.04975	1.11951	1.15235	NaN	1.3131	0.77977	1.07612	0.94592	0.77968	NaN	1.0109	NaN	1.1762	0.97289	0.98175	NaN	NaN	1.1422
2596_V	SETDB1	Q15047	1066	1.26445	1.2024	1.1202	1.0609	1.1861	1.0551	1.14345	1.34885	0.97315	0.73246	0.683475	0.59001	0.4994	0.41643	0.30316	0.25775	NaN	NaN	1.1111	1.0153	1.1094	0.980775	1.12029	1.059	1.10807	1.1007	0.92227	0.98709	1.00493	1.11356	0.85845	0.90012	0.764205	0.76812	0.68027	0.68059	1.5981	1.8751	1.5565	1.5665	2.7877	NaN	1.5044	1.7709	1.106	1.0346
2597_V	WDR74	Q6RFH5	361	0.968825	0.77632	0.74505	0.841305	0.75163	0.73315	0.60043	1.0145	0.591085	0.461155	0.404915	0.272105	0.260775	0.279215	0.28794	0.166705	0.229115	0.16849	1.00191	0.91453	0.821855	0.879085	0.8581	0.755485	0.6975	1.49285	0.57351	0.587	0.40666	0.399175	0.461795	0.363575	0.291945	0.29327	0.33753	0.327705	0.73564	0.94415	1.0211	0.72125	0.79064	0.86676	0.72794	0.923005	0.56547	0.59867
2598_V	NOS1AP	O75052	266	0.87833	0.890645	0.92871	0.855895	0.962205	1.0238	1.06804	0.94411	1.0299	0.970155	0.78385	0.829065	0.73055	0.82687	0.65353	0.61191	0.46044	0.48567	1.02882	0.819135	0.734535	1.0735	0.82395	0.872	0.79767	0.69447	1.0263	1.2091	1.01028	0.93026	0.920705	0.76575	0.83383	0.72391	0.83299	0.8114	NaN	0.91649	0.64051	NaN	0.74968	0.91663	0.86478	0.824225	0.58772	0.69746
2605_V	TRRAP	Q9Y4A5	2077	NaN	0.36765	0.24009	NaN	0.567745	0.46386	0.53641	0.89761	0.2918	0.39443	0.3504	0.394475	0.51544	0.42305	0.44317	NaN	NaN	0.843075	0.916625	0.75055	0.65069	0.93757	0.675635	0.76774	0.605355	1.1802	0.77578	0.60159	1.05776	0.74088	0.9746	NaN	0.91161	0.80104	0.78193	0.86449	0.91408	0.62459	0.65143	0.67498	0.67462	0.79937	0.6627	1.34652	NaN	0.94289
2608_V	XPO4	Q9C0E2	521	0.882585	0.87318	0.8266	0.80881	0.725985	0.857955	0.80349	0.8631	0.802025	0.65976	0.706005	0.69179	0.650335	0.59815	0.50203	0.553035	0.54085	0.5071	0.83751	0.8696	1.0131	0.88525	0.907175	0.74877	0.74556	0.74465	0.7217	0.83639	0.74043	0.70969	0.65675	0.651175	0.542475	0.665025	0.64369	0.608255	0.78527	0.8969	0.78562	0.81283	0.90444	0.99944	0.70915	0.845535	0.71928	0.87673
2611_V	PBXIP1	Q96AQ6	43	1.07195	0.776815	0.814545	0.91523	0.88118	0.88092	1.142	0.897905	0.954745	0.984235	0.774125	0.88195	1.0582	1.07811	0.72506	0.78817	0.991725	1.00317	1.1674	0.78044	0.628965	0.779215	0.81511	0.64595	1.0715	0.748685	1.02293	0.72443	0.90257	0.504745	0.747955	0.54074	0.77877	0.801855	0.407965	0.65366	0.92332	0.79729	0.69536	0.74046	0.6926	0.75842	0.61864	0.519105	0.75547	0.72194
2617_V	RAP1GAP	P47736	498	0.98507	0.99645	0.87547	1.0433	1.0855	0.79854	1.1077	1.2688	1.121	0.765	0.82186	0.93067	NaN	1.0039	1.5764	0.88691	0.78744	1.3919	NaN	0.95695	NaN	NaN	0.75681	NaN	0.75721	1.0867	0.90248	0.92213	0.95647	0.72244	1.0897	1.3058	1.0592	NaN	1.4311	NaN	0.8933	1.1987	1.2507	1.258	1.1557	1.0983	1.0156	1.26995	1.2681	1.3469
2618_V	RAP1GAP	P47736	499	0.98507	0.99645	0.87547	NaN	1.0855	0.79854	1.1077	1.2688	1.121	0.765	0.82186	0.93067	NaN	1.0039	1.5764	0.88691	0.78744	1.3919	NaN	0.95695	NaN	NaN	0.75681	NaN	0.75721	1.0867	0.90248	0.92213	0.95647	0.72244	1.0897	1.3058	1.0592	NaN	1.4311	NaN	0.8933	1.1987	1.2507	1.258	1.1557	1.0983	1.0156	1.26995	1.2681	1.3469
2621_V	DNAJC2	Q99543	47	0.931075	1.07405	1.1538	1.19467	1.00468	1.283	1.05153	1.12865	1.2347	1.29855	1.34745	1.0691	0.95472	1.2095	1.2266	1.00099	0.94997	1.34204	0.80992	1.51885	1.2753	1.1138	1.13405	1.15172	1.22925	1.16665	1.27815	1.1146	1.4055	1.11523	1.0055	1.33705	1.15055	0.99388	1.008	1.01449	0.8547	1.2207	1.0687	1.3304	1.2676	1.2891	1.382	1.05185	1.1265	1.3022
2632_V	MYPN	Q86TC9	867	1.0575	1.30395	1.0388	1.32375	0.62471	0.92397	0.84195	1.4784	0.74992	0.96958	0.43942	0.287555	0.48149	0.20855	0.24677	0.16784	0.14437	0.208965	1.061	0.84421	0.79914	0.77466	0.609775	1.30478	0.49196	1.15029	0.60965	0.48445	0.356075	0.353035	0.33109	0.26599	0.24863	0.133835	0.135715	0.13529	1.1523	0.61164	0.29015	0.90768	0.25349	0.65846	0.57357	0.770155	0.64079	0.49289
2633_V	MYPN	Q86TC9	683	NaN	1.0845	1.1126	NaN	0.869795	1.03	NaN	1.06	NaN	0.70656	0.62008	NaN	0.46218	0.41099	NaN	NaN	0.32345	0.329605	NaN	1.0155	0.9954	1.086	NaN	1.1233	1.0009	NaN	0.87643	0.98885	0.96847	NaN	0.8166	0.73679	0.78379	0.75781	0.732425	0.71227	NaN	1.1453	0.96633	NaN	0.90156	0.74708	0.76029	0.784955	0.77942	NaN
2635_V	MYPN	Q86TC9	644	1.02335	1.1376	1.0512	1.06414	1.14268	1.1265	1.1697	1.0959	1.0843	1.0512	1.05276	1.14385	1.1632	1.11111	1.0726	1.0284	0.94262	0.97519	1.01825	1.12655	1.0927	1.1815	1.1872	1.175	1.0875	1.03105	1.09685	1.185	1.18445	1.1992	1.15645	1.19685	1.1515	1.11205	1.2624	1.18245	0.98993	1.1921	1.2115	1.2176	1.2645	1.2566	1.2469	1.1165	NaN	1.2758
2636_V	MYPN	Q86TC9	928	0.874245	1.12025	1.12415	0.883315	1.02764	1.10395	1.02906	1.0123	1.0942	0.934205	1.00016	1.13555	1.0218	1.0612	1.09145	1.06574	1.12175	1.0702	0.89721	1.0511	1.1065	1.05405	1.0197	1.1419	1.08215	0.97598	1.05285	1.14475	1.09855	1.1146	1.1272	1.12055	1.10035	1.1352	1.09485	1.0714	0.90501	1.1099	1.1079	0.85326	1.0632	1.223	1.0059	1.01036	1.1519	1.1699
2639_V	PCDH7	O60245	974	0.92773	NaN	0.60026	0.80569	0.91497	0.77239	0.81378	0.904805	0.769045	NaN	NaN	0.6524	0.57382	0.688915	NaN	NaN	NaN	0.503775	NaN	NaN	0.76606	NaN	0.84594	0.743145	0.56767	NaN	0.744915	0.74875	0.65383	0.61163	0.55989	0.5862	0.61945	0.78753	0.6742	0.67195	0.98184	NaN	0.61299	NaN	NaN	NaN	NaN	NaN	0.65502	0.53693
2643_V	PCDH7	O60245	1011	1.3708	0.98817	1.0811	0.94529	1.382	0.93146	0.80668	1.086	1.2536	0.79556	NaN	0.87875	1.8448	1.22088	1.7685	1.905	0.69217	1.7971	0.79193	0.71817	0.85324	0.89628	0.79972	1.0642	0.90951	0.80824	1.2301	1.0509	NaN	0.72423	1.3814	1.0813	1.0426	0.97344	1.1261	1.0577	1.028	0.90133	0.89281	0.80698	1.1696	0.88383	1.1742	1.10333	1.0271	0.97124
2644_V	WNK1	Q9H4A3	2027	0.98575	0.72182	0.69065	0.641275	0.83325	0.40478	0.559	0.58208	0.37065	0.60379	0.45268	0.844375	0.561335	0.75022	NaN	0.36388	0.43569	0.6726	0.93386	0.579	NaN	0.45401	0.574465	0.39287	0.96343	0.78268	0.87688	0.39048	NaN	0.81375	0.81652	0.57179	0.41861	0.55925	0.47577	0.585575	1.1518	NaN	0.61955	NaN	0.93959	NaN	NaN	0.731475	NaN	0.77986
2645_V	WNK1	Q9H4A3	2029	0.996875	0.719985	0.75216	0.89791	0.806025	0.822075	0.70583	0.701955	0.73591	0.76717	0.675655	0.79465	0.74034	0.747975	0.75699	0.71712	0.73515	0.723515	1.00595	0.87576	0.78957	0.76829	0.735465	0.85597	0.828985	0.81169	0.75836	0.843065	0.80389	0.783915	0.73816	0.8638	0.858415	0.88141	0.77874	0.772835	1.0123	0.8978	0.74103	0.70861	0.69401	0.70185	0.76715	0.712355	0.78449	0.74733
2646_V	WNK1	Q9H4A3	2032	0.99685	0.744365	0.813035	0.905965	0.809595	0.822075	0.69955	0.713185	0.73591	0.77605	0.696455	0.818895	0.72133	0.74802	0.752385	0.729805	0.73307	0.726665	0.8325	0.83528	0.78957	0.74743	0.927115	0.85597	0.851355	0.83766	0.785295	0.843065	0.80389	0.811875	1.93795	0.82106	0.8466	1.54459	0.79551	0.762685	1.0798	0.83238	0.67757	0.70861	0.80752	1.1557	1.5562	0.72107	0.78449	1.7726
2650_V	WNK1	Q9H4A3	2012	1.05455	1.00823	0.962715	NaN	1.0742	0.97872	NaN	NaN	NaN	1.1555	0.84967	0.96364	1.0218	1.18885	NaN	1.2157	1.06295	0.81234	NaN	NaN	1.0506	0.869765	NaN	1.0957	NaN	0.95093	1.2361	1.1075	1.0816	NaN	1.0445	1.0549	NaN	1.1497	0.96838	0.92336	1.1011	NaN	1.033	NaN	1.0113	1.1208	1.0122	1.0164	1.0785	1.2492
2653_V	WNK1	Q9H4A3	19	1.0297	0.940025	1.09966	0.97525	1.18935	1.02969	1.151	1.02487	1.04547	1.31	1.21635	0.975995	1.0885	1.17675	1.10445	1.0422	1.18975	0.936605	0.9605	0.919785	1.07069	0.965785	1.05506	1.09375	1.08424	0.90366	1.19595	1.0544	1.07525	0.988185	1.02876	1.2786	1.09745	1.0896	1.23905	0.982955	0.99776	1.1298	0.96323	1.0375	0.92475	1.0081	1.2054	1.0895	1.0214	1.1861
2654_V	WNK1	Q9H4A3	2121	1.01781	0.8394	0.812545	0.739405	0.82632	0.638795	0.53986	1.00191	0.369775	NaN	NaN	NaN	NaN	NaN	NaN	NaN	NaN	NaN	0.966875	0.94108	0.71462	0.77985	0.771255	0.623765	0.53455	0.917595	0.494105	0.411085	0.30411	NaN	NaN	NaN	NaN	NaN	NaN	NaN	1.0297	1.0952	0.69789	0.7134	0.77253	0.66885	0.71464	0.654105	NaN	0.40579
2658_V	CHD4	Q14839	1570	1.0214	0.97168	1.08285	1.1892	1.0172	1.0045	1.13799	1.2478	1.3096	1.036	1.08665	NaN	0.83911	0.75462	0.79305	0.68795	0.792245	0.74545	0.855835	0.96402	0.96673	1.1961	0.85753	1.0771	1.11925	NaN	1.00002	1.2211	1.2428	0.988075	0.9054	0.85807	0.9424	0.93469	1.00154	0.997335	0.69271	0.80591	1.0008	1.1635	0.90716	1.0558	0.98773	1.176	1.3884	0.85504
2659_V	CHD4	Q14839	1576	1.022	1.217	0.94661	1.53345	1.0162	1.2731	1.3426	1.5116	1.0359	1.12184	0.92746	1.0016	NaN	0.88333	0.83775	1.05606	0.80919	1.0359	0.75532	NaN	NaN	1.0045	1.1409	1.28475	NaN	NaN	NaN	1.0344	0.830455	0.98926	0.7689	0.81265	NaN	0.98279	0.953475	NaN	NaN	NaN	NaN	1.5251	1.0582	NaN	1.5265	0.94258	0.99026	0.96587
2660_V	CHD4	Q14839	1531	NaN	1.05955	1.23725	1.0884	0.948185	1.1287	1.1746	0.89963	1.3586	1.2849	1.10123	1.32865	1.2255	1.18745	1.55715	1.4062	1.2478	1.37275	1.1023	0.930825	0.887005	0.973255	1.06959	0.95359	1.2284	0.73169	1.1221	1.4558	1.26085	1.403	1.40095	1.3558	1.2681	1.2838	1.60415	1.461	1.1756	0.84204	0.92383	0.87032	0.9859	0.86137	0.88341	NaN	0.84771	1.38
2661_V	CHD4	Q14839	1535	0.964185	1.0621	1.17765	1.1413	1.0931	1.14855	1.25705	0.89799	1.4383	1.32875	1.2433	1.62735	1.2255	1.47785	1.6061	1.54025	1.6475	1.6122	1.0562	0.85246	0.963045	0.93436	0.916935	0.98687	0.826115	0.823825	1.2035	1.32051	1.00734	1.3046	0.98645	1.12809	1.2235	1.15665	1.36425	1.3506	1.0138	0.84204	1.0415	0.84374	0.88451	1.0457	1.0296	0.84049	0.88351	0.79563
2662_V	CHD4	Q14839	1602	NaN	1.3483	NaN	1.1896	1.08653	1.16595	1.2027	NaN	NaN	1.0071	1.1866	1.31375	NaN	1.1168	1.2396	1.25595	1.3759	1.28925	NaN	1.3022	1.2132	1.3067	1.3075	1.3974	1.303	1.027	1.1254	1.2377	1.3599	1.4005	1.32115	1.24255	1.2322	1.20505	1.2755	1.31755	1.2914	0.98653	NaN	1.1517	NaN	1.1273	1.1092	1.15892	1.2442	1.0709
2664_V	PODXL	O00592	519	NaN	1.1077	1.49625	1.03453	1.0957	1.0749	1.2204	1.2052	1.1448	1.2842	1.08335	1.1231	1.3597	0.9965	1.0954	1.2681	1.3225	1.16413	0.99375	0.96435	0.94423	0.914715	0.8961	0.98947	0.93821	1.2064	1.0344	NaN	1.2012	0.824375	1.2147	NaN	0.8914	1.0527	0.767485	0.9204	1.1184	1.1551	0.95845	0.89787	1.1202	0.93984	1.0643	1.1894	1.1589	NaN
2667_V	LAMTOR1	Q6IAA8	27	0.98307	0.85559	0.82921	NaN	NaN	0.75319	0.87544	NaN	0.83884	0.8681	0.63491	NaN	0.756405	NaN	0.60341	0.64783	NaN	0.73822	0.93767	0.70303	0.83807	NaN	0.67551	NaN	0.7495	0.84019	NaN	NaN	0.75144	0.662555	0.7328	0.745785	NaN	0.69777	NaN	NaN	0.93381	NaN	0.7541	NaN	NaN	0.66508	0.64823	0.65913	NaN	0.51321
2672_V	DNMT1	P26358	714	1.00191	1.6015	1.6522	1.74445	1.6641	1.46685	1.6748	1.60815	1.3915	1.69215	1.2644	1.50365	1.3849	1.5039	1.31225	1.2369	1.21175	1.09289	1.07935	1.4709	1.37605	1.3944	1.33685	1.364	1.46585	1.4394	1.3018	1.21375	1.35255	1.099	1.16035	1.1486	1.2737	1.22095	1.2518	1.132	1.108	1.6425	1.5507	1.452	1.5908	1.5047	1.4459	1.51035	1.4264	1.3796
2678_V	DNMT1	P26358	1105	0.914645	1.29865	1.13885	1.16095	1.4047	1.01637	0.769255	1.2824	0.63881	1.2082	0.945385	0.9632	0.878665	1.1854	0.8969	0.957465	0.807035	0.60641	1.07795	1.07442	0.99205	0.89585	0.892075	0.980805	0.80016	1.07315	0.806	0.69544	0.812345	0.694925	0.72489	0.804785	0.80381	0.941195	0.773795	0.675565	1.1257	0.46854	0.90001	0.7383	1.0447	1.0484	0.95068	0.94568	0.88083	0.91255
2682_V	ATF7IP	Q6VMQ6	113	0.997915	1.1265	1.01344	1.1319	1.07367	1.2744	1.1948	1.3472	1.13155	1.028	1.21045	1.1058	0.982475	1.07029	1.17415	1.1719	1.1227	1.08855	1.01109	0.99228	1.01463	1.1045	1.1687	1.1728	1.3014	0.979365	1.0318	1.17765	1.3065	0.987535	1.09185	1.0752	1.2807	1.1365	1.1606	1.29545	1.1696	0.83846	0.97098	NaN	1.2781	1.219	1.2563	1.24985	1.3632	1.2419
2684_V	ATF7IP	Q6VMQ6	899	0.98001	0.87632	0.804425	0.83285	0.82175	0.78262	0.67746	1.05605	0.48803	0.5112	0.335275	0.286925	0.251745	0.14458	NaN	NaN	NaN	NaN	0.89932	0.887455	0.97304	1.01205	0.92138	0.99113	0.96371	1.06644	0.80775	0.49953	0.652765	0.64154	0.58417	0.43704	0.41856	0.480395	0.31622	0.27627	NaN	1.136	0.81847	0.79912	0.68405	0.77452	0.42098	1.0449	NaN	0.41732
2686_V	FRYL	O94915	844	1.1432	1.3197	1.1779	1.14265	1.11379	1.06995	1.04245	1.04863	1.16705	1.13595	1.0248	1.11525	1.07	1.1227	1.04775	1.01754	0.993805	1.0048	1.03392	1.0893	1.1164	1.06061	0.98813	1.10855	1.09695	1.03687	1.00856	1.17015	1.03845	0.96145	1.13605	1.087	0.983745	1.04693	1.11415	1.0779	0.99642	1.2612	1.245	1.0446	1.1005	1.1576	1.1116	1.12215	1.0713	1.1495
2689_V	FRYL	O94915	2272	0.9698	0.97347	1.01233	NaN	NaN	0.945945	NaN	0.87071	0.9123	NaN	NaN	1.1201	0.8164	0.813615	0.92553	0.88892	NaN	NaN	NaN	NaN	0.955205	1.0148	0.92639	NaN	0.86818	0.93587	1.1383	1.0771	0.897745	0.90973	NaN	0.9829	NaN	0.85828	1.0058	0.88246	0.9723	NaN	1.0009	0.85958	0.92814	NaN	NaN	0.86946	NaN	0.86799
2691_V	C15orf40	Q8WUR7	89	0.745415	1.27855	0.92201	0.89384	0.99635	1.35165	1.16093	0.734485	1.0321	0.9046	1.1576	0.911355	1.3197	1.0308	0.89853	1.11037	1.30526	0.99204	1.14442	1.14356	1.3235	1.4198	1.2843	0.94837	0.95233	1.09666	0.7569	1.50215	0.92185	1.196	1.29435	1.19285	0.906295	1.16243	1.6525	1.05205	1.0956	1.0368	NaN	0.93129	0.70721	1.3096	NaN	0.84419	1.3882	1.1476
2693_V	ZNF185	O15231	465	NaN	1.3367	1.4432	0.78098	1.2056	0.85654	1.3293	1.3129	1.262	1.6478	1.1949	NaN	1.0317	NaN	0.85621	0.68701	1.0337	NaN	0.85918	1.2539	NaN	1.6238	NaN	NaN	NaN	0.99725	1.2101	1.2231	1.3546	1.0622	NaN	0.8761	NaN	1.0926	1.0965	1.0855	NaN	0.89439	0.98918	0.98707	NaN	0.84343	1.1648	NaN	0.84971	0.99762
2694_V	HDAC1	Q13547	393	1.02085	1.55295	1.6458	1.44015	1.47645	1.50035	1.43425	1.44555	1.70555	1.55395	1.8785	1.72585	1.71485	1.9898	1.66475	1.62955	1.52945	1.6923	1.0316	1.4674	1.41275	1.4904	1.5266	1.57815	1.7832	1.44385	1.63765	1.5162	1.79015	1.65275	1.8947	1.8329	1.77345	1.95395	1.81435	1.8477	1.0857	1.8923	1.6289	1.5739	1.7703	1.6317	1.7248	1.54205	1.8922	1.5659
2695_V	HDAC1	Q13547	421	0.990915	0.66766	0.754725	0.800355	0.89565	1.07906	0.840835	1.02265	0.778255	0.986865	0.6573	1.10655	0.8076	1.06485	0.93424	1.10625	1.18548	0.792045	0.976825	0.79915	0.794185	0.862475	0.928595	1.0186	1.1975	0.85102	1.1028	1.3412	0.971875	1.11238	0.89013	0.96139	0.93929	0.98438	1.10655	1.02575	1.0541	0.76437	0.88011	0.74397	0.83188	0.83615	0.77947	0.741755	0.85962	0.82528
2696_V	HDAC1	Q13547	423	0.990915	0.66766	0.784235	0.800355	0.89565	0.86855	0.840835	0.695925	0.73859	0.82439	0.785185	0.959335	0.856095	0.86908	0.85878	0.877095	0.979275	0.952725	0.98985	0.774105	0.71975	0.77023	0.75679	0.84292	0.86264	0.701115	0.89685	0.78225	0.831035	0.86807	1.0351	0.87641	0.911685	1.03103	1.02703	1.01279	1.0541	0.76437	0.88011	0.74397	0.83188	0.83615	0.77947	0.741755	0.85962	0.82528
2699_V	SASS6	Q6UVJ0	510	1.00301	0.784845	0.686315	0.70335	0.57917	0.586755	0.553655	0.98364	0.37385	0.29596	0.25319	NaN	0.165415	0.12326	0.097572	0.066297	NaN	NaN	0.9304	0.849065	0.741045	0.740715	0.66842	0.608395	0.60111	0.930745	0.43027	0.383145	0.307325	0.260935	0.235145	0.18067	0.150755	0.11841	NaN	0.07642	0.92853	0.66404	0.61779	0.55198	0.5607	0.4718	0.41217	0.42308	0.30469	NaN
2702_V	MED24	O75448	873	0.86406	1.29945	1.43315	1.4344	1.16613	1.46235	1.6002	0.83216	1.38155	1.50585	1.5304	1.52105	1.37355	1.2941	1.23125	1.135	1.12967	1.3538	1.0544	1.03242	1.0317	1.1532	1.18385	1.1096	1.1674	0.76915	1.2135	1.26705	1.1473	1.1499	1.08885	1.1562	1.1596	1.02946	1.0784	1.1727	0.93835	1.1815	1.1603	1.3492	NaN	1.2738	1.1686	0.77534	NaN	1.923
2703_V	AIF1L	F5GYC9	138	1.0175	0.92537	0.918705	0.970435	0.92162	0.99048	NaN	0.913655	0.87523	0.90202	0.84464	0.84483	0.73729	0.675685	0.57386	0.49627	0.47351	0.45335	1.05	1.0859	1.1034	0.904425	1.00674	0.86959	NaN	0.99403	NaN	0.95644	NaN	NaN	0.92195	0.81172	0.96982	0.92312	0.99194	0.76468	1.0509	0.73373	0.93094	0.97454	0.91092	0.81276	0.80766	0.922465	NaN	NaN
2704_V	AIF1L	F5GYC9	139	1.06361	1.03805	0.969125	0.941895	0.9895	0.94523	0.92809	0.993395	0.893765	0.940755	0.82402	0.7937	0.796515	0.681495	0.593315	0.56212	0.519975	0.42385	0.921535	1.0462	0.937375	1.0608	0.970185	1.00174	1.0175	1.03365	0.935375	0.91521	1.0775	1.1527	0.90765	0.872595	0.941385	0.980375	1.0762	0.95236	0.90629	0.73373	0.93094	0.93667	0.94595	0.81276	0.80766	0.922465	0.82929	0.83961
2707_V	STRN4	Q9NRL3	342	0.83988	0.72933	0.63329	0.60325	0.55379	0.48997	0.57362	1.0566	0.47539	NaN	0.2826	0.20424	0.27728	0.22408	NaN	0.17844	NaN	0.12344	1.2124	0.79377	0.60954	0.59305	0.54184	0.48927	0.45143	1.1136	0.35633	0.30623	0.30421	0.30638	NaN	0.22233	NaN	0.17195	NaN	NaN	0.98609	0.80297	0.84664	0.61278	0.64578	0.61498	0.59552	0.786005	0.4549	0.33313
2715_V	PXN	P49023	302	NaN	1.0351	1.207	0.884015	1.0587	1.1596	1.2084	NaN	0.98938	NaN	NaN	1.1329	NaN	1.0442	NaN	NaN	0.96288	0.96758	0.91089	NaN	1.1956	0.99303	1.3897	1.0509	NaN	1.0619	1.1903	NaN	1.0046	1.0402	1.1458	1.1397	1.2924	1.2869	0.85923	0.91014	1.1455	1.0531	0.99304	1.4564	1.4294	1.2442	1.1395	0.895535	1.0101	1.2892
2716_V	PXN	P49023	303	1.04181	1.13863	1.1149	1.06073	1.1772	1.311	1.1727	1.1994	1.1284	1.14665	1.16755	1.07855	1.19765	1.09065	1.02155	1.1458	1.1119	1.01563	1.01294	1.11785	1.1017	1.1343	1.37575	1.1469	1.16225	1.0457	1.1268	1.13405	1.1033	1.1776	1.09279	1.14397	1.12765	1.1387	1.12661	1.16	1.1455	1.0531	1.062	0.97894	1.1161	1.0915	1.117	1.01401	1.0257	NaN
2717_V	PXN	P49023	83	0.81834	0.80258	NaN	0.82361	1.05146	0.72836	0.97639	NaN	0.69759	0.78591	0.63696	0.65505	0.72442	0.90916	0.72514	NaN	NaN	0.57766	0.82653	0.81333	0.69968	0.66776	0.98495	0.74897	0.79598	0.73745	0.61056	NaN	0.74003	1.1272	0.79478	NaN	0.68895	NaN	NaN	0.64385	NaN	0.67677	0.81188	NaN	0.84545	NaN	0.77553	0.81848	NaN	NaN
2719_V	PXN	P49023	85	0.96008	0.74345	0.875935	0.85171	0.67636	0.92654	0.80051	0.79213	0.80989	0.796995	0.82806	0.73363	0.85002	0.69694	0.73819	0.610135	0.71305	0.630655	0.80476	0.76432	0.704145	0.87345	NaN	1.02278	0.80026	0.70094	0.86035	0.82776	0.99966	0.8096	0.85946	0.976285	0.825895	0.763305	0.82088	0.840785	0.89464	0.82135	0.82844	0.7658	NaN	0.60891	0.88757	0.77092	0.80495	0.88415
2730_V	PXN	P49023	106	0.993115	0.9192	0.94919	0.907525	0.87566	0.95229	0.865035	0.90675	0.90841	0.829185	0.766855	0.75992	0.6982	0.66687	0.61475	0.566325	0.487515	0.47121	1.00504	0.950725	0.92412	0.899715	0.94889	0.9247	0.89919	0.893375	0.874725	0.964055	0.900035	0.92409	0.93032	0.88588	0.87123	0.835725	0.836265	0.84159	0.91942	0.8894	0.93992	0.91034	0.8512	0.90527	0.84204	0.867035	0.79403	0.7096
2740_V	NCAPD2	Q15021	585	0.958875	0.9373	0.88679	0.90296	0.88933	0.88567	0.804	0.966885	0.706315	0.668315	0.6009	0.575055	0.47368	0.38347	0.34733	0.286335	0.28052	0.22099	0.93678	0.906485	0.94471	0.89483	0.867355	0.82822	0.781905	0.9352	0.706565	0.68214	0.610565	0.532735	0.55271	0.436485	0.36831	0.323995	0.29335	0.24046	0.91303	0.9044	0.90987	0.93421	0.83344	0.82962	0.74069	0.857435	0.65932	0.57977
2747_V	GPHN	Q9NQX3	268	0.786975	0.934275	0.84624	0.956	0.944	0.73673	0.940885	0.930635	0.96305	0.844995	0.675195	0.47743	0.44087	0.37001	NaN	0.17798	NaN	0.48115	1.00023	0.953265	1.39555	0.901405	1.03238	0.899525	0.85044	0.771065	0.743745	0.80988	0.988715	0.844175	0.766815	0.89764	0.853865	0.77026	0.724345	0.70222	1.4778	NaN	0.88482	0.75758	0.8271	0.94154	1.0918	NaN	NaN	0.62734
2748_V	GPHN	Q9NQX3	270	1.01319	1.11245	0.96056	1.13455	0.943085	0.98739	0.80348	1.00645	0.98077	1.03244	0.71815	0.63899	0.82756	0.44503	0.67493	0.58903	0.80084	0.81021	1.10003	1.16485	1.2333	1.18206	0.76733	0.78768	0.91775	1.0799	1.1907	1.1095	1.0385	1.1518	0.996225	0.643675	1.1937	0.7116	0.498815	0.538405	1.2678	NaN	1.2491	1.2351	1.139	1.0579	0.87234	1.08465	NaN	0.7831
2754_V	TPD52;PrLZ	P55327	171	0.96782	1.05863	1.055	1.0424	0.95964	0.98475	0.934035	0.830355	0.870155	0.79166	0.707915	0.671545	0.51689	0.384185	0.2965	0.220045	0.15466	0.12893	0.81609	1.0776	1.1684	1.0811	1.03079	1.14065	1.13025	0.816555	1.0766	1.2588	1.061	1.1202	1.2038	1.08955	1.09355	1.073	1.0682	0.876055	0.76512	1.3408	1.2832	1.2466	1.2255	1.2216	1.0424	1.16805	0.86956	0.98223
2755_V	TPD52;PrLZ	P55327	176	0.93854	0.17017	0.692475	0.83832	0.798385	0.44597	0.71248	1.246	0.92157	0.82298	0.992405	1.08676	1.0202	1.0376	1.1868	1.4958	1.5397	1.4156	0.858825	NaN	NaN	NaN	0.39534	NaN	0.21506	0.42488	0.57906	NaN	NaN	0.33615	0.27619	0.45556	NaN	NaN	0.66276	0.41816	0.83787	0.52962	0.47784	0.55995	0.56448	0.57845	0.56106	0.585715	0.66624	0.66941
2760_V	SEC23IP	Q9Y6Y8	926	0.990695	0.969175	0.953625	1.0163	0.88399	0.997685	1.05465	1.05385	0.919615	1.01459	1.08035	1.02104	1.02774	0.99494	0.87616	1.03939	1.02246	0.874395	0.961475	0.954325	0.94274	1.05293	0.972365	1.1546	0.901345	1.09662	1.06595	0.97535	1.04782	0.98286	1.01516	0.904085	1.02645	1.0821	0.92623	0.95981	0.94571	0.86731	0.78671	1.0093	0.88332	0.96628	0.93599	0.97232	1.0056	0.95307
2763_V	STIP1	P31948	481	0.863415	0.885875	0.841515	0.84473	0.8438	0.77544	0.847315	0.7728	0.892955	0.823495	0.837435	0.85923	0.79748	0.804905	0.837715	0.880875	0.89899	0.797885	0.90322	0.909975	0.97184	0.832415	0.95435	0.865465	0.81214	0.83409	0.769305	0.96897	0.94945	0.70486	0.85695	1.09871	0.900805	0.897195	0.926745	1.01006	0.84203	0.75698	0.72028	0.76928	0.79925	0.78248	0.80468	0.74807	0.82456	0.89219
2764_V	MELK	Q14680	498	1.0155	0.84034	0.79168	0.70049	0.50459	NaN	0.48585	1.1213	NaN	0.61389	0.68266	0.29239	NaN	0.35234	NaN	NaN	NaN	NaN	1.1406	0.882	0.64523	0.75074	0.85281	0.69583	0.55042	0.71888	0.6747	0.59156	0.51581	0.40288	NaN	NaN	0.53961	NaN	NaN	NaN	0.96173	0.71545	0.70908	0.76925	0.72577	0.65802	0.75522	0.564155	0.54307	0.42643
2766_V	NOL8	Q76FK4	268	1.0121	1.2296	1.2095	1.0566	1.084	1.315	1.1469	0.66211	1.3033	1.274	1.0869	1.25475	0.98757	0.96394	0.95312	0.7133	0.80403	0.6104	0.907905	1.10335	1.10815	1.26945	1.38795	1.4409	1.4347	0.9703	1.4528	1.5658	1.6888	1.616	1.7525	1.8412	1.5042	1.4762	1.73495	1.5843	0.96708	NaN	1.3295	0.88006	NaN	NaN	1.2489	NaN	NaN	NaN
2767_V	NOL8	Q76FK4	365	1.09131	0.898975	0.98914	1.0199	0.87956	0.99459	1.09361	0.93008	0.86492	0.86106	0.85519	0.93094	0.95539	0.658195	0.91495	0.832655	0.7615	0.825175	1.02537	0.90926	0.81796	1.00347	0.86366	0.96643	NaN	0.894105	1.1893	NaN	NaN	NaN	1.2461	0.83199	NaN	0.92001	NaN	0.902	0.91394	1.0505	1.1121	0.98622	1.1378	1.1006	1.102	1.1205	1.0163	1.013
2768_V	RRN3;RRN3P2	Q9NYV6	44	1.05985	1.00497	1.066	1.0411	0.9963	0.89118	0.78945	0.943905	0.7751	0.738555	0.729475	0.67097	0.589785	0.495825	0.433705	0.35903	0.21658	0.20091	0.99349	0.98569	0.992715	0.902105	0.990335	0.90562	0.86069	0.96208	0.887025	0.87414	0.87537	0.860615	0.851055	0.75849	0.66316	0.62315	0.60335	0.633905	0.88834	1.0183	0.95778	0.95586	0.95693	0.91684	0.88481	0.94098	0.76957	0.76018
2772_V	SPECC1L	Q69YQ0	220	NaN	NaN	1.7981	1.2286	1.3317	1.6794	1.1668	NaN	1.5229	NaN	1.8108	2.4616	1.3635	1.4993	NaN	1.9992	1.2735	2.3997	1.8181	1.4254	1.30275	1.38365	1.33785	1.2133	1.3471	1.05735	1.3294	1.4914	1.454	1.1149	1.4403	1.4057	1.1916	1.2071	1.7678	1.2382	NaN	1.448	NaN	1.5913	1.415	1.4964	1.1776	1.5798	1.8972	NaN
2775_V	SPECC1L	Q69YQ0	384	NaN	1.3726	1.2469	1.1753	1.0071	1.01933	1.1593	1.4557	1.1295	1.2265	1.1749	0.98307	1.0195	1.0936	NaN	NaN	1.0294	0.9492	0.966805	1.1156	0.98643	1.3258	1.1462	1.3333	1.23885	1.2373	1.1535	1.0907	0.970685	1.0938	1.1088	1.08805	1.1135	1.01995	1.1911	1.06212	NaN	1.5963	1.3629	1.1658	1.0287	1.0013	1.169	1.23915	1.2384	1.1145
2781_V	TRPT1	Q86TN4	240	NaN	NaN	1.0826	NaN	0.95743	1.1122	1.0832	NaN	1.1907	1.0854	1.026	1.0204	0.85704	0.86507	0.78809	0.71158	0.64423	0.58286	NaN	1.2245	1.1572	1.2474	1.0442	1.1957	NaN	0.9539	1.1691	1.2716	1.14	1.225	1.2887	1.076	1.0589	1.0916	1.1483	1.1088	NaN	NaN	1.1611	0.99218	1.1675	NaN	NaN	NaN	NaN	NaN
2783_V	DCTN2	Q13561	202	1.0581	0.95789	1.156	1.225	1.1048	NaN	1.0527	NaN	NaN	NaN	1.10795	NaN	NaN	NaN	1.1015	1.0042	1.0099	1.0398	0.982755	1.17135	1.226	1.1106	1.1566	1.2612	1.2162	NaN	1.2221	1.28485	1.1899	1.2306	1.0819	NaN	NaN	NaN	NaN	NaN	NaN	NaN	1.2857	NaN	1.1139	1.2813	NaN	1.1363	1.0294	NaN
2786_V	DMXL1	Q9Y485	924	0.95464	NaN	1.2193	0.88858	0.97917	1.0607	0.91177	0.86656	0.87185	1.2161	1.0703	1.267	0.88482	0.78152	0.73402	0.73583	1.0357	0.74713	1.0426	0.9358	NaN	0.88106	1.3979	1.0699	1.0968	0.79001	0.86566	1.2997	0.90571	NaN	1.0807	NaN	NaN	1.0338	1.055	NaN	0.98399	0.9627	0.9388	1.1716	1.1251	1.0495	0.96804	1.05245	NaN	1.1842
2787_V	DMXL1	Q9Y485	918	1.1061	1.2004	0.977535	1.12245	0.989705	1.2158	1.07217	0.986915	1.02065	0.958545	0.982915	1.11265	1.0835	1.06685	1.04234	1.01628	1.0059	1.02615	1.2046	0.8771	1.05761	1.1176	1.04707	1.08405	1.1569	1.0748	1.035	1.0673	1.06905	0.976545	1.016	1.1165	1.00574	1.00835	0.93106	1.0044	1.0772	NaN	1.2571	0.99173	0.93894	1.1426	NaN	1.04629	1.1339	NaN
2795_V	ANKLE2	Q86XL3	261	0.98828	NaN	0.878175	0.82682	NaN	0.81485	0.79888	0.940655	0.59698	0.53787	0.415415	0.3446	0.21874	NaN	NaN	0.13519	NaN	NaN	NaN	0.852655	0.81447	0.77127	0.72694	NaN	0.63319	NaN	NaN	0.72752	0.72043	0.57405	0.546	0.51562	0.53263	0.44081	0.37157	0.343105	NaN	0.82463	0.75697	NaN	0.72709	0.70788	0.70654	0.88148	NaN	0.36112
2799_V	ANKLE2	Q86XL3	662	0.94725	0.78201	NaN	0.85534	0.83398	0.83683	0.91247	0.83728	0.94768	0.93488	0.85192	0.90009	0.71778	0.88663	0.6058	NaN	0.75394	0.70932	1.0721	0.68982	0.70638	0.72246	0.77443	0.74754	0.69185	0.68898	0.77145	0.72834	0.78651	0.65984	0.69147	0.70801	0.8178	0.79685	0.67126	0.65532	NaN	0.72182	0.72076	0.7006	0.69981	0.81264	0.83656	0.75527	0.60697	0.68078
2803_V	ANKLE2	Q86XL3	866	0.9862	0.884045	0.828885	0.840325	0.879485	0.79161	0.88182	0.83345	0.83062	0.833455	0.802685	0.81556	0.74373	0.767555	0.618895	0.703415	0.657435	0.63457	1.06359	0.751615	0.79999	0.82476	0.793345	0.81925	0.69269	0.78252	0.81407	0.77852	0.84999	0.766625	0.78742	0.720005	0.72829	0.747115	0.71171	0.72326	0.93502	0.74181	0.79946	0.69766	0.76548	0.70276	0.70861	0.682025	0.73152	0.53153
2805_V	ANKLE2	Q86XL3	896	1.06555	0.83676	0.846185	0.761855	0.80751	0.796195	0.69973	0.983545	0.666825	0.53288	0.41423	0.384455	0.279375	0.20097	0.1296	0.107698	0.0798915	0.050453	0.98748	0.760765	0.747795	0.75961	0.88425	0.86633	0.79958	0.856705	0.83531	0.688895	0.729715	0.68187	0.66146	0.60499	0.58123	0.493435	0.43916	0.46894	0.99477	0.7264	0.79512	0.7191	0.69642	0.6427	0.68141	0.69213	0.45139	0.33363
2806_V	ANKLE2	Q86XL3	268	1.09388	0.877585	0.90778	0.944245	1.1456	1.14795	0.834385	1.07116	0.87444	0.740405	0.50448	0.48105	NaN	NaN	NaN	NaN	NaN	NaN	1.02465	0.95035	1.1386	0.93407	0.95339	0.85521	0.84052	0.958445	0.899145	0.758375	0.82625	0.71793	0.83741	0.57006	0.63027	0.562085	0.529555	0.45869	0.9762	1.0431	0.86739	0.92072	0.91115	0.77267	0.66487	0.880645	0.47941	0.31815
2807_V	ANKLE2	Q86XL3	512	1.05099	0.763745	0.868655	0.658385	0.880775	0.74397	0.679635	0.9289	0.778775	0.58971	0.59325	0.38272	0.32575	0.27794	0.1699	NaN	NaN	NaN	1.06725	0.723825	0.770755	0.702845	0.79238	0.691895	0.720305	0.737205	0.759285	0.57682	0.747675	0.623395	0.71046	0.507975	0.560775	0.604165	0.44719	0.402755	1.0016	0.66407	0.78657	0.61527	0.70899	0.64966	0.55816	0.61954	0.48045	0.29607
2810_V	LNP;KIAA1715	Q9C0E8	177	NaN	NaN	NaN	0.83941	0.88592	0.79024	0.89334	0.99204	0.652275	0.73598	NaN	0.78042	NaN	0.51997	NaN	0.33343	0.31097	0.22006	NaN	NaN	0.74359	NaN	1.1259	0.73453	NaN	0.79895	NaN	0.72266	NaN	NaN	0.87123	0.64208	0.58067	NaN	0.54343	NaN	NaN	NaN	0.86488	NaN	NaN	0.79872	0.74242	NaN	0.80087	0.49645
2811_V	LNP;KIAA1715	Q9C0E8	182	NaN	0.93695	0.84599	1.14756	0.88592	0.91667	NaN	0.974425	0.652275	0.711795	0.63751	0.78042	NaN	0.48057	0.44808	0.496285	NaN	0.22006	NaN	0.73582	0.74359	0.64785	1.1259	NaN	0.97748	0.79895	0.898135	0.72266	NaN	0.63385	0.87123	0.64208	0.839985	0.62743	0.54343	NaN	NaN	0.91382	NaN	0.74524	0.83779	0.79872	0.74242	0.93953	0.80087	0.49645
2812_V	LNP;KIAA1715	Q9C0E8	194	NaN	0.93695	0.84599	1.14756	0.88592	0.91667	0.89334	0.974425	0.652275	0.711795	0.63751	0.78042	NaN	0.50027	0.44808	0.496285	0.31097	0.22006	NaN	0.73582	0.74359	0.64785	1.1259	0.73453	0.97748	0.79895	0.898135	0.72266	NaN	0.63385	0.87123	0.64208	0.839985	0.62743	0.54343	NaN	NaN	0.91382	0.86488	0.74524	0.83779	0.79872	0.74242	0.93953	0.80087	0.49645
2816_V	IKBKAP	O95163	867	1.0038	1.01355	1.0261	0.96032	0.859085	0.99009	0.773365	0.979905	0.884765	0.88149	0.89753	0.84747	0.87165	0.788065	0.96269	0.86459	0.81834	0.76447	1.0083	0.912935	0.83813	0.845045	0.87218	0.908415	0.903035	1.06285	0.864105	0.90963	0.847435	0.92186	0.89689	0.810535	0.81661	0.782015	0.727455	0.798235	1.0158	0.90937	0.90355	0.84781	1.054	0.87654	0.869	0.94307	0.81006	0.94788
2817_V	TJP3	O95049	870	0.92704	0.95515	0.8502	0.87365	0.74317	1.0005	1.01798	0.89418	0.91576	1.0344	0.7501	1.0494	0.61929	NaN	NaN	NaN	0.445505	0.41437	0.94306	0.84436	0.3973	0.87585	1.10386	0.79539	1.1312	0.84692	1.1835	1.0953	0.82829	1.0109	0.814065	0.795105	0.854885	0.821155	1.0177	0.909685	0.82653	1.0556	NaN	0.94118	NaN	0.98109	0.80928	0.72169	0.78932	NaN
2821_V	CIZ1	Q9ULV3	350	0.97404	0.927525	0.895635	1.0174	0.936605	0.91144	0.93586	0.860375	0.91463	0.89307	0.934625	0.95378	0.968755	0.91382	0.88831	0.79835	0.932615	0.979895	0.883585	0.83968	0.93325	0.848935	0.961085	0.84224	0.92192	0.80444	0.99287	1.007	0.954145	0.89162	0.90796	0.974885	0.953325	0.89058	0.88563	0.91743	1.0383	1.0098	0.73662	0.81091	0.91865	0.86771	0.87286	0.85153	0.80967	0.84692
2823_V	EIF3A	Q14152	1198	1.01493	1.0683	1.00736	1.039	1.34825	1.61925	1.5106	1.0526	1.5564	1.3432	1.2886	1.11781	1.29165	1.3783	1.1578	1.04903	1.03523	1.01378	0.97452	1.1591	1.2552	1.2533	1.1441	1.1484	1.413	0.855855	1.2117	1.0865	1.22065	1.5554	1.13095	1.2933	1.1809	1.216	1.2761	1.0337	1.223	1.2621	1.5516	NaN	0.95565	0.95094	1.4297	0.972395	0.93436	0.93183
2827_V	NASP	P49321	421	0.84869	1.0781	0.63045	1.1741	1.1441	0.97013	1.2313	0.75472	1.248	1.0784	1.1197	1.376	1.16325	1.3458	1.4438	1.3321	1.4212	1.2707	0.99177	0.97343	1.1927	1.2956	1.2463	1.4947	1.3458	0.64327	1.54255	1.5798	1.59245	1.76805	1.72645	1.6742	1.8839	1.54665	1.513	1.9304	0.89544	1.0352	1.177	1.0053	1.327	1.2254	1.3508	0.93415	1.2782	1.5548
2829_V	NASP	P49321	176	0.89824	1.1141	0.97387	0.76173	0.850635	1.1689	0.77337	1.1979	0.84749	0.79823	0.6053	0.63698	0.647435	0.502265	0.41031	0.570585	0.551815	0.470385	1.00235	1.4342	1.01767	0.93345	0.94467	0.75128	0.69936	1.41095	0.531915	0.62897	0.76214	0.46813	0.65335	0.5405	0.636455	0.59974	0.540215	0.52501	NaN	1.1433	NaN	0.81781	NaN	0.84856	NaN	1.08827	NaN	NaN
2831_V	RAB6A	P20340	184	0.87914	0.86009	0.94557	0.71942	0.659325	0.76966	0.706285	0.84019	0.72144	0.61767	0.60759	0.6145	0.67274	0.55111	0.41598	0.79626	0.485975	0.371945	0.94812	0.84886	0.62873	0.66751	0.68224	0.715745	0.812935	1.07812	0.706565	0.63939	0.82769	0.46138	0.7262	0.72182	0.62835	0.618185	0.58712	0.52021	1.3204	NaN	0.63748	0.58191	0.59761	NaN	0.73335	0.65196	0.47619	0.42131
2833_V	SAP30BP	Q9UHR5	113	1.0669	1.1257	1.0893	0.91794	1.0276	0.97961	NaN	1.1708	NaN	1.0828	0.96107	NaN	1.0221	0.97498	0.98553	0.88019	0.85531	0.94426	NaN	0.98078	NaN	0.93847	0.8401	1.0406	0.87599	1.0425	0.86586	0.97558	NaN	NaN	0.79202	1.0681	NaN	0.99392	NaN	0.90227	0.96304	NaN	1.2684	NaN	0.95056	NaN	0.81811	1.1073	0.9218	0.97431
2834_V	UBC;UBA52	F5H4D8	57	NaN	0.80393	1.0316	0.83215	1.0054	1.0708	1.0131	1.0441	0.98967	0.78387	0.52858	1.0073	1.3088	0.81074	0.99105	NaN	0.88481	0.87534	NaN	0.97387	1.2093	1.1458	1.2292	0.86802	NaN	NaN	1.1962	NaN	0.95589	0.93513	1.2886	1.2686	1.1613	0.9899	1.078	1.1515	NaN	0.88629	1.0005	1.0283	1.0302	0.92649	1.0416	1.0684	1.0159	NaN
2835_V	PEX14	O75381	232	1.0578	NaN	1.0985	NaN	1.1508	NaN	NaN	1.0573	1.11084	NaN	NaN	1.2992	1.02272	0.917745	0.9551	0.938315	1.2581	0.9713	NaN	NaN	1.2614	1.1522	1.1088	1.101	NaN	NaN	1.0355	0.98657	NaN	1.0819	NaN	1.1257	1.23209	1.043	NaN	NaN	1.197	1.0182	NaN	1.0481	NaN	NaN	1.0191	1.0845	1.0832	NaN
2837_V	VPS26A	O75436	315	1.03035	0.758005	0.919245	0.66181	0.69231	0.961045	0.77668	0.735855	0.69274	0.86708	0.691925	1.02859	0.75472	0.70677	0.654815	0.62721	0.64499	0.736635	1.007	1.2218	0.9254	0.76724	0.915655	0.985575	0.99227	0.78753	0.85685	0.71357	0.79953	0.84715	0.68568	0.55883	0.58058	0.61317	1.0371	0.6587	1.0477	0.78889	0.83536	0.67407	0.79786	NaN	0.56523	0.654305	NaN	0.65168
2841_V	HIRA	P54198	661	1.11232	1.16515	1.1313	1.01354	1.1771	0.92315	0.89323	1.01071	0.809505	0.825655	0.72794	0.78984	0.680825	0.476835	0.41019	0.3184	0.26089	0.1989	0.85264	0.9584	1.066	1.23295	0.94697	1.0794	1.07549	0.77607	1.04052	0.92243	0.870795	1.04693	0.90109	0.933965	0.8371	0.72851	0.854845	0.981865	1.02	1.0028	0.92359	0.96727	1.029	0.73383	0.8967	0.844885	0.7847	0.54052
2843_V	EVI5	O60447	687	NaN	0.72827	0.93591	0.78592	0.734325	NaN	0.58014	NaN	0.92648	NaN	NaN	0.7464	NaN	0.920845	NaN	0.72669	NaN	0.64978	NaN	0.80233	0.60528	0.7201	NaN	0.56359	0.93824	1.1492	NaN	0.707235	NaN	0.52721	NaN	0.71212	NaN	1.1067	NaN	0.85241	NaN	0.68952	NaN	2.0165	0.60274	0.46179	0.97691	1.0011	0.72583	NaN
2846_V	CCZ1;CCZ1B	P86791	266	1.09031	1.189	0.88048	NaN	0.86351	0.899635	0.73219	0.798925	0.83197	0.61965	0.607715	0.46218	0.77734	0.60623	0.55035	0.56173	0.786805	0.543615	1.3443	0.752325	1.0755	0.787265	0.69228	0.85102	0.71951	0.795895	1.32715	0.922215	1.01378	0.822635	0.662645	0.8758	0.717115	0.74062	0.95441	0.65397	NaN	0.92373	NaN	0.59915	NaN	0.88822	NaN	0.72583	NaN	NaN
2849_V	EIF4G3	O43432	495	1.0558	1.05551	0.97025	1.29615	1.14872	1.3864	1.00271	1.0923	1.1928	0.953175	1.01464	1.15425	1.1192	1.0677	1.2718	1.5148	0.937585	1.16475	1.00873	1.18555	1.03069	1.32455	1.17246	1.1538	1.14625	0.992955	1.12815	1.1661	0.959325	1.34865	1.18314	0.98128	1.13047	0.90494	1.22405	0.98551	1.1152	1.0725	1.1579	1.092	1.261	1.1286	1.2646	1.20925	1.2005	1.1696
2854_V	TUBA1C;TUBA3C;TUBA1A;TUBA1B;TUBA3E	P68363	48	0.997735	1.0383	0.94949	1.04475	1.00917	1.00927	0.97334	1.03515	0.99795	0.94087	0.99828	1.03119	0.99551	0.943025	0.91333	0.88095	1.01505	0.92791	0.9753	0.97558	0.93934	0.95278	0.90655	0.926015	0.95087	0.95559	0.917085	1.01567	1.0088	0.94813	0.909875	0.974325	0.914225	0.9094	0.8974	0.90558	1.0285	1.0746	1.0753	0.96502	0.97803	0.97814	0.92774	1.02331	0.97072	0.95307
2856_V	PNPLA6	Q8IY17	345	1.19449	0.810515	0.776465	0.860525	0.89628	0.81586	0.84497	0.8864	0.80229	0.846505	1.2053	0.87993	0.796795	0.892085	0.552995	0.752765	0.52279	0.63447	1.01898	0.74429	0.72962	0.720495	0.791795	0.82442	0.782135	0.78623	0.717995	0.7044	0.72006	0.644135	0.77167	0.605445	0.817235	0.68975	0.625825	0.60979	0.87756	1.0632	1.3281	0.67424	1.1673	0.85997	0.72835	1.00893	0.68951	0.49988
2857_V	PNPLA6	Q8IY17	353	0.989745	1.10234	0.762765	0.87178	0.89628	0.998395	0.83132	0.88519	1.06495	1.32292	0.830815	1.41812	1.00223	0.892085	0.552995	1.18007	0.96537	1.12308	1.02454	0.73733	0.71304	0.726495	0.77271	1.02117	0.782135	0.78082	0.848955	1.01972	0.871785	0.644135	0.978935	0.6163	1.00868	0.80422	0.61861	0.60329	0.90793	1.224	0.67464	0.87862	0.95766	0.82057	1.1279	0.913225	1.1527	0.83197
2858_V	UBE3B	Q7Z3V4	419	1.1418	1.1252	1.3217	1.2001	1.103	1.2854	0.88339	1.1093	1.1027	0.99541	0.89687	0.9108	0.95503	0.72253	0.76518	0.45212	0.66679	NaN	1.0939	0.98681	0.99559	1.1235	0.91563	1.0237	0.98951	1.4554	0.94316	1.0993	0.99148	0.80063	0.85891	0.861	0.7688	0.71112	0.93175	0.76458	1.1484	1.0905	0.94287	1.0905	1.0008	1.0306	1.0613	1.0294	0.82559	0.78311
2859_V	TMEM185B;TMEM185A	Q9H7F4	333	0.938565	0.852005	0.83419	0.855505	0.81189	0.786245	0.84629	0.894555	0.810435	0.757045	0.64587	0.68057	0.54337	0.499535	NaN	0.44521	0.372715	0.36431	1.0829	0.73481	0.75206	0.67153	0.72447	0.718965	0.70018	0.78359	0.79885	0.75989	0.690205	0.635985	0.711955	0.59866	NaN	0.76362	0.52617	0.51132	0.79828	0.63156	NaN	0.69462	0.72501	0.63434	0.67308	0.62567	NaN	0.49345
2860_V	DDX55	Q8NHQ9	544	1.161	1.12515	1.1766	1.0578	1.14415	1.3562	1.35065	1.25185	1.294	1.2618	1.36425	1.415	1.26175	1.28085	1.44495	1.2286	1.0882	1.4823	0.94157	1.4066	1.42985	1.449	1.3502	1.1492	1.5604	1.3201	1.4043	1.42655	1.2719	1.61175	1.50855	1.29425	1.4544	1.43595	1.46005	1.3365	1.1035	1.4569	1.4912	1.1336	1.3917	1.6505	1.6583	1.49335	1.564	1.3505
2862_V	HDAC4	P56524	632	NaN	0.96772	NaN	0.95897	NaN	0.99783	0.97035	0.9709	1.10025	0.96277	NaN	0.94365	1.1594	NaN	1.1657	1.2225	1.09794	1.10475	NaN	NaN	0.88877	0.999485	0.94141	0.92978	0.84052	0.84357	NaN	NaN	1.1858	0.97917	1.0458	1.0155	1.1492	NaN	1.2559	1.20985	NaN	0.86555	0.8558	0.85965	NaN	NaN	0.88626	0.89606	0.90467	0.95708
2866_V	HDAC4	P56524	565	0.997895	NaN	NaN	1.1604	1.03405	NaN	1.1098	1.0703	1.0676	1.1509	1.1425	NaN	1.0876	NaN	1.01344	0.99389	0.95363	NaN	1.1256	1.03577	1.03216	1.1632	1.0296	1.1096	1.08519	1.0553	0.964015	1.0515	1.22475	1.0969	NaN	1.15115	1.0998	1.0699	NaN	NaN	1.03	0.97586	1.0752	1.0301	1.0498	1.059	1.1678	1.1072	1.2106	1.1401
2867_V	HDAC4	P56524	467	0.990295	1.0153	0.874545	1.2945	0.94601	0.99047	0.79463	1.1031	NaN	NaN	0.71764	0.82611	0.81483	0.77472	0.86744	0.81647	0.70823	0.6319	0.853805	NaN	0.98774	1.2795	0.85012	0.801705	0.87892	1.05036	0.86298	0.87092	0.8659	0.82149	0.82098	0.99089	0.91653	0.87677	0.83321	0.79848	1.0633	0.83827	NaN	NaN	NaN	NaN	1.1912	1.1626	0.91471	NaN
2872_V	CLASP2	F5H604	1224	1.03695	1.0774	1.1777	1.0981	1.10935	1.06389	1.1205	1.09685	1.05627	1.1378	1.0877	1.01985	0.966795	0.91329	0.909895	0.906915	0.894985	0.9096	1.00775	1.00867	1.02036	1.03185	0.88401	1.00838	1.03041	0.98599	0.96993	1.00019	0.985635	1.1513	1.0231	0.921985	0.984995	0.99428	0.902765	0.96789	1.0492	0.88303	1.0445	0.94477	0.93451	0.87761	0.87229	0.94669	0.93368	0.96951
2874_V	CLASP2	F5H604	1240	0.99702	1.23295	1.07069	1.3018	1.1221	1.1001	1.0481	1.12844	0.90896	0.939275	0.874085	0.961885	0.81311	0.589415	0.53339	0.48302	0.611275	0.477395	0.999385	1.19445	1.2667	1.08445	1.06125	1.06235	1.1095	0.911135	1.00162	0.946565	0.94166	0.91329	0.847995	0.70595	0.66246	0.7514	0.66652	0.648485	0.80068	1.222	1.0086	0.89098	1.1579	0.98749	1.0338	0.917155	0.93057	1.0764
2877_V	CLASP2	F5H604	808	1.13237	1.36435	1.3757	1.10133	1.53055	1.6039	1.29335	0.922685	1.3502	0.910305	1.00372	1.14835	0.90654	0.836775	0.91551	0.804615	0.9531	0.91418	0.835225	1.50035	1.133	1.12542	1.1923	1.20085	1.20443	0.945455	1.05224	1.10189	0.869145	1.30145	0.873795	0.989995	0.93126	0.88638	1.07998	1.10262	1.0195	1.2129	NaN	NaN	1.2071	1.0383	1.1164	0.992255	0.86477	1.0139
2881_V	CLASP2	F5H604	603	1.02296	NaN	0.54255	0.8682	0.66623	0.59935	0.62103	0.93242	0.60797	0.64968	0.695885	0.75371	0.7265	0.808365	0.784945	0.869125	0.919955	0.86634	0.95358	0.58832	0.58954	0.53277	0.67459	NaN	0.53619	0.856705	0.57207	0.83478	0.7541	0.6891	0.6924	0.72309	0.72407	0.75477	0.74481	0.701715	1.0934	0.49411	0.54444	0.63866	0.66137	NaN	0.56465	0.81219	0.62242	0.86219
2896_V	CLIP1	P30622	285	0.98944	0.913485	0.705235	NaN	0.652375	0.51965	0.45976	NaN	0.26735	NaN	0.14442	0.12213	NaN	NaN	NaN	NaN	NaN	NaN	0.967475	NaN	0.83673	0.706875	0.727215	0.61543	0.46712	1.1969	0.315475	NaN	0.24511	0.14569	0.23601	0.134445	0.18858	0.13285	0.16498	0.11301	NaN	NaN	0.7707	0.87533	0.73488	0.65388	0.64079	0.51502	0.45861	0.43458
2899_V	CLIP1	P30622	204	1.24525	1.196	1.06865	1.14815	0.92723	0.69756	0.677	1.3471	0.569735	0.423	0.31491	0.309095	0.10499	0.17078	0.18011	0.045363	0.1302	0.12874	1.0689	1.2452	1.1527	1.388	1.0088	1.12829	0.78114	1.6176	0.53883	0.80614	0.5554	0.50557	0.24652	0.21695	0.18137	0.16143	0.504005	0.49528	0.9298	1.3877	1.2395	1.1735	1.0009	1.0092	1.0364	1.24831	0.68015	0.61729
2900_V	CLIP1	P30622	143	1.0129	0.988825	0.85852	0.70366	0.95168	0.78395	0.60472	1.0064	1.09305	0.95608	1.10576	0.431855	1.9324	0.41443	1.46349	0.72005	0.293135	0.23597	NaN	0.83374	0.71566	0.63848	0.892925	0.674725	1.6574	1.1066	0.4903	1.2168	0.46479	0.62853	0.53744	0.392845	1.13819	NaN	0.49558	NaN	0.99881	0.93477	0.82121	0.6489	0.58433	0.54743	1.3551	1.10157	0.62847	2.25
2902_V	MYO1C	O00159	408	0.8967	0.7167	0.772885	0.723325	0.712205	0.697275	0.69625	0.641845	0.682695	0.7965	0.666055	0.81578	0.70602	0.718015	0.671835	0.701905	0.75828	0.79674	0.94957	0.61696	0.72641	0.716595	0.75751	0.765395	0.7185	0.80819	0.69973	0.692665	0.80274	0.85315	0.748335	0.742415	0.784065	0.73135	0.77251	0.76876	0.82406	0.53074	0.61196	0.51959	0.54769	0.6058	0.59118	0.59812	0.53971	0.54742
2905_V	CLTA	F5H6N3	124	0.983175	1.2768	1.23315	1.3072	1.0974	1.1991	1.15745	1.15415	1.21675	1.1446	1.20625	1.29545	1.16575	1.173	1.0993	1.165	1.2425	1.2785	1.0446	1.29185	1.26615	1.3443	1.2757	1.1862	1.37465	1.21475	1.2131	1.2819	1.19125	1.31545	1.28975	1.37515	1.1823	1.0838	1.393	1.1581	1.1148	1.3797	1.1431	1.327	NaN	1.3975	1.3461	1.3012	1.3974	1.38
2907_V	SRF	P11831	224	1.11785	1.05422	1.0258	1.0582	NaN	1.08505	1.05505	NaN	1.0807	1.00304	1.2362	1.0963	1.1322	1.03025	1.1365	1.0176	1.0099	1.06365	1.0993	1.0535	1.0921	1.0383	1.06505	0.98173	1.09535	0.95932	1.081	1.0769	1.087	1.08235	1.10835	1.08315	1.116	1.1197	1.1706	1.0124	1.0408	1.0082	1.0714	0.99108	1.0756	1.05	1.0678	1.04312	1.0525	1.0285
2909_V	CDK17	Q00537	165	1.3213	0.833855	1.07045	1.02463	0.829325	1.09609	NaN	1.07165	0.736185	0.57831	1.03004	0.7012	NaN	0.54509	NaN	0.39122	NaN	0.46464	NaN	1.061	1.02259	0.96132	1.17935	1.08485	0.74282	0.922575	0.8022	0.51193	0.89734	0.62883	0.65818	0.76028	0.6414	0.75045	NaN	1.2872	NaN	0.93947	0.85026	0.93746	0.75311	0.77996	0.76424	0.96091	1.1694	0.69738
2910_V	WBP11	Q9Y2W2	237	1.0029	0.945675	0.977185	0.93786	0.973465	1.03678	0.984485	0.9477	0.892855	0.860775	0.805775	0.62512	0.653065	0.58381	0.52819	0.49238	0.477725	0.375965	1.00562	0.96887	0.941745	0.955515	1.08125	1.02503	0.89723	0.91364	0.889025	0.99824	1.07849	0.89556	0.97019	0.94865	0.92309	0.778175	0.871	0.9208	0.95878	0.99984	0.78592	1.0532	0.8877	0.86197	0.87774	0.878225	0.84976	0.69643
2911_V	WBP11	Q9Y2W2	600	0.90272	1.12155	0.885105	1.0309	0.939955	0.78107	0.938855	1.07915	0.757195	0.969375	0.77131	0.809825	0.775795	0.883455	0.68361	0.771595	0.70143	0.727215	0.99765	1.09869	1.05106	0.97591	1.1126	1.18397	0.77176	0.8496	0.89651	1.00054	NaN	1.01633	1.03487	0.98449	1.023	1.2414	1.15605	1.00215	1.0184	1.0511	0.86373	0.99558	1.3732	1.0231	0.91402	1.18609	1.1546	1.0046
2918_V	TLE3	F5H7D6	147	1.1705	1.0541	1.00745	1.04129	1.109	1.0503	1.0517	0.923555	1.04025	0.910515	0.973245	1.04935	1.00396	0.99988	1.05315	0.97818	0.97594	1.00054	1.0332	1.00825	1.02651	0.94556	1.1037	1.06295	0.927475	0.886405	0.9537	1.005	0.958695	0.94885	1.01198	1.05089	0.967145	0.836415	0.992915	0.970705	1.0333	0.88132	0.82849	1.0001	1.0048	0.91058	NaN	1.04821	0.89336	0.98562
2921_V	RPTOR	Q8N122	877	NaN	1.06825	NaN	1.03561	0.99609	1.08353	1.00683	1.01885	1.132	1.034	1.1278	1.04445	1.0837	1.02578	1.0933	0.94783	1.0813	1.03235	0.88911	0.893915	0.912455	0.88915	0.95281	0.81812	0.99453	0.99578	0.97765	0.98912	NaN	1.0336	1.03089	1.0626	1.1129	1.0553	1.0966	1.10515	0.9711	1.0439	1.1546	1.0653	1.1172	NaN	NaN	1.044	NaN	1.1615
2926_V	RPTOR	Q8N122	859	1.1387	1.63665	1.48935	1.5969	1.4906	1.4173	1.7217	1.02605	1.50055	1.28515	1.3252	1.34085	1.4123	1.2954	1.08394	1.21795	1.0769	1.0742	1.0626	1.6634	1.4916	1.80805	1.68585	1.9657	1.8	0.89911	NaN	1.61545	1.92175	1.7904	1.61245	1.69815	1.63815	1.6212	1.73775	1.7293	NaN	1.4287	NaN	1.5051	1.4354	1.5305	1.3924	1.1758	1.455	1.5249
2927_V	RPTOR	Q8N122	863	1.26044	1.89255	1.62085	1.62775	1.5688	2.06645	2.1262	1.13775	1.99525	1.78665	1.8375	2.09975	2.0115	2.098	1.766	2.0162	1.7586	1.6698	0.93675	1.3037	1.82375	1.6392	1.56685	1.65255	1.65	1.1415	1.63235	1.70295	1.9428	1.66725	1.86805	1.89315	1.6258	1.5728	2.0056	1.83475	0.70271	1.4261	1.4078	1.24	1.4967	1.5712	1.3416	1.2822	1.3826	1.4654
2938_V	XRCC1	P18887	241	0.663445	0.5542	0.859485	0.351876	0.842975	1.02538	1.14545	1.0611	0.52087	0.536445	0.86149	0.587335	0.48518	0.38025	0.354825	0.22343	0.251265	0.11762	1.03	1.11498	1.04218	1.28475	1.04791	0.919535	1.2349	0.703145	0.991665	1.2769	0.85903	1.13495	1.1037	0.96215	0.95684	0.8718	0.744315	0.937335	NaN	2.2756	0.56176	1.0218	0.76708	0.65402	1.1148	0.54641	0.97059	0.93688
2948_V	XRCC1	P18887	446	1.0673	1.0721	1.1777	NaN	1.0994	NaN	1.0525	0.99656	1.0376	NaN	1.0329	1.0473	1.3084	1.0919	1.1132	NaN	1.0719	1.07165	1.0976	NaN	1.0221	NaN	NaN	1.0471	1.1903	NaN	1.1029	1.1785	1.0864	1.20225	1.217	1.23335	1.1905	NaN	1.13245	1.0937	1.0989	1.1052	1.114	NaN	1.1784	NaN	1.0922	1.1249	1.1617	NaN
2949_V	XRCC1	P18887	447	1.00388	1.01607	1.24335	1.14925	1.09885	1.1413	1.11395	1.02233	1.0584	1.04495	1.1001	1.04445	1.20275	1.10475	1.1132	1.10875	1.1427	1.07165	0.96454	0.852525	1.08795	1.09733	1.12675	1.12635	1.17745	1.03647	1.1029	1.19985	1.13025	1.20225	1.3719	1.23335	1.1905	1.10035	1.1397	1.1795	1.0989	1.1052	1.114	1.1056	1.1784	1.0053	1.0922	1.1882	1.1617	0.85407
2950_V	NUP153	P49790	687	0.841905	0.85398	0.84777	0.898755	0.75004	0.877915	0.726985	0.834255	0.81367	0.756205	0.74013	0.75134	0.66786	0.632985	0.60012	0.68942	0.71378	0.621985	0.847705	0.75388	0.907295	0.713485	0.748015	0.787595	0.66942	0.801185	0.65446	0.706925	0.710815	0.68924	0.676825	0.675415	0.648195	0.64902	0.873175	0.643165	0.63553	1.0679	0.91274	0.7587	0.84558	0.83592	0.83056	0.87934	0.90182	0.96855
2951_V	NUP153	P49790	614	1.09645	1.1137	1.5404	1.68795	1.56345	0.414305	2.0391	0.73144	1.9588	2.22585	1.367	1.3811	2.5788	0.94	1.515	1.20091	0.17145	1.8841	1.04469	0.80753	0.854235	0.92565	0.992925	0.59271	1.11345	0.78348	0.96095	0.82259	0.45439	0.4511	0.90339	0.34538	1.198	0.96368	1.7426	NaN	0.98436	1.0476	1.186	1.4114	1.2193	1.0492	1.3818	1.42095	1.1224	1.2627
2953_V	NUP153	P49790	529	0.90212	0.848095	0.88079	0.82522	0.77414	0.86224	0.84243	0.95234	0.66306	0.7291	0.605265	0.63372	0.55951	0.487265	0.568835	0.469495	0.38883	0.319	0.91054	0.926095	0.92875	0.86605	1.12538	0.767745	0.82401	0.844525	0.79311	0.93814	0.82312	0.68661	0.73836	NaN	0.74648	0.81661	0.62968	0.62557	0.91808	0.79066	NaN	0.71042	0.66885	0.89167	0.65019	0.834705	0.5995	0.69316
2960_V	NUP153	P49790	334	0.881925	1.11138	1.54745	1.33755	1.0852	1.6872	1.00788	0.89368	0.8607	1.23245	1.12425	1.02344	0.86297	0.69179	NaN	NaN	0.33386	0.36459	0.981275	1.3416	1.39453	1.06773	1.7884	1.80365	1.89155	0.72427	2.37	2.0913	2.4064	2.15455	2.2087	1.19972	1.9918	2.32035	2.3242	1.25987	0.84141	0.88494	0.76573	0.89984	0.79393	0.73736	0.67562	0.69488	0.80027	0.47763
2961_V	NUP153	P49790	338	1.02161	0.83723	0.817895	0.685795	0.708995	0.66587	0.567855	0.67004	0.416065	0.376755	0.35693	0.265865	0.1866	0.16444	NaN	NaN	NaN	NaN	0.98935	0.92633	0.794575	0.79957	0.804415	0.772565	0.751315	0.610815	0.622935	0.54351	0.50624	0.47494	0.44598	0.426965	0.327665	0.30286	0.28703	0.249555	0.89115	0.65608	0.53477	0.53151	0.618	0.45232	0.51378	0.506	0.38507	0.44552
2962_V	NUP153	P49790	240	1.30255	NaN	1.4997	1.5384	1.609	NaN	1.2849	1.1534	1.1424	1.2243	0.74341	0.72261	0.53424	NaN	NaN	NaN	0.17195	NaN	0.956015	1.53345	1.5683	NaN	NaN	1.5243	1.61835	NaN	1.6099	1.339	1.3126	1.2962	NaN	1.006	1.0767	0.91553	0.89652	NaN	0.99229	1.2394	1.149	1.1325	1.1526	NaN	NaN	NaN	NaN	0.76445
2964_V	NUP153	P49790	209	0.951085	0.83672	0.914365	0.80429	0.728525	0.763425	0.732415	0.770895	0.65218	0.574345	0.59518	0.541495	0.47773	0.383805	0.40296	0.32262	0.30831	0.2516	0.888375	0.97502	0.87757	0.802535	0.83748	0.837715	0.768955	0.85171	0.80063	0.62104	0.63519	0.67673	0.628565	0.58288	0.56612	0.48534	0.459315	0.437355	0.91262	0.85001	0.60936	0.77759	0.69953	0.71305	0.64502	0.791895	0.5379	0.51489
2965_V	NUP153	P49790	1463	0.907495	0.772525	0.649265	0.517105	0.49908	0.426605	0.32374	0.85365	0.18801	0.1801	0.090928	NaN	0.10856	NaN	NaN	NaN	NaN	NaN	0.877175	0.774335	0.68847	0.53472	0.51904	0.44059	0.357775	0.822745	0.26938	0.19659	0.14104	0.132515	0.115474	NaN	NaN	NaN	0.12701	0.073554	0.85319	0.62598	0.55974	0.56104	0.42311	0.50662	0.33516	0.51964	0.20126	0.22029
2970_V	NUP153	P49790	257	1.0958	0.78013	0.75377	0.71633	0.697355	0.60201	0.479195	1.0638	0.32541	0.251165	0.202685	0.16193	0.085948	0.0678265	0.053217	0.032622	NaN	NaN	1.01121	0.96777	0.90575	0.808845	0.82446	0.70977	0.616545	1.04835	0.54579	0.449925	0.38379	0.3348	0.29842	0.245155	0.22048	0.18437	0.15449	0.12036	1.0243	0.8025	0.58552	0.63542	0.58034	0.58467	0.54993	0.667625	0.35802	0.29177
2975_V	ELMSAN1	Q6PJG2	636	0.95791	0.99182	1.39238	0.74035	0.900835	0.91467	0.6875	0.72499	0.91853	0.70159	0.57539	0.70017	NaN	NaN	0.616375	0.67043	0.56708	0.875	1.14065	0.966535	0.87541	1.1591	1.00525	0.873245	0.83721	1.05097	0.93025	0.95401	0.765765	0.746535	0.74984	0.67241	0.62415	NaN	0.55123	NaN	0.89628	0.34053	0.92878	0.90671	NaN	NaN	NaN	1.0711	0.80816	1.158
2976_V	ELMSAN1	Q6PJG2	461	1.1253	0.91423	0.870235	0.918025	0.778985	0.884765	0.800815	0.895685	0.856175	0.70638	0.69953	0.57848	0.54697	0.436275	0.523595	0.570095	0.50895	0.70664	1.1438	0.86514	1.04575	1.00276	0.95105	0.992975	1.05638	1.0681	1.04745	0.863455	0.771575	0.76917	0.656665	0.66059	0.733735	0.52142	0.59744	0.626655	1.2045	0.96825	1.1173	1.0966	1.108	0.94969	0.80214	1.03397	0.81012	0.85031
2977_V	SIPA1	Q96FS4	304	0.73723	1.01923	0.78107	0.813445	0.89082	0.70225	0.78283	1.0596	1.1754	1.0087	0.91523	0.818475	0.76713	0.6918	0.721625	0.804245	0.802545	1.0543	0.85073	0.98154	0.88683	0.30033	0.706305	0.79977	0.44296	0.774485	0.42448	0.55508	0.35381	1.0226	1.2479	0.49156	0.74303	0.72752	0.77816	0.54649	1.0225	0.69572	1.1364	1.1693	0.97941	1.0648	0.95835	0.77394	0.9336	0.92085
2979_V	SIPA1	Q96FS4	817	0.91885	0.83122	NaN	NaN	1.0111	0.91099	0.84066	0.78924	NaN	0.80762	0.75718	0.95528	0.9082	0.8575	0.9428	0.99631	0.87646	0.88942	1.0163	0.95093	1.06335	NaN	0.90789	0.92573	1.0349	0.89066	0.96474	0.95602	0.92953	NaN	NaN	NaN	0.93831	1.0102	0.97992	0.86142	NaN	NaN	1.0174	0.97998	1.012	NaN	0.90643	0.9317	NaN	NaN
2981_V	SIPA1	Q96FS4	839	1.1948	NaN	1.0567	1.1181	1.0442	NaN	NaN	NaN	NaN	NaN	NaN	1.0831	0.84453	1.053	1.0693	NaN	0.82905	NaN	NaN	NaN	NaN	0.98016	NaN	NaN	0.77582	NaN	0.96885	NaN	0.83174	1.0825	1.0452	0.91109	NaN	0.79437	0.92173	0.8595	NaN	NaN	NaN	1.1018	NaN	NaN	NaN	NaN	0.93381	1.0343
2993_V	TAB3	Q8N5C8	60	1.0793	1.15455	0.975525	0.96239	1.1198	0.995975	1.00851	0.951135	0.96438	1.01012	1.07401	1.0694	0.9706	0.888725	0.802925	0.779635	0.775915	0.73326	1.0905	1.0377	1.05105	0.872555	1.15365	1.04913	1.123	0.914175	1.0288	0.889975	0.89678	1.0753	0.961935	0.999995	1.00849	1.02707	0.90047	0.856525	0.8248	0.97902	0.97364	1.0378	0.99219	1.008	1.1753	1.04507	1.2287	1.0667
2996_V	PDE12	Q6L8Q7	217	0.958925	1.2334	1.2922	1.2196	1.0615	1.3575	1.25845	1.2768	1.0694	1.1403	1.1213	0.9634	1.265	1.23495	NaN	0.93531	1.2447	0.97028	0.87174	1.24	NaN	1.2563	1.255	1.2255	1.20765	NaN	1.1256	NaN	1.169	NaN	1.1506	1.3471	1.0916	NaN	1.1219	1.1057	1.0969	NaN	1.3631	1.1184	NaN	NaN	1.1324	1.21	NaN	1.1814
3004_V	ST13;ST13P4;ST13P5	P50502	181	0.90296	1.01096	1.03595	1.04087	1.08464	0.87508	1.04019	0.941965	0.92605	1.114	0.956165	1.12396	0.954275	0.98148	1.03812	0.84025	0.884415	0.97611	1.0384	1.0628	1.1346	0.93285	0.979245	0.93785	1.3497	0.96266	1.0126	1.1268	1.05724	0.966705	1.0949	0.90921	0.92469	1.00549	0.88411	1.0572	0.79886	0.87467	1.0586	0.90863	1.0598	1.2065	0.88099	1.09055	1.0699	1.1073
3006_V	ST13;ST13P4	P50502	76	0.80561	1.2489	1.16665	NaN	1.5041	1.2293	1.3582	1.4353	1.1137	1.18195	1.1108	1.2865	1.1827	1.1912	1.12025	1.1928	1.06133	1.2578	0.86669	1.3287	1.24155	1.0391	1.2239	1.1954	1.631	1.1421	1.1353	1.1278	1.46435	1.4141	1.4713	1.2925	1.1816	1.2304	1.6691	1.42345	1.087	1.5839	NaN	1.0895	1.351	NaN	NaN	1.2747	1.2228	1.4788
3007_V	ST13;ST13P4	P50502	79	0.80561	1.2489	1.16665	1.24515	1.3929	1.10633	1.3582	1.20708	1.1137	1.18195	1.02065	1.17235	1.11285	1.1927	1.12025	0.86669	1.1762	1.2578	0.86669	1.3287	1.24155	1.19195	1.15405	1.1954	1.389	1.1193	1.09365	1.1142	1.46435	1.6063	1.4713	1.34735	1.1816	1.2821	1.4823	1.42345	NaN	1.5839	NaN	1.0895	1.351	1.4249	NaN	1.2747	1.2228	1.4788
3008_V	RTEL1	Q9NZ71	847	1.3644	1.39515	1.24655	1.49905	1.33335	1.82745	1.21555	2.37455	1.0774	0.98321	1.09445	1.1058	1.04004	0.81022	0.95066	0.724845	0.69803	0.54988	1.2801	1.312	1.3649	1.14992	1.59915	1.60015	1.256	1.2387	1.17905	1.2105	1.0086	1.6142	1.3862	1.2269	1.28065	1.35915	1.54085	1.03042	NaN	NaN	1.218	1.1032	1.219	0.95928	NaN	1.5393	NaN	NaN
3010_V	PBX2	P40425	151	1.1433	1.5075	1.088	1.3637	NaN	1.2879	1.274	1.3398	1.201	1.0327	1.2126	1.0268	1.4641	1.21895	1.2889	0.93379	0.80239	0.93824	NaN	1.2826	NaN	1.4423	1.326	NaN	1.2258	1.4128	NaN	1.2642	NaN	1.2607	1.222	NaN	NaN	NaN	1.1792	1.8453	1.2047	1.1957	NaN	1.4252	NaN	1.2611	1.4306	1.32895	NaN	1.2906
3021_V	CAD	P27708	1859	0.977815	0.994995	1.02957	0.98877	1.10395	1.0331	1.08519	1.0328	1.0609	1.00051	0.921995	0.946735	1.0239	0.951635	0.90444	0.93948	0.883895	0.896065	1.02155	1.00433	1.0263	1.0542	1.09785	1.0671	1.01535	1.1078	1.02146	1.04809	1.0573	1.04255	1.01709	1.02295	0.967705	1.08	1.0116	1.00345	0.95936	1	1.0634	1.0471	1.1206	0.97746	0.99354	0.97411	0.95046	0.9629
3028_V	DDX39B	Q13838	38	0.85317	0.842635	0.76805	0.33255	0.65474	NaN	0.363095	1.01476	NaN	NaN	0.32154	NaN	0.23058	0.24364	NaN	NaN	NaN	NaN	0.80201	0.840095	0.4647	0.39953	0.40613	0.56793	0.38682	1.10493	0.24682	NaN	NaN	0.3926	0.65326	NaN	NaN	NaN	0.35071	NaN	0.9557	0.58654	0.52443	0.49708	0.74726	NaN	NaN	1.12	0.29502	NaN
3038_V	ATXN2	Q99700	772	0.870895	0.96164	0.934605	1.04214	0.9104	1.00669	0.97972	0.905215	1.00141	0.941395	1.1096	0.967285	0.972255	0.92808	0.901955	0.919585	0.894045	0.890995	0.880895	0.921275	0.950065	0.998025	0.98735	1.009	0.9589	0.96525	0.99735	1.1262	1.1593	1.0983	1.02012	0.99014	0.93443	0.911715	0.992175	0.901535	0.9561	0.87746	1.0538	0.94346	0.99405	0.89028	0.92844	0.75089	0.97897	1.1011
3039_V	ATXN2	Q99700	784	0.85014	1.02005	0.837195	1.01089	1.03198	0.979245	0.912935	0.768925	0.892235	0.8172	0.74622	0.82782	0.82438	0.76257	0.67825	0.71508	0.667845	0.59868	0.74711	0.939315	0.932725	0.7426	0.86925	0.93361	0.874655	0.766605	0.96382	0.877655	1.01215	0.746725	0.83739	0.96387	0.97006	0.757925	0.893405	0.877775	0.8385	0.7469	0.47688	0.64328	0.75572	0.73162	0.49543	0.70351	0.73922	0.56776
3042_V	ATXN2	Q99700	889	0.93712	1.1451	1.0231	1.04822	1.02497	1.06125	1.02324	1.07282	1.01906	0.908695	0.88336	0.843985	0.854695	0.77863	0.74273	0.6756	0.57931	0.558485	1.00703	1.07905	1.0603	1.1065	1.0773	1.1598	1.10869	1.01467	1.04985	1.0672	1.14505	1.1171	1.10645	1.0935	1.1139	1.09515	1.13275	1.1169	0.95851	1.0753	1.2117	1.0581	1.0986	0.99844	1.0732	0.98197	0.86984	0.99883
3043_V	ATXN2	Q99700	624	1.04985	1.13804	1.2965	0.967305	1.0216	0.951695	0.99861	1.03605	0.83159	0.99772	0.72225	0.71119	0.54806	0.49913	0.398805	0.29951	NaN	0.29661	1.07017	1.11795	1.24545	1.06229	1.1138	1.1915	0.978085	1.069	1.2818	0.95529	1.1892	0.955885	1.0056	0.877475	1.05248	0.87346	0.792875	0.86235	0.94783	1.1508	0.85798	1.0126	0.88379	0.88684	0.97908	0.832735	0.7442	0.69429
3044_V	ATXN2	Q99700	667	0.90969	0.83811	0.7483	0.82927	1.07376	NaN	NaN	0.88785	0.89129	0.99695	0.95346	1.0574	0.73127	1.04785	1.2554	1.12545	1.0916	1.0602	0.94405	0.822165	0.8808	0.85546	0.87673	0.932745	0.94954	0.70029	0.851125	0.993325	0.931615	1.01389	0.93471	0.65602	0.97606	0.9772	0.98362	1.0001	NaN	NaN	0.89492	0.91153	NaN	0.97386	1.0227	1.18043	NaN	0.89075
3047_V	ATXN2	Q99700	684	0.991505	0.84953	0.88707	0.980245	0.74709	0.886605	0.809915	0.926645	0.850935	0.673745	0.789465	0.856995	0.69056	0.815395	0.80624	0.651975	0.69595	0.586695	0.95628	0.879205	0.908685	0.84085	0.94007	0.878655	0.82214	0.952595	0.839655	0.97752	0.934835	0.826555	0.895745	1.01736	0.80367	0.841755	0.917385	0.88712	1.0341	0.77807	0.82438	0.8334	0.75854	0.81883	0.8226	0.72481	0.74677	0.73825
3061_V	UIMC1	Q96RL1	677	0.919105	0.76283	0.95827	1.05868	0.74861	1.02919	0.91345	0.93166	0.76511	0.68105	0.71033	0.780985	0.702265	0.48391	0.65677	0.4829	0.51462	0.408465	0.889635	0.86502	1.0149	0.743315	0.82874	0.74839	0.668505	0.61843	0.712915	0.770465	0.82477	0.6384	0.73624	0.64529	0.614405	0.69653	0.79521	0.651165	0.7468	0.67201	0.87149	0.94022	0.91771	0.64793	0.94812	0.76337	0.65982	0.78124
3062_V	UIMC1	Q96RL1	101	1.1197	0.98101	0.92773	1.01425	1.0773	1.00563	1.02615	0.77174	0.9792	1.0199	1.089	0.92843	1.0033	1.05	1.13915	1.1103	1.1477	1.02421	1.07894	1.01466	0.97897	0.89149	1.07155	1.11086	1.1611	0.66939	1.16795	0.87215	1.04515	1.12117	1.13416	1.2296	1.19215	1.3094	1.1583	1.26765	0.94991	NaN	1.2799	1.0923	1.0394	1.1937	0.99336	0.89904	1.1956	1.0631
3063_V	UIMC1	Q96RL1	463	0.988765	0.760045	0.880145	0.78708	0.771985	1.02848	0.828945	0.778615	0.82639	0.83539	0.88264	0.81155	0.77839	0.91217	1.00089	0.89741	0.80092	0.83138	0.923945	0.834695	0.89254	0.773055	1.0494	0.86364	0.63754	0.777645	0.73505	0.880795	0.865085	0.665655	0.812885	0.948225	0.835015	0.866765	0.95002	0.661845	0.91332	0.91031	0.75097	0.69712	0.74588	0.81455	0.91	0.779445	0.83384	0.67648
3064_V	UIMC1	Q96RL1	653	1.06834	1.04775	1.00826	NaN	0.91714	0.991655	NaN	0.919075	0.91212	0.83767	NaN	1.10921	0.915015	0.9449	0.87688	0.85419	0.911835	0.97437	1.1496	1.0314	0.90332	0.97036	1.00845	NaN	NaN	0.90641	0.89019	0.949755	0.97135	1.0844	0.92374	0.97825	0.89543	1.1118	0.94518	1.03795	1.0725	1.0504	0.93644	0.85482	0.92142	0.98585	0.8708	0.97052	1.0512	0.87785
3067_V	TWF1	Q12792	143	1.0223	0.815275	0.73628	0.75051	0.589365	0.59178	0.53227	1.04745	0.50278	0.41818	0.36101	0.346575	0.2867	0.23626	0.235475	NaN	0.181515	0.17123	1.02595	0.803605	0.75979	0.70744	0.628625	0.646525	0.595	0.980835	0.50243	0.49345	0.47475	0.40409	0.34467	0.35709	0.351495	0.3166	0.294885	0.29768	0.97782	0.86208	0.77833	0.6794	0.70296	0.62681	0.62259	0.69536	0.50423	0.47604
3068_V	BAZ2A	Q9UIF9	1397	1.0817	0.93078	0.85811	0.769435	0.798985	1.00751	0.749795	0.92645	0.79602	0.64037	0.69342	0.51588	0.68368	0.595935	0.67069	0.55368	0.41973	0.468675	1.1048	0.912265	0.91275	0.929915	0.91552	1.0169	0.90772	0.90437	0.76599	0.93379	0.792955	0.89998	0.862695	0.71642	0.78547	0.6852	0.73689	0.715665	1.06	0.87404	0.9811	0.93445	0.90824	0.96207	0.94776	0.935665	0.82844	0.66281
3072_V	RPL18	Q07020	130	1.0455	1.06918	0.974175	0.9452	0.829965	0.90819	0.951225	1.0482	0.81058	0.793715	0.71666	0.72638	0.533425	0.46287	0.3668	0.315085	0.246	0.17969	0.919255	1.05895	1.0509	1.08496	1.172	0.99683	0.92685	1.0339	0.921145	0.86807	0.82672	0.816045	0.84728	0.73723	0.69808	0.64902	0.75051	0.699055	1.2759	1.0311	1.0278	1.1845	1.0613	1.0405	0.79646	0.918885	NaN	0.65223
3086_V	SMARCC2	Q8TAQ2	347	1.0801	1.0318	0.97318	1.0557	1.08705	1.02611	0.991365	0.94873	0.96434	1.0829	0.9331	0.985085	1.04075	0.962195	0.871595	0.880165	0.942545	0.854175	1.04385	1.01303	1.07045	0.989585	1.04535	0.98844	1.022	0.946265	0.97312	1.0348	0.93111	0.96596	1.07115	0.97379	0.980805	1.02925	1.00615	0.954065	1.0411	1.0905	0.96623	1.0082	1.0282	1.062	1.0415	1.00513	1.0412	1.0133
3087_V	SMARCC2	Q8TAQ2	283	0.978225	0.916125	0.895765	0.90304	0.95778	0.934465	0.895975	0.89328	0.904685	0.929	0.995185	0.926435	0.9473	0.845885	0.95284	0.97484	0.951255	0.89664	0.924515	0.919495	0.90919	0.91055	0.96475	0.94796	0.8926	0.932205	0.873145	0.883545	0.885825	0.9611	0.956765	0.86958	0.94801	0.91053	0.943115	0.91057	0.86278	0.94944	0.89989	0.99881	0.91699	0.97881	0.90628	0.891125	0.93931	0.94927
3088_V	SMARCC2	Q8TAQ2	286	0.994795	0.97043	0.98816	NaN	0.85719	1.07	0.91225	1.0119	1.00471	0.80302	0.73613	0.93323	0.65325	1.16075	1.0632	0.794755	0.883945	0.66232	0.97803	0.80772	0.89809	1.08501	0.83629	NaN	0.87768	1.0459	1.1028	1.1452	1.06682	0.940935	0.987185	0.69031	0.954045	0.72425	0.74134	0.822105	1.0685	NaN	NaN	NaN	1.1108	NaN	1.0065	0.920375	NaN	1.2404
3097_V	SCAF11	Q99590	608	1.00174	1.26775	1.17665	1.12975	0.99706	1.10925	1.3051	0.975155	1.05735	1.213	1.18	1.2732	1.20415	1.1272	0.78871	1.0746	1.11625	1.01603	1.091	1.2654	1.2302	1.2568	1.21925	1.19905	1.19235	1.2087	1.2106	1.1331	1.20375	1.2967	1.2261	1.0327	0.975075	1.21655	1.07645	0.978385	1.1821	1.302	1.3437	1.3882	1.19	1.3152	1.2439	1.1977	1.427	1.1292
3100_V	SCAF11	Q99590	774	NaN	0.92243	1.3838	1.1746	1.302	1.4607	1.5031	NaN	1.2791	NaN	NaN	1.185	0.95559	NaN	1.5095	1.05498	0.94891	NaN	1.8169	1.1239	0.8524	1.2913	0.96516	0.76661	0.97799	1.038	0.8295	0.9256	1.17815	NaN	1.0884	1.04328	1.693	1.1494	1.30735	1.4104	1.0952	NaN	NaN	NaN	NaN	NaN	NaN	1.2192	0.96494	1.5738
3101_V	SCAF11	Q99590	776	1.05028	1.1391	1.1193	1.2134	1.13794	1.12717	1.15754	1.1206	1.10213	1.12965	0.932555	1.02522	0.907185	1.08464	0.937605	0.8747	0.95538	1.07262	0.944625	1.199	1.02011	1.20845	1.20375	1.12185	1.24965	1.0205	1.075	1.13145	1.2178	1.19655	1.17755	0.99568	1.3034	1.15355	1.28055	1.155	1.0676	NaN	1.2424	1.2466	1.2114	1.1696	1.191	1.0687	1.1856	1.2941
3103_V	RGPD1;RGPD2	P0DJD0	1002	0.76109	1.1583	1.13891	1.0457	1.16435	1.11375	1.12275	1.13304	0.98104	1.0671	1.05086	0.95464	0.894125	0.934465	1.01388	0.956725	0.81967	0.90638	1.05135	1.03436	1.0697	1.2122	1.2335	1.09983	1.1305	1.0367	0.98768	1.2392	1.218	1.1632	1.00635	1.0735	0.84757	0.92921	1.15675	1.11305	0.73817	1.0582	1.072	1.0019	0.86697	0.99674	1.0058	0.97636	0.94086	1.1284
3107_V	OSBPL8	F8VZ43	55	1.4219	0.978735	1.2018	0.896135	0.727215	0.98142	0.58383	0.75016	0.95513	0.62013	1.1686	0.53736	NaN	0.56273	0.74163	0.86337	0.572245	0.60769	1.0999	0.91179	0.91366	0.73892	0.98342	0.93115	0.886695	0.71334	0.96056	0.73834	0.776445	0.85013	0.91073	0.8657	1.0678	0.90197	0.83473	0.68325	1.0062	0.73695	NaN	NaN	0.83199	0.85917	1.0171	0.66126	NaN	0.69225
3122_V	PCBP2	Q15366	272	1.06875	1.04598	1.0921	1.02177	1.02165	1.0051	0.974085	1.12175	0.85784	0.729795	0.720355	0.535335	0.617855	0.526605	0.44768	0.358185	0.35972	0.28457	0.946295	1.20125	1.06712	1.236	1.1103	1.1649	1.16488	1.22265	0.97867	1.02351	0.97883	1.1065	1.00997	0.98236	0.80374	0.80724	0.80319	0.68774	0.89346	1.1624	1.0705	1.0534	1.2719	1.1375	1.0252	1.09875	0.96908	0.94191
3124_V	PCBP2	Q15366	173	0.894445	1.63585	2.04495	1.7128	1.7637	1.709	1.7431	1.71635	1.85855	1.5858	1.7653	1.77665	1.87565	1.7618	1.7556	1.8172	1.9585	1.7489	0.887515	1.8324	1.58085	1.76345	1.7926	1.77935	2.10025	1.5356	1.70195	2.0153	2.0217	2.0848	2.018	2.02215	1.8669	1.82905	2.04005	1.9038	1.1232	2.0295	2.2781	2.283	1.9232	2.037	2.1432	2.01645	2.2824	2.3376
3125_V	ATXN2	F8W0B5	57	NaN	0.97786	0.94652	0.922385	NaN	NaN	NaN	0.92533	NaN	0.98702	1.0726	NaN	0.99475	0.926055	NaN	0.81168	0.85819	0.82481	0.91491	NaN	0.9518	0.81284	NaN	NaN	0.79646	NaN	NaN	NaN	1.0462	NaN	0.94491	0.97064	NaN	1.0342	NaN	0.84432	0.99625	NaN	0.79995	0.91322	0.83775	NaN	0.86776	0.858635	NaN	0.89454
3136_V	TROAP	Q12815	188	1.10935	0.70846	0.583825	0.65654	0.64926	0.60018	0.64663	0.675855	0.66805	0.61057	0.524245	0.56881	0.42283	0.3764	0.37791	0.41495	0.405825	0.334835	1.02448	0.643625	0.605485	0.66258	0.654725	0.56504	0.63299	0.712845	0.43753	0.52418	0.462905	0.545915	0.52439	NaN	NaN	0.48124	0.5475	0.40515	1.0687	0.80153	0.56367	0.61138	0.70593	0.57448	0.69194	0.582205	0.63639	0.55777
3137_V	TROAP	Q12815	191	1.10935	0.70846	0.583825	0.65654	0.64926	0.60018	0.64663	0.675855	0.66805	0.61057	0.524245	0.56881	0.42283	0.3764	0.37791	0.41495	0.405825	0.334835	1.02448	0.643625	0.605485	0.66258	0.654725	0.56504	0.63299	0.712845	0.43753	0.52418	0.462905	0.545915	0.52439	NaN	NaN	0.48124	0.5475	0.40515	1.0687	0.80153	0.56367	0.61138	0.70593	0.57448	0.69194	0.582205	0.63639	0.55777
3146_V	MYO5A	Q9Y4I1	600	0.98026	0.93344	0.950265	1.0562	0.89686	1.0494	0.926555	0.828805	0.93022	1.0039	0.91705	0.968885	1.0617	0.953615	1.06817	0.86163	0.952265	1.05173	0.87752	0.74467	0.91625	0.836295	0.890505	0.88709	0.891545	0.781585	0.927375	0.90509	1.0282	1.06349	0.942465	0.861885	0.9428	1.05431	1.01	0.94897	NaN	NaN	0.683	0.91616	0.81595	NaN	NaN	NaN	0.81053	NaN
3147_V	MYO5A	Q9Y4I1	1452	0.83794	1.0984	1.1158	1.091	NaN	NaN	1.1769	1.0658	1.05475	1.2032	1.0529	NaN	1.02696	1.05905	NaN	1.0229	1.0837	1.08191	0.99939	0.95032	0.92943	1.1393	0.94913	1.3785	1.1796	0.959	NaN	1.2107	NaN	1.20455	0.91959	0.93498	NaN	NaN	0.957085	0.88314	1.0119	0.99194	0.66859	1.062	0.8608	NaN	1.2659	1.0518	1.2314	NaN
3148_V	MYH10	P35580-2	214	1.07248	1.18335	1.13235	1.16215	1.1297	1.0451	1.0388	1.1844	1.02058	1.0716	0.973895	0.972715	0.966115	0.975295	0.910995	0.90588	0.82318	0.867445	0.98552	1.06885	1.08735	1.13635	1.1334	1.1235	1.0717	1.01598	1.09729	1.24585	1.06785	1.00425	0.984355	1.03695	0.98636	0.981905	1.03535	0.932825	1.0741	1.1265	1.1217	1.1314	1.2311	1.197	1.2227	1.11415	1.0941	1.1447
3150_V	MYH10	P35580-2	1972	0.937365	1.67235	1.67235	1.9756	1.71585	1.6516	2.10815	1.34785	1.56275	2.05665	1.78545	1.74315	1.83165	1.8752	1.76375	2.09315	1.82135	1.66485	0.757365	1.84735	1.91635	1.74735	1.95585	2.04005	2.0183	1.45915	1.8164	1.7432	1.76225	1.88405	1.75325	1.9704	1.7907	1.81545	2.27805	1.93865	1.1516	2.0557	2.2519	1.9823	2.0068	1.9241	2.1282	1.69595	2.4097	1.9299
3153_V	BAP1	Q92560	583	1.4545	0.97507	1.0793	1.1225	1.2261	1.0403	1.1414	1.10465	1.2406	1.07995	NaN	1.1594	1.025	1.0251	1.0849	NaN	NaN	0.997585	1.01852	1.08475	1.0909	1.0404	1.0697	1.0701	1.1558	1.0469	1.1926	0.99143	1.1203	0.96445	NaN	1.1784	1.0586	NaN	1.1784	NaN	1.0479	1.0001	1.1581	1.1263	1.0813	0.92949	1.1553	0.98967	1.0914	0.96954
3158_V	BAP1	Q92560	521	0.9642	0.883635	0.91723	0.80716	0.94455	1.2945	1.0758	0.97062	0.96321	1.32365	1.0864	1.0705	1.16095	1.0079	NaN	1.0442	1.2105	NaN	NaN	0.89673	0.89419	0.82517	NaN	0.78625	NaN	NaN	NaN	NaN	1.0167	1.0646	NaN	NaN	1.035	0.98231	0.97684	0.75094	NaN	NaN	1.0242	1.0357	NaN	1.1065	NaN	1.1536	NaN	NaN
3166_V	PPP1R9A	F8W7J9	840	0.92836	NaN	1.1604	NaN	1.1	1.4917	0.924915	NaN	NaN	NaN	NaN	NaN	1.18362	0.78782	1.1666	NaN	1.14205	0.99378	0.72515	NaN	NaN	NaN	0.9088	1.097	0.82884	1.1467	1.1007	NaN	1.0074	NaN	0.98198	1.0106	1.1566	1.0513	1.10891	0.87092	NaN	1.0543	1.0828	0.92274	1.2133	0.92341	NaN	1.01319	1.254	0.88529
3170_V	FAM21A;FAM21B	F8W7U3	1026	0.8471	0.99159	1.0103	0.98192	0.98806	1.0071	1.03509	0.95674	1.072	0.89655	0.85893	0.92381	0.71248	0.61954	0.74868	0.63272	0.67854	0.56563	0.957975	1.2907	1.0217	0.99838	1.0311	1.24405	0.9754	1.2882	1.0043	0.93576	0.92698	0.86012	0.91784	NaN	0.88243	0.786135	NaN	0.70602	1.0898	1.2355	1.0991	1.2034	1.0399	1.1224	1.2126	0.98213	1.0933	0.90586
3176_V	FAM21A;FAM21B;FAM21C	F8W7U3	410	1.02274	1.04955	1.0702	1.04585	1.0802	1.0497	1.01628	1.04025	1.0597	1.00147	1.03015	1.0563	1.02485	0.9984	0.949905	1.038	0.95261	0.963705	0.9354	1.01665	1.0054	1.04538	1.0371	1.04655	0.992055	0.955105	1.00955	1.01619	1.05695	1.03015	1.00238	1.0209	1.05705	1.02345	1.0599	1.01666	0.93372	0.98717	1.0543	0.99922	1.0629	1.0353	0.992	1.01735	1.0698	1.0864
3177_V	FAM21A;FAM21C	F8W7U3	245	1.0098	0.80441	0.90982	0.790065	0.80522	0.82098	0.750315	0.861585	0.776595	0.83631	0.726645	0.83552	0.91555	0.82188	0.77957	0.695275	0.86375	0.68146	1.0754	0.97113	0.80051	1.0103	0.75666	0.81269	1.0074	0.91868	0.89256	0.65762	0.79265	1.0211	NaN	0.85386	NaN	0.84276	0.864345	0.753345	1.158	1.0207	0.98372	0.75631	0.78323	NaN	0.76135	0.88716	0.80423	0.82653
3179_V	FAM21A;FAM21B;FAM21C	F8W7U3	640	0.93465	1.04065	1.00952	0.972855	1.08435	1.1624	1.21755	1.12935	1.017	1.07832	1.0415	1.04109	1.2071	1.144	1.0477	1.1045	1.1336	1.05805	0.88085	1.02152	1.0658	1.1916	1.16845	1.13185	1.27065	1.04417	1.0915	1.12515	1.1442	1.3091	1.18295	1.2146	1.15725	1.3101	1.30465	1.28585	0.95155	1.0798	1.2683	1.1201	1.0632	1.0788	1.139	1.1557	1.139	1.2112
3181_V	FAM21A;FAM21B;FAM21C;FAM21D	F8W7U3	1056	1.2153	1.3734	1.151	1.00141	1.0137	0.81212	0.802405	0.94882	0.66656	1.14214	0.82203	0.702455	0.514895	0.3911	0.3148	NaN	0.286165	0.438915	1.0129	0.96075	1.10739	0.99368	NaN	0.66287	0.843205	1.8363	0.95292	0.63729	1.0716	0.515135	0.500995	0.33612	0.430025	0.365655	0.22404	0.38994	1.0875	1.7568	1.3714	1.1752	1.2115	1.2294	1.205	1.39295	NaN	0.93612
3183_V	FAM21A;FAM21B;FAM21C;FAM21D	F8W7U3	987	1.049	0.9717	0.80984	1.0503	0.92184	0.92508	0.84118	0.88943	0.9128	0.95571	0.96873	0.91623	0.89826	0.97621	0.84485	0.98291	0.83523	0.89797	1.0649	0.97594	1.1023	0.92502	0.88127	0.97263	0.9772	0.97079	0.85361	0.91548	0.85482	0.93482	0.9619	0.89195	0.90269	0.89651	0.88419	0.95909	1.0061	0.89677	0.85942	0.83966	0.97903	0.93178	0.90407	0.84933	0.96128	0.86202
3188_V	FAM21A;FAM21B;FAM21C	F8W7U3	264	0.878585	1.0336	0.702405	1.02968	1.06535	0.961235	1.02345	0.98806	0.890475	0.97532	0.93781	0.821855	0.8491	0.80813	0.709765	0.755825	0.777025	0.699285	1.04838	1.03984	1.00332	0.99482	0.959235	1.1406	1.00197	0.976105	0.99297	0.97285	0.863095	0.990965	0.91414	0.874735	0.95228	0.90495	0.873345	0.890815	0.94768	1.1002	1.0297	1.069	0.91855	1.1348	0.71353	0.98562	0.94682	0.86171
3192_V	FAM21A;FAM21B;FAM21C	F8W7U3	226	1.3416	1.51715	NaN	1.43135	1.0885	0.91997	0.89534	NaN	0.97843	1.1764	0.5143	0.53592	0.6553	NaN	NaN	NaN	NaN	0.26465	1.4657	1.6276	1.2194	NaN	0.9588	NaN	1.4409	1.9963	1.64366	1.1972	1.3711	0.76486	NaN	0.46449	NaN	NaN	0.46725	NaN	1.4829	NaN	NaN	1.5883	0.95021	1.1496	1.6523	1.7313	1.1381	1.0384
3194_V	CTNNA1;CTNNA2	P35221	655	0.68751	1.0913	1.3376	1.16705	0.93361	NaN	1.3255	NaN	1.26462	1.20785	1.262	0.86345	0.76079	1.1126	NaN	0.79293	0.483155	0.56093	0.90215	1.0985	1.0299	0.947055	NaN	NaN	1.13256	0.99884	1.47142	1.3982	1.16675	0.72013	0.54407	NaN	NaN	NaN	1.3266	1.1274	2.0968	1.0081	0.85906	0.90876	1.0436	0.83208	1.0267	1.5979	0.53196	NaN
3195_V	CTNNA1	P35221	641	1.09165	1.5831	1.66765	1.48425	1.67975	1.7055	1.7706	1.4576	2.05995	1.9014	2.07225	2.3305	2.0454	2.44935	2.37185	2.36775	2.29095	2.69465	1.0454	1.48325	1.41545	1.47205	1.60125	1.71475	1.65395	1.4073	1.72245	1.9187	1.7939	1.77315	1.978	2.00985	1.9831	2.0695	2.11695	2.1551	1.1836	1.5413	1.6476	1.5251	1.627	1.5437	1.6006	1.59495	1.8658	1.7391
3196_V	SNX12	Q9UMY4	73	1.0414	1.0537	0.9644	0.88858	1.1659	NaN	1.0276	1.0913	1.1811	1.1322	1.0794	0.57878	0.95944	1.0036	0.98619	1.1317	1.3285	0.89941	1.1154	1.2141	0.8815	1.1664	1.1034	1.0602	1.0986	1.0963	0.86522	1.5236	1.3933	1.0263	0.91657	1.0874	1.3698	1.2799	1.3616	NaN	1.115	0.92365	1.0064	0.96381	1.0203	1.3707	NaN	0.94206	1.0476	1.4057
3199_V	ABLIM1	O14639	431	1.05665	0.94577	0.991595	0.97198	0.98469	1.0289	1.01653	0.823075	1.04883	0.906955	1.02237	0.97823	1.02811	0.98967	0.947225	1.04585	0.97991	0.98619	0.99235	0.951295	0.945925	0.94832	0.89799	1.06225	0.90369	0.93007	1.01195	0.87992	0.90371	1.0826	0.976915	1.0222	0.991445	0.873735	1.00033	1.03395	0.95908	0.91788	1.0908	1.0524	0.91851	1.1186	0.89691	0.869365	0.85975	0.93646
3202_V	ABLIM1	O14639	458	NaN	1.2368	1.0868	1.1456	1.2212	1.0283	0.962785	0.93265	0.778655	0.689455	0.575275	NaN	0.29619	0.23402	NaN	NaN	NaN	NaN	1.06201	0.95119	1.1729	NaN	1.05	1.0068	1.0352	0.77327	1.0146	1.01011	1.0396	0.915795	0.883765	0.86405	0.84092	0.719425	0.60994	0.576155	0.94096	NaN	0.93206	0.82224	0.78427	0.7741	NaN	0.53667	NaN	0.37773
3205_V	ABLIM1	O14639	367	0.86257	1.10846	2.0462	1.16586	1.5343	0.7984	1.4121	0.99422	1.6453	0.60794	0.985135	0.48091	1.2208	0.30355	0.622665	NaN	0.18795	NaN	1.01476	1.05008	NaN	0.935685	0.96918	0.949185	0.903795	NaN	1.08996	1.1571	1.07261	0.67147	0.71157	1.2732	1.09674	0.96561	1.09623	0.67182	1.0179	1.3433	1.9535	0.78542	0.82345	0.89992	NaN	0.8132	1.041	0.62748
3207_V	MACF1	H3BPE1	4516	0.94296	0.92739	1.007	1.03873	0.96038	1.08025	0.945445	0.98184	1.02758	0.91602	0.96939	1.00817	0.997425	0.97645	1.0667	0.98834	1.0466	1.0199	0.96606	1.06434	1.03025	1.08943	1.02924	1.05614	1.0831	0.957	1.0739	1.01008	0.941955	1.01428	0.97278	0.98229	0.993855	1.07269	0.924655	0.982155	0.9062	1.0203	0.89768	0.89714	1.0407	0.92646	0.99577	0.960715	1.0203	0.95467
3209_V	MACF1	H3BPE1	1362	0.95307	0.925415	0.754485	0.864435	0.938475	0.78532	0.87559	0.88082	0.69547	0.7393	0.757455	0.663705	0.601105	0.55127	0.54421	0.48243	0.456555	0.44761	0.92939	0.907265	0.943155	0.858645	0.850525	0.81057	0.61986	1.11145	0.820095	0.62426	0.54307	0.5171	0.543945	0.505735	0.44822	0.48866	0.36791	0.396455	0.76196	0.94609	0.78488	0.77923	0.83371	0.89133	0.7893	0.86358	0.70273	0.63839
3210_V	MACF1	H3BPE1	1117	1.005	0.96248	0.94981	NaN	0.7451	1.2057	NaN	NaN	0.85471	0.80442	1.3132	0.84462	NaN	1.1004	NaN	1.1349	NaN	0.94952	1.3242	NaN	0.95041	0.76672	0.87195	1.1896	1.2844	0.88312	NaN	NaN	0.96616	1.0138	NaN	NaN	0.91939	NaN	NaN	NaN	NaN	0.80329	0.91292	NaN	1.1707	0.88887	1.2444	0.69368	1.0961	1.2225
3217_V	MACF1	H3BPE1	3922	1.34725	1.2424	1.3952	1.3294	NaN	1.0182	1.4155	0.91479	1.3711	1.2167	1.2461	1.0456	1.2521	1.1926	1.31535	1.0081	1.25435	1.4626	1.3926	NaN	1.2994	1.3277	1.26265	1.0708	1.4793	1.1683	1.4671	1.68065	1.0314	0.9925	1.15674	1.101	0.94269	1.1521	1.0571	1.1789	1.6983	NaN	1.2337	1.2668	1.3842	1.269	1.3071	1.18995	1.3579	1.0642
3218_V	MACF1	H3BPE1	7068	1.07295	1.2399	1.25315	1.6479	1.44125	1.3221	1.6534	1.03448	1.9818	2.17165	1.61826	1.5264	1.68056	2.26185	1.4985	2.33085	0.35234	2.11065	1.16995	1.30325	1.15245	1.4466	1.5664	1.30799	1.4596	1.15435	1.47031	1.6688	1.73525	1.29588	1.75535	1.99575	1.7998	1.8866	2.0958	2.0303	1.1553	1.1305	NaN	1.1571	1.2813	1.2083	1.3216	1.1754	1.3083	NaN
3221_V	MACF1	H3BPE1	4491	0.85394	0.94569	0.861475	1.0641	1.05402	1.14348	1.3003	0.91108	1.0284	0.9134	1.1464	1.21586	1.10315	1.2179	0.88179	1.0885	0.885	0.91411	0.8951	0.93264	1.18615	1.05574	0.99778	0.939055	0.732485	0.94102	0.84648	0.92013	0.81937	0.988285	1.0299	0.78891	0.74539	0.86728	0.75713	0.878595	0.82596	0.8994	1.2063	NaN	NaN	1.0285	0.87399	0.97725	1.1229	0.92706
3228_V	MACF1	H3BPE1	7459	0.97664	1.1159	1.0177	1.0869	1.03365	1.03449	1.04966	1.0503	0.872685	0.70948	0.882015	0.428425	NaN	NaN	NaN	NaN	NaN	NaN	1.0442	1.08638	1.06185	NaN	1.0975	1.15075	0.935485	1.1915	1.11595	0.95012	0.92811	1.0602	0.99842	0.774495	0.86137	NaN	0.6865	0.632945	1.0923	1.1063	0.9739	0.88127	0.87008	0.97788	0.77072	0.88589	NaN	1.02
3233_V	IGF2BP2	Q9Y6M1	161	1.03578	NaN	0.96971	0.81447	0.89727	NaN	0.80144	0.57134	0.90192	0.71463	0.903385	1.0124	0.79493	0.7251	NaN	NaN	0.734365	NaN	1.14395	0.67649	0.671235	0.60101	0.67579	0.87864	0.88986	0.63774	0.722145	0.80763	0.737315	1.0074	0.8686	0.76386	0.873245	0.70184	0.85145	0.847425	1.0751	0.64394	0.59485	0.59443	0.93036	0.94313	0.59956	0.615235	0.61286	0.94037
3234_V	IGF2BP2	Q9Y6M1	162	1.06692	0.9089	0.97917	0.9953	0.984505	0.9344	0.94675	1.03082	0.960005	0.86162	0.762055	0.991715	0.87726	0.87024	0.789585	0.80272	0.809185	0.834855	0.999465	0.921635	0.96014	0.97531	0.956025	0.79994	1.01363	0.994455	0.958785	0.806775	0.96639	0.88811	0.930695	0.85721	0.865665	0.894255	0.86455	0.865835	1.0229	0.9317	0.9072	0.96264	0.5571	1.0026	0.85654	0.895435	0.92314	0.94037
3235_V	IGF2BP2	Q9Y6M1	164	1.3393	0.73209	0.80331	1.04273	1.2317	0.87011	0.87088	0.91603	1.11674	0.79853	0.851605	0.99043	0.81137	0.87308	0.714315	0.822425	0.73005	0.737935	0.97858	0.823375	0.76817	0.85247	0.88046	0.77144	0.940015	0.928735	1.0561	1.24289	1.11555	0.88611	0.81644	0.94719	1.00306	0.919025	0.869735	1.02877	NaN	0.96266	0.86285	0.81639	NaN	0.60606	0.75124	0.789205	0.80154	0.73783
3236_V	MEF2A	Q02078	255	1.02385	0.889	0.83682	0.974775	0.93567	0.97781	1.04903	0.801875	0.945265	0.931145	0.85807	0.88595	0.759225	0.891545	0.79771	0.98847	0.81358	0.7766	0.969195	0.799175	0.93509	0.88137	0.925535	0.92925	0.77536	0.9462	0.782375	0.92444	0.93251	0.82703	0.974775	0.81542	0.84383	0.92188	0.75425	0.84624	0.94016	0.88408	0.89843	0.87029	0.79289	0.92269	0.84041	0.91438	0.77783	0.8755
3247_V	PAF1	F8W9Q2	107	0.90893	0.849975	0.730465	0.653025	0.57132	0.46535	0.39035	1.14125	0.28471	0.44664	0.052112	NaN	0.27167	NaN	NaN	NaN	NaN	NaN	0.78474	0.893985	0.698185	0.559705	0.494105	0.455125	0.32355	1.05789	0.314025	0.1619	0.19928	0.129733	NaN	NaN	NaN	NaN	0.18709	NaN	0.95522	0.92591	0.78883	0.73499	0.6319	0.60765	0.43341	0.72559	0.4117	0.31022
3250_V	CCDC93	Q567U6	305	1.09425	1.169	1.24005	1.2615	1.18175	1.1213	1.16425	1.1103	1.2689	1.2975	1.25705	1.25705	1.10945	1.1348	1.1558	1.15635	1.19005	1.0867	1.008	1.02608	1.0237	1.0229	1.0778	1.0802	1.2022	0.986515	1.1055	1.2377	1.13955	1.13115	1.15125	1.09515	1.2552	1.11815	1.22515	1.2607	0.89303	0.99957	1.1243	1.0158	1.0939	1.0005	0.98159	0.987205	0.99695	1.2067
3252_V	MTMR1	Q13613	653	1.0091	0.82847	0.81783	0.88177	0.858985	NaN	0.8205	0.97681	0.831955	NaN	NaN	0.66789	0.58703	0.53073	0.47232	0.44745	0.37303	0.31313	1.0565	NaN	0.86728	0.89797	0.85271	NaN	0.86307	NaN	0.85413	0.881125	0.96825	0.87111	0.95236	0.83633	0.75736	0.86994	NaN	0.81676	0.85365	NaN	0.94767	0.83498	0.85489	NaN	0.74337	0.85579	0.69611	0.72068
3256_V	UCKL1	Q9NWZ5	56	0.91562	0.936165	0.89197	0.94228	0.854165	1.06364	0.904925	1.0726	0.93094	0.797045	0.962645	0.847565	0.759075	0.943465	0.831735	0.856125	0.722075	0.74633	1.03315	0.92182	0.84909	0.792555	0.972015	0.9284	0.846025	0.91844	0.819345	0.908895	0.82815	0.88028	0.85974	0.95424	0.924455	1.00314	0.89131	0.84305	0.84265	0.93431	0.85773	0.76019	1.141	0.91186	0.87877	0.854095	0.86268	0.91671
3261_V	TGOLN2	O43493	71	0.999805	1.0628	0.95126	1.1357	1.14415	0.87001	1.0827	0.98026	0.91663	1.119	0.98095	1.06925	1.04835	0.9925	1.17361	0.87549	0.92504	1.12072	1.0323	0.958865	1.0126	0.929675	0.77895	0.97907	0.951285	1.07414	1.03964	0.961525	1.0305	1.08499	0.96325	0.938735	1.02302	0.961515	0.99929	1.10485	1.3009	0.92905	0.93308	0.97808	1.1302	0.94608	NaN	0.91475	1.0235	NaN
3262_V	BYSL	F8WBL2	98	1.01705	1.17575	1.2656	1.1868	1.2351	1.1876	1.1962	1.13935	1.2388	1.29	1.1954	1.24135	1.27715	1.18125	1.2391	1.2152	1.25235	1.21205	0.96759	1.1253	1.13865	1.1636	1.14565	1.18685	1.17545	1.13675	1.18735	1.1694	1.2041	1.22295	1.22805	1.19485	1.21735	1.23505	1.2013	1.1729	1.076	1.1645	1.2287	1.2249	1.1883	1.1827	1.2118	1.1631	1.186	1.1614
3271_V	SNX4	O95219	22	0.829335	0.979855	0.897545	0.77378	NaN	1.00241	1.17948	0.92197	NaN	0.88717	0.845215	0.895415	NaN	0.834225	0.83207	0.777465	NaN	0.85125	1.18897	0.84024	1.0873	0.69837	0.87607	0.93139	0.682725	0.93724	0.83688	0.83306	0.98734	NaN	NaN	1.2545	0.74822	NaN	0.81769	0.94741	0.88505	NaN	0.89534	NaN	0.82891	0.87563	0.71778	NaN	0.91037	0.96525
3274_V	ALG3	Q92685	13	1.00301	0.784955	0.71957	0.69675	0.72049	0.69349	0.80637	0.931105	0.78228	0.83609	0.72885	0.74275	0.72425	0.82254	0.595725	0.765335	0.692105	0.758175	1.04946	0.66326	0.60961	0.617775	0.61521	0.58852	0.676975	0.858845	0.665395	0.637795	0.58684	0.52407	0.657685	0.59825	0.622315	0.666725	0.569085	0.554345	0.9855	0.63694	0.6783	0.57853	0.61163	0.57658	0.61311	0.664785	0.59808	0.41605
3291_V	OTUD4	Q01804	1005	0.9033	0.83423	0.88054	0.80627	0.804215	0.76858	0.740585	0.85059	0.70674	0.7632	0.6972	0.74297	0.67156	0.61476	0.58435	0.52501	0.47888	0.44667	0.967445	0.911265	0.74265	0.75818	0.81651	0.67762	0.81561	0.88135	0.830145	0.795185	0.800485	0.753115	0.79098	0.69311	0.703695	0.70251	0.72153	0.53115	NaN	0.80637	0.66745	0.77781	0.79497	0.75798	0.71881	0.734115	0.65438	0.6638
3294_V	ATP6V1H	Q9UI12	483	1.02501	1.0378	0.99151	0.96469	0.939225	0.93095	0.843495	0.995945	1.10725	1.1062	1.36301	0.859225	0.85917	0.92243	1.06052	1.09586	0.88385	0.99069	0.7367	0.78868	0.97078	1.03486	1.0329	0.88018	NaN	0.90844	0.83694	NaN	1.053	1.0035	NaN	0.81336	1.0749	0.66923	1.14085	1.4011	1.1048	NaN	1.0088	1.0589	0.94585	0.85189	0.94803	0.902	1.0131	0.79688
3297_V	NUP160	Q12769	1157	0.93956	0.93243	1.00763	0.98522	1.05221	1.00722	1.09065	0.996925	1.08585	1.07298	0.9462	0.96029	1.07514	0.942705	0.95077	0.987375	1.0296	0.96722	1.04085	1.00173	0.96567	1.123	1.04155	0.947735	1.09585	0.99053	1.05017	1.21115	1.1354	0.97461	1.2224	1.0348	1.113	1.1767	1.123	1.1047	0.9723	0.94426	1.113	1.1135	1.0138	0.99568	1.0384	1.0215	1.0865	1.1212
3298_V	GSDMD	P57764	181	1.08505	1.1614	1.0982	0.89288	0.86745	0.96552	0.97894	1.08155	0.89874	1.1458	0.87504	0.90084	0.79701	0.88513	0.770495	NaN	0.705085	0.81603	0.966315	1.11225	1.15048	0.77642	0.946055	0.86728	0.79294	1.15295	0.972525	1.0961	1.04584	0.968565	0.99744	0.97662	1.1098	NaN	0.77579	0.90947	1.0559	0.97759	NaN	NaN	1.4007	NaN	0.98247	1.331	NaN	0.68383
3304_V	TJP1	Q07157	1617	NaN	1.09335	1.13085	1.1347	NaN	NaN	1.0998	1.1184	1.127	1.0446	1.1093	1.1254	NaN	1.02815	1.01091	NaN	0.995495	0.92551	1.0807	1.20285	NaN	1.1319	1.0864	NaN	NaN	1.0948	1.1308	NaN	NaN	NaN	NaN	1.1069	NaN	1.1252	1.08585	NaN	1.0654	NaN	NaN	1.1094	NaN	1.0595	NaN	1.0644	NaN	1.0784
3306_V	TJP1	Q07157	1564	0.89307	1.4696	1.0111	1.3043	1.0263	1.1511	1.1752	NaN	0.85142	0.60902	0.23734	NaN	NaN	NaN	NaN	NaN	NaN	NaN	0.88523	1.1635	0.63973	0.88123	1.017	NaN	0.9639	0.82899	0.53191	0.72303	NaN	NaN	NaN	NaN	NaN	0.19709	NaN	NaN	NaN	0.96265	1.2199	0.74574	1.0811	1.1072	0.97907	0.81964	1.1285	0.88473
3307_V	TJP1	Q07157	1565	0.89307	1.4696	1.0111	1.3043	1.0263	1.1511	1.1752	NaN	0.85142	0.60902	0.23734	NaN	NaN	NaN	NaN	NaN	NaN	NaN	0.88523	1.1635	0.63973	0.88123	1.017	NaN	0.9639	0.82899	0.53191	0.72303	NaN	NaN	NaN	NaN	NaN	0.19709	NaN	NaN	NaN	0.96265	1.2199	0.74574	1.0811	1.1072	0.97907	0.81964	1.1285	0.88473
3309_V	TJP1	Q07157	912	1.0965	1.12165	1.07774	1.10586	1.1416	1.177	1.1113	1.1357	0.951535	0.98165	0.951145	0.93903	0.89315	0.79182	0.734	0.696775	0.608955	0.599275	0.927425	1.243	1.1057	1.2118	1.10895	1.0671	0.88921	0.9226	1.0889	1.0511	1.0821	1.12875	1.07295	0.94177	1.02638	0.94389	0.97503	1.10115	0.89366	1.0419	1.079	0.96241	0.97685	0.95926	1.0506	1.07072	0.99547	0.9366
3312_V	TJP1	Q07157	968	0.88508	1.20115	1.1808	1.15145	1.1704	1.2668	1.2563	0.88394	1.1974	1.22025	1.2229	1.1029	1.123	1.10615	1.1056	1.08432	0.98232	0.972775	1.01575	1.04949	1.13145	1.1066	1.1329	1.10455	1.3197	0.927145	1.21335	1.3621	1.35515	1.12525	1.26315	1.08055	1.192	1.17235	1.19	1.1854	NaN	0.9173	1.0151	1.0262	1.006	1.1521	1.1185	0.91971	1.1244	1.0819
3313_V	TJP1	Q07157	1111	1.0091	NaN	NaN	NaN	NaN	NaN	0.67668	0.85384	NaN	NaN	0.75816	0.36576	NaN	0.67152	0.810875	0.96867	1.0404	1.6385	0.99559	0.59872	0.63187	NaN	0.73212	0.585655	0.611235	0.74079	0.73981	0.57441	0.728355	0.789505	0.703285	0.55514	0.67325	0.952385	0.5825	0.71043	NaN	0.65058	0.87581	0.74974	NaN	0.69173	NaN	0.8505	0.99499	1.039
3320_V	NFIB	O00712	312	1.03046	0.92573	1.02811	1.08362	1.4579	1.48355	1.32902	0.641795	1.2954	1.9814	1.2497	1.1357	0.95437	0.94507	1.3722	1.55772	1.08292	0.871435	0.756325	1.07949	1.0611	1.23625	1.4384	1.3629	1.42745	0.76641	1.41255	1.7097	1.36091	1.5186	1.68285	2.0435	1.6893	1.88765	1.81375	1.8439	1.0891	NaN	0.98748	NaN	0.90864	0.89808	1.1727	1.1768	1.0215	1.1243
3327_V	LOH12CR1	Q969J3	75	0.856045	0.80566	0.79636	0.78722	0.84522	0.791265	0.88235	0.703365	0.881745	0.908085	0.87571	0.90057	0.948915	1.0349	0.92136	0.946555	0.921295	0.939665	0.82621	0.692125	0.719795	0.68001	0.7439	0.79757	0.739415	0.59	0.77739	0.7533	0.71246	0.84924	0.75002	0.78287	0.841645	0.87241	0.94233	0.93377	0.73274	0.77852	0.86877	0.88224	0.79098	0.91256	0.9365	0.849105	1.0287	0.95433
3329_V	DENND5B	Q6ZUT9	833	1.17435	1.03562	1.05835	1.07187	1.01662	0.954545	1.0814	0.967765	1.07715	0.923775	1.00561	0.42783	1.03287	1.13441	0.82105	0.964685	0.891095	0.9176	1.05948	0.80306	1.00363	0.998615	0.997945	0.880085	0.925335	1.02821	0.968635	0.853705	0.99553	0.89652	0.847	0.928305	0.810255	0.87071	0.762265	0.84508	1.0065	0.92629	0.83198	1.0724	0.71214	0.57589	0.99872	0.92305	0.9637	0.80963
3331_V	CBX5	P45973	92	0.82365	0.928235	0.725885	0.731435	0.62794	0.678225	0.532665	0.86506	0.43493	0.37579	0.275255	0.208965	0.18568	0.20236	0.139256	0.140045	0.0935185	0.057458	0.86018	0.861155	0.80533	0.756635	0.729595	0.680745	0.57431	0.85223	0.410215	0.331095	0.276005	0.184315	0.35852	0.156805	0.100248	0.102305	0.0969535	0.1479	0.93495	0.91706	0.75906	0.75352	0.62875	0.67011	0.61184	0.737105	0.41578	0.43273
3334_V	TCERG1	O14776	833	1.04222	NaN	0.764285	NaN	0.72201	0.85724	1.3074	NaN	NaN	0.86613	0.7814	0.73521	1.3389	NaN	0.849255	NaN	0.73179	0.94497	0.91057	0.86529	NaN	0.95103	1.1664	1.0994	NaN	1.3792	NaN	NaN	1.0283	0.7883	0.5626	NaN	1.2453	1.31975	0.86589	NaN	0.86578	NaN	0.46275	0.79273	0.5645	0.81809	0.77522	NaN	NaN	1.1821
3336_V	METTL10	Q5JPI9	21	0.995675	0.981405	1.01909	1.04215	1.01321	0.997865	0.93303	0.951145	0.971265	1.02757	0.997025	1.02986	0.937315	0.93135	0.940185	0.99917	1.01599	1.0283	0.98713	0.985535	0.883505	0.98778	0.99133	1.06895	0.842725	0.959	0.91933	0.927505	0.9323	0.984445	0.91766	1.0115	1.01165	0.912695	1.03429	0.9595	0.98308	0.94517	1.0521	1.0445	0.92296	0.92964	0.92637	0.966375	0.94982	0.98843
3337_V	MPP5	Q8N3R9	25	0.90187	1.03964	0.855375	0.872	1.1047	0.885775	0.894125	1.04463	0.815465	0.887105	0.947515	1.09235	0.848895	0.79199	0.96717	0.827765	0.91171	0.82368	0.92714	0.99776	1.16105	1.3347	0.93238	0.9284	0.703755	1.0765	1.03851	0.824705	0.671385	0.84842	0.78518	1.04625	0.947645	0.64736	0.9217	0.76827	0.89911	1.2194	1.0293	1.0053	0.76224	1.104	1.1708	NaN	1.4904	0.93267
3338_V	ZFYVE26	Q68DK2	703	1.05495	1.1175	1.53995	1.3022	1.0893	0.82366	1.33145	1.1883	1.14085	1.1716	1.2315	1.41601	1.08277	1.35815	1.25665	1.0142	1.278	0.986825	0.99148	1.10285	1.1135	1.0517	1.19535	1.22325	1.12583	0.90244	1.299	1.08602	1.3251	1.68935	1.20017	1.28615	1.1187	1.1373	1.5102	1.2732	1.0255	0.96624	1.4877	1.0062	1.2376	1.1115	1.0546	1.21744	1.3985	1.3676
3352_V	SNW1	Q13573	224	0.9627	0.975775	0.99503	1.15775	1.11115	1.17565	1.27685	0.85644	1.5429	1.12293	1.8047	1.95235	1.9126	2.02885	2.09045	1.84205	1.87275	1.76945	0.95008	0.79478	0.813795	0.92609	0.8121	0.967445	0.849625	0.852965	1.0012	1.10255	1.05366	1.06292	1.16925	1.2053	1.21695	1.2237	1.26715	1.2735	0.96914	1.12	1.0731	1.0091	1.4509	1.1707	1.3696	1.19097	1.4408	1.7073
3355_V	NEDD1	Q8NHV4	516	NaN	0.72473	1.37535	1.29765	1.27695	1.3913	1.4013	1.1467	1.53205	1.5114	1.61715	1.7706	1.6804	1.54705	1.527	1.5927	1.71955	1.48205	0.93418	1.1334	1.31015	1.23685	1.09871	1.2608	1.2302	0.995065	1.33105	1.56095	1.33305	1.49355	1.531	1.3262	1.4249	1.4535	1.686	1.591	0.92889	1.3223	1.3631	1.2879	1.1948	1.4018	1.2552	1.079	1.3194	1.3953
3360_V	NEDD1	Q8NHV4	411	NaN	1.4635	NaN	1.3851	NaN	1.554	1.2122	NaN	1.8072	1.47065	2.0163	NaN	1.583	2.4622	1.7629	1.8025	2.0539	2.2753	NaN	1.8049	2.0307	2.0595	1.5046	1.6405	2.9192	1.0364	2.0856	1.6449	2.0734	1.2523	1.7419	NaN	2.2393	2.3364	1.6501	2.2334	1.1317	1.6117	NaN	1.2106	1.7646	1.5826	1.185	1.24039	1.5707	1.7734
3364_V	BEGAIN	Q9BUH8	246	0.95782	0.715095	0.79468	0.76089	0.819905	0.93389	0.738185	0.806135	0.814995	0.84344	0.821145	1.01911	0.869225	0.844405	0.82274	0.72919	0.916815	0.79936	0.84957	0.86993	0.92753	0.79553	0.870135	0.87342	0.843425	0.87465	0.986825	0.95476	1.053	0.883035	0.829325	0.895615	0.886545	0.897815	0.86957	0.94578	0.65679	NaN	0.81442	0.83938	0.78956	0.96027	0.83955	0.78681	0.72889	0.97721
3366_V	BEGAIN	Q9BUH8	563	1.09305	1.03645	1.09795	1.114	1.11152	1.21925	0.94936	1.01917	NaN	0.967295	1.02534	1.2088	1.07915	1.00516	1.03151	0.93094	0.87362	0.79669	1.14289	0.96537	1.03541	1.08789	1.0618	1.0684	1.0656	1.0792	1.06246	0.85916	0.896855	0.96931	0.89526	0.975995	1.04832	1.00109	0.96385	0.93788	1.4014	NaN	1.1218	1.2178	1.0233	1.1055	0.94077	1.0657	1.1915	NaN
3369_V	BEGAIN	Q9BUH8	200	1.16225	0.83696	0.762675	0.780865	0.823615	0.611745	0.705395	0.86499	0.77174	0.90413	0.63331	0.704215	0.74411	0.59349	0.65492	0.691605	0.58867	0.77878	0.937005	0.739195	0.71737	0.90144	0.84541	0.757745	0.703545	0.83233	0.7907	0.8477	0.72376	0.61066	0.62965	0.63151	0.80779	0.69048	0.756345	0.69855	0.85101	1.1923	0.42249	0.44695	0.75527	0.57939	0.50488	0.70995	NaN	0.48432
3370_V	ACIN1	Q9UKV3-5	882	0.98656	1.9684	2.0816	NaN	1.9776	1.7314	2.182	1.5109	NaN	2.1034	1.925	2.22825	2.7092	NaN	NaN	2.0824	NaN	1.9089	1.1351	2.0563	1.7812	NaN	2.1818	1.8009	NaN	1.2741	2.0387	1.949	NaN	2.325	2.02675	2.3079	2.0925	NaN	1.7038	1.9509	1.2261	2.2515	2.1004	NaN	NaN	2.0371	NaN	NaN	NaN	NaN
3378_V	ITPK1	Q13572	396	0.983205	0.962715	0.99059	NaN	1.0424	0.8549	0.98664	0.96546	0.75839	0.83124	0.7587	0.66435	0.565035	0.45969	NaN	0.27038	NaN	0.1602	1.0329	0.93954	0.96238	0.98571	1.00605	0.90441	0.940995	NaN	0.9646	NaN	NaN	NaN	NaN	0.77431	0.75931	0.61201	0.65457	0.603355	0.86379	NaN	NaN	0.85269	0.90701	NaN	0.76546	NaN	0.67327	0.70928
3381_V	PSMA3	P25788	250	0.51729	0.503375	0.43292	0.511985	0.70884	0.38426	0.39656	0.49432	0.4456	0.39611	0.49162	0.4845	0.42914	0.634475	0.534105	0.62701	0.595785	0.52266	0.78729	0.30047	0.2812	0.569525	0.40082	0.33709	0.26475	0.53557	0.557485	0.35028	0.577	0.599775	0.49309	0.72273	0.624265	0.5562	0.533135	0.55189	NaN	0.67034	0.70384	0.65514	0.8065	0.77492	0.8127	0.68753	0.68038	NaN
3386_V	CTAGE5;CTAGE6;CTAGE4;CTAGE8	O15320	137	1.1444	1.0051	1.0029	1.04225	0.948335	0.85051	1.11645	0.95226	1.23235	1.1965	0.868735	1.2062	1.15335	1.04455	0.893225	0.9656	1.00342	0.972595	1.0289	0.96734	0.923925	0.97336	0.89895	0.988815	0.955525	0.80373	1.0945	1.02014	0.88394	0.904035	0.962495	0.907505	1.03977	1.0911	0.99037	0.957365	0.97604	0.94316	0.94555	1.0332	0.93527	1.1362	0.97536	0.88033	1.0544	0.62464
3388_V	CCNK	O75909-1	340	0.962715	0.900265	0.92119	1.0938	0.820085	0.959535	0.91774	1.10257	1.04975	0.945925	0.99651	1.01008	1.0705	1.05933	0.997965	0.924015	0.996145	0.9818	0.993845	0.754145	0.930915	0.746725	0.947075	0.970285	1.12797	0.73863	1.03182	1.78096	0.960495	0.998605	0.890735	0.87966	0.99573	0.949675	0.99	0.93628	1.6722	0.85032	0.69725	0.97281	0.96799	0.88258	0.75936	1.06472	1.0257	NaN
3390_V	CCNK	O75909-1	9	NaN	1.0141	1.0995	1.2819	NaN	NaN	1.2758	NaN	1.193	1.2519	NaN	NaN	1.0427	1.0933	NaN	1.241	1.2038	1.1979	NaN	1.1563	NaN	1.7171	NaN	0.99984	1.3372	1.3497	NaN	1.287	1.3616	NaN	1.3087	1.1279	1.3192	NaN	1.2372	1.71285	NaN	1.0519	1.2073	1.7016	1.3502	1.4522	NaN	1.273	1.0351	NaN
3397_V	ARID1B	Q8NFD5	1555	1.00887	0.748695	0.657495	0.60518	0.679815	0.58804	0.513125	0.83672	0.391495	0.415	0.27464	0.213425	NaN	0.095856	NaN	NaN	NaN	NaN	1.03314	0.78077	0.771395	0.78927	0.702875	0.696845	0.52376	0.80987	0.429505	0.371445	0.32763	0.34308	0.20249	0.25226	NaN	0.20351	NaN	0.15229	1.0485	0.74335	0.65889	0.61578	0.60011	0.55229	0.31584	0.782615	NaN	0.32866
3398_V	ARID1B	Q8NFD5	1559	1.00887	0.748695	0.657495	0.60518	0.679815	0.58804	0.513125	0.83672	0.391495	0.415	0.27464	0.213425	NaN	0.095856	NaN	NaN	NaN	NaN	1.03314	0.78077	0.771395	0.78927	0.702875	0.696845	0.52376	0.80987	0.429505	0.371445	0.32763	0.34308	0.20249	0.25226	NaN	0.20351	NaN	0.15229	1.0485	0.74335	0.65889	0.61578	0.60011	0.55229	0.31584	0.782615	NaN	0.32866
3402_V	RBM39	Q14498	136	0.948115	0.86259	0.870535	0.84101	0.891475	0.96181	0.86895	0.863685	0.85827	0.88046	0.860065	0.886285	0.828865	0.84411	0.85175	0.80472	0.8205	0.8025	0.958545	0.852985	0.90927	0.930045	0.872605	0.89554	0.89691	0.867025	0.872065	0.89415	0.881165	0.880395	0.861165	0.889255	0.830305	0.88055	0.874855	0.883865	0.85772	0.76784	0.82875	0.7916	0.8068	0.80559	0.91683	0.8215	0.84907	0.80651
3407_V	CLK3	P49761	157	0.98668	0.89457	0.932045	0.83336	0.87881	0.89792	1.01074	0.96477	0.898085	0.95551	0.94607	0.78201	1.124	0.991925	0.84471	0.95932	0.89721	0.94321	1.08905	0.89902	0.77931	0.887775	0.72391	0.84308	0.873165	1.00296	0.979735	0.94318	0.86272	0.89526	NaN	1.1016	0.927125	0.9308	0.93487	0.92756	0.97535	0.80876	0.8569	0.91285	1.0133	0.8943	0.90915	0.880475	0.80273	1.0071
3412_V	OTUD5	Q96G74	64	0.94543	0.872655	0.866085	0.896365	0.875925	0.91957	0.907955	0.840905	0.893425	0.925755	0.903425	0.89406	0.88391	0.89732	0.88451	0.83914	0.82479	0.84667	1.01189	0.885635	0.88988	0.862545	0.882405	0.930645	0.881695	0.857985	0.8708	0.862425	0.88979	0.916085	0.872535	0.899345	0.857895	0.890745	0.88656	0.87274	0.87446	0.86296	0.78744	0.8139	0.83616	0.80361	0.83906	0.81651	0.80047	0.91293
3413_V	OTUD5	Q96G74	508	1.0736	1.00656	0.819925	0.823495	0.72156	1.00914	0.8207	0.909755	0.8116	0.70928	0.727525	0.75335	0.76215	0.72441	0.57846	0.740575	0.64478	0.50711	0.97435	0.90489	0.870005	0.898155	0.849235	0.87205	0.802625	0.89997	0.87757	0.857085	0.760315	0.810915	0.72973	0.74465	0.770205	0.671595	0.841365	0.775555	NaN	0.86838	0.71936	0.77944	0.79868	0.87707	0.90036	0.788605	0.70341	0.79514
3416_V	TJP1	Q07157-2	912	0.91204	0.945515	1.00878	0.94297	0.900355	1.0106	0.852725	0.98417	0.826765	0.818275	0.688545	0.633405	0.517365	0.467655	0.32619	0.25884	0.22393	0.18945	0.952695	0.908485	0.93188	0.947935	1.08435	1.02436	0.905155	0.93039	0.86817	0.876715	0.89806	0.908685	0.88005	0.854625	0.803075	0.801725	0.773555	0.758615	0.88164	1.1165	0.89026	0.92702	0.88738	0.88882	0.85622	0.9331	0.73092	0.80126
3418_V	VGLL4	Q14135	149	0.78371	0.83604	0.83008	0.68096	0.67194	0.683625	0.313135	0.90059	0.920455	0.82843	0.79091	0.7892	0.63217	0.58419	0.45593	0.41688	0.34537	0.23943	1.01093	0.93151	1.0004	0.80185	0.95343	0.80876	0.70314	0.79394	NaN	1.1673	0.87128	1.17332	1.03269	0.99872	0.989125	0.88747	0.899885	NaN	0.99798	0.95105	0.9158	0.87977	0.82054	NaN	0.35286	0.88748	NaN	0.74552
3419_V	VGLL4	Q14135	52	NaN	NaN	NaN	1.1339	NaN	1.1268	NaN	1.1074	0.8641	0.874255	0.79076	0.970605	0.39718	1.914	1.6705	1.9151	1.9982	1.9428	1.1473	1.09985	1.0533	NaN	NaN	1.3323	0.71512	1.1739	0.56577	0.67342	0.53774	1.4174	1.07147	0.464915	1.00994	0.427245	1.5428	0.959645	1.108	1.0343	1.136	1.1356	NaN	1.0129	1.1485	1.10365	NaN	1.1668
3420_V	MAPRE2	Q15555	208	0.996605	0.90683	1.1791	0.66292	0.834675	1.24445	0.690615	1.3333	0.52663	0.53094	0.223203	0.27617	NaN	0.17752	NaN	NaN	NaN	NaN	0.55494	0.58535	0.76408	0.76931	0.603745	0.59481	0.49227	0.73784	0.518335	0.48531	NaN	0.6811	0.42664	0.262	0.39849	0.288085	NaN	NaN	0.50258	1.0005	0.91912	0.6614	0.68247	0.59756	NaN	0.70393	NaN	NaN
3421_V	MAPRE2	Q15555	209	0.996605	0.90683	1.1791	0.66292	0.834675	1.24445	0.749	1.3333	0.52663	0.53094	0.223203	0.27617	NaN	0.17752	NaN	NaN	NaN	NaN	0.55494	0.58535	0.76408	0.819885	0.603745	0.745575	NaN	NaN	0.518335	0.45508	NaN	0.6811	0.42664	0.262	0.39849	0.288085	NaN	0.26753	0.50258	1.0005	0.91912	0.6614	0.68247	0.59756	NaN	0.70393	NaN	NaN
3425_V	MAPRE2	Q15555	223	0.996605	0.89016	1.1791	0.524345	0.834675	0.733805	0.690615	1.3333	0.52663	0.53094	0.223203	0.27617	NaN	0.17752	NaN	NaN	NaN	NaN	0.55494	0.8054	0.76408	0.819885	0.72782	0.745575	0.49227	NaN	0.518335	0.48531	NaN	0.6811	0.42664	0.262	0.39849	0.288085	NaN	0.26753	0.50258	1.0005	0.91912	0.6614	0.68247	0.59756	NaN	0.70393	NaN	NaN
3434_V	ILF3	Q12906	384	NaN	NaN	0.8982	NaN	1.03839	0.89847	NaN	NaN	1.3834	1.309	1.06975	1.3644	1.8237	1.9957	1.45842	1.99	2.0579	NaN	0.75847	0.691435	0.75128	NaN	1.5657	0.54717	0.8891	NaN	1.1018	1.6778	1.0858	1.1612	1.3415	1.3325	1.7035	1.5191	2.4064	NaN	NaN	0.72838	0.61771	NaN	NaN	0.25012	0.71581	NaN	NaN	1.1283
3441_V	ILF3	Q12906	190	1.0101	0.860665	0.69237	0.76375	0.748015	0.720985	0.659	0.99094	0.65463	0.55109	0.572615	0.55142	0.486065	0.5338	0.441585	0.42374	0.485625	0.409435	0.917715	0.875805	0.70302	0.760375	0.69965	0.735685	0.68891	1.1325	0.657875	0.80265	0.627285	0.582385	0.593495	0.48173	0.49548	0.52373	0.516745	0.54237	1.001	0.82794	0.68487	0.60777	0.6723	0.70908	0.74599	0.821245	0.63746	0.55791
3443_V	LYSMD3	Q7Z3D4	55	0.95748	1.0144	1.6636	1.0487	0.71981	0.85084	1.01395	1.2388	NaN	0.93544	0.40752	1.1201	0.99334	0.761	1.1624	0.75055	0.47311	1.04052	1.11018	NaN	0.745	0.78854	NaN	1.267	1.1342	1.6641	0.67292	NaN	NaN	NaN	0.950425	NaN	0.93016	0.63628	NaN	NaN	NaN	0.86563	NaN	1.2258	1.3765	1.0477	1.1934	0.9702	1.4412	0.79484
3446_V	CSDE1	O75534	123	0.99777	1.04985	1.165	1.2835	1.1377	1.1348	1.2274	0.97274	1.3253	1.3936	1.436	1.5321	1.3742	1.5191	1.45035	1.45505	1.5902	1.63685	NaN	1.1777	1.123	1.0552	1.03865	1.1097	1.2113	0.88698	1.3035	1.3695	1.33715	1.3706	1.458	1.47635	1.43235	1.14823	1.5667	1.59585	NaN	NaN	0.88423	0.95862	1.0185	1.0147	NaN	0.64277	1.103	NaN
3448_V	PRKRA	O75569	18	1.0561	0.945645	0.895665	0.80684	0.856425	0.755895	0.831675	1.06122	0.73783	0.65321	0.727745	0.6793	0.582135	0.617635	0.512065	0.485785	0.507485	0.4986	1.00848	0.79997	0.766005	0.79809	0.90424	0.73609	0.886975	0.99171	0.82177	0.751385	0.80487	0.818595	0.754835	0.70868	0.76416	0.70357	0.68339	0.76954	1.0707	0.75876	0.88718	0.73625	0.70545	0.73646	0.91413	1.0132	0.70393	0.74704
3452_V	TFG	Q92734	197	0.87053	0.999915	0.825795	1.0645	0.881485	0.83438	0.87715	0.87057	1.06775	0.99467	0.91952	0.846735	0.809745	0.763195	0.807935	0.747605	0.754525	0.729865	0.83926	1.1029	1.01896	0.996845	1.1237	0.862645	1.00591	1.254	0.9579	1.0016	0.855835	0.8327	0.91667	0.92866	0.938775	1.05995	0.884605	0.887065	0.90005	0.92866	0.83739	0.96081	0.95935	0.90749	1.1575	1.23685	0.92095	1.0035
3454_V	CELF1	Q92879-4	205	0.92755	1.07734	0.964615	0.992965	0.78445	0.883625	0.88146	0.9525	0.95873	0.899035	0.94309	0.843225	0.798705	0.815875	0.68317	0.720245	0.633495	0.62976	0.926215	1.0296	0.925905	1.01438	1.03765	0.94929	1.01707	0.89833	1.00723	1.0603	0.8202	0.950875	0.93443	0.903815	0.86182	0.846125	0.8146	0.877055	1.0921	0.99012	0.97314	1.0383	0.8829	1.1472	0.83428	0.935355	0.79926	0.79426
3457_V	CELF1	Q92879-4	22	1.2129	1.0675	1.0379	0.93532	0.99286	1.0883	0.9537	0.988105	0.845105	0.753745	0.779105	0.698715	0.762095	0.570895	0.51878	0.426875	0.35988	0.327245	0.884905	1.0484	1.00254	0.88821	1.04506	1.1366	0.92812	1.2261	0.88197	1.08306	0.77562	0.916915	0.82416	0.932805	0.82499	0.841855	0.747965	0.648185	1.0598	0.90521	1.0934	1.1528	0.93413	0.86986	1.0859	0.951035	0.79554	0.69361
3460_V	SRGAP1	Q7Z6B7	835	0.872935	0.85998	0.77392	0.786855	0.84102	0.705145	0.78868	0.79488	0.757175	0.76481	0.767235	0.859525	0.743615	0.747245	0.741455	0.68348	0.69808	0.650595	0.832305	0.71698	0.718535	0.73336	0.76674	0.778215	0.759265	0.67509	0.71094	0.71091	0.68248	0.75059	0.71813	0.70925	0.69434	0.6825	0.65191	0.69332	0.79063	0.66809	0.64283	0.73541	0.62248	0.72627	0.71853	0.648525	0.63349	0.67712
3475_V	COBLL1	Q53SF7-4	1121	1.1813	0.90558	0.86112	0.890745	0.800485	0.8372	0.70772	0.77585	0.64492	0.76506	0.66458	0.64318	0.667905	0.60434	0.60266	0.63389	0.554685	0.59658	0.99296	0.783335	0.873775	0.77368	0.75137	0.7006	0.68303	0.80756	NaN	0.59463	0.74538	0.542045	0.697695	0.59448	0.67806	0.719545	0.66543	0.610105	1.4111	0.78384	0.68105	0.6631	NaN	0.57847	0.51715	0.698455	0.88063	0.71821
3479_V	COBLL1	Q53SF7-4	273	0.91363	0.71444	0.97328	1.033	0.96527	NaN	1.2235	NaN	NaN	0.90302	1.1478	1.1354	0.7826	0.84978	0.37712	0.72744	NaN	0.74331	1.0378	0.60078	0.57511	0.57278	0.76387	0.5979	NaN	0.8566	0.62992	NaN	0.67759	0.74704	0.50848	0.77885	0.35895	0.711	0.64895	0.67005	NaN	NaN	NaN	NaN	1.0369	0.97218	0.98622	0.797245	0.96776	0.63753
3483_V	SMPD4	Q9NXE4	130	1.1446	0.816315	0.904895	0.857765	0.86086	0.72125	0.78889	0.98154	0.777375	0.71471	0.71986	0.70324	0.569915	0.64364	0.45222	0.477685	0.3942	0.39515	0.946685	0.734855	0.674565	0.76849	0.686905	0.720265	0.6835	0.99283	0.69838	0.586045	0.55034	0.56683	0.592755	0.46915	0.485195	0.462395	0.39302	0.40374	1.0474	0.82807	0.75814	0.84929	0.98329	0.79791	0.71518	0.90518	0.64131	0.49168
3486_V	MIA3	Q5JRA6	1906	0.885225	0.933935	0.929265	0.90975	0.992095	0.803745	0.98227	0.898575	1.02421	0.965535	0.904615	1.03865	NaN	0.976105	0.79899	0.949205	0.91601	0.93452	1.0754	0.982635	0.879255	0.802685	0.886715	0.84919	1.00637	1.04093	0.90935	0.81842	1.03445	0.88767	0.828295	0.79904	0.85052	0.85012	0.83642	0.75548	1.1247	0.93023	0.96167	0.89962	0.9247	0.81647	0.96751	0.969655	0.88558	0.84166
3496_V	RILPL1	Q5EBL4	259	0.8955	1.16317	1.00775	1.1107	1.1693	1.11844	1.26165	1.08454	1.119	1.108	1.05181	1.24045	1.1192	1.1559	1.19925	1.1421	1.0858	1.06138	NaN	1.42065	1.7219	1.2746	1.3795	1.07923	1.2995	1.0168	1.33026	1.4108	1.4056	1.0371	1.2791	1.12375	1.1843	1.1248	1.22802	1.4542	NaN	1.493	1.686	1.4732	1.7025	1.5704	1.2745	1.3882	1.3744	1.0366
3497_V	RILPL1	Q5EBL4	346	0.821395	0.942	0.913615	0.87899	0.93633	0.89823	0.91927	0.906145	0.888085	0.91244	0.952465	0.97298	0.954575	0.93985	0.90953	0.877625	0.852445	0.89091	0.98204	0.85032	0.895865	0.86142	0.965895	0.95334	0.84673	0.935585	0.891115	0.966175	0.960375	0.957165	0.97691	0.88672	1.00865	0.9139	0.91377	0.9646	0.67619	0.80394	0.85406	0.90128	0.89531	0.83223	0.85808	0.85409	1.0795	0.94355
3502_V	ERC1	Q8IUD2	17	1.04834	0.78594	0.7608	1.09102	0.85022	0.891195	0.66888	0.701595	0.695265	0.55946	1.07304	0.824605	0.25748	0.380065	NaN	0.293035	NaN	0.41352	1.1573	1.15556	0.808455	0.77729	0.77456	0.88866	0.665245	0.734375	0.74581	NaN	0.70816	0.765275	0.57955	0.76696	0.477095	0.43936	0.35478	0.34574	NaN	0.80575	0.61691	0.81786	0.5533	0.6529	0.46147	0.637935	0.41746	0.46037
3503_V	ERC1	Q8IUD2	21	1.09102	0.970245	0.792655	0.96242	0.80969	1.22395	0.850245	0.741025	0.724495	0.704355	0.68943	0.53319	0.25748	0.376545	0.16888	0.293035	0.37996	0.41352	1.05503	0.893905	0.78266	0.77729	0.84678	0.940785	0.755345	0.791025	0.70143	0.19969	0.68852	0.765275	0.53672	0.64161	0.61627	0.57981	0.98524	0.439355	0.96128	0.78257	0.6675	0.81786	0.75155	0.58068	0.48388	0.6078	0.41746	0.46037
3509_V	STX16;STX16-NPEPL1	O14662	35	1.00805	0.74437	0.850075	0.96354	0.97003	0.96506	0.84247	0.99256	0.896045	0.70474	0.63135	1.04325	0.81615	0.87865	0.56776	0.5607	0.49543	0.47787	1.1264	0.863325	0.956875	0.83708	1.01987	0.88392	0.877885	1.10065	0.955635	0.740655	0.85974	0.723765	0.78626	0.813635	0.65096	0.714645	0.667335	0.75841	1.0909	0.9994	0.70498	1.0014	0.77885	0.95981	0.82033	0.900555	0.77973	0.75988
3510_V	STAT3	P40763	727	0.84171	0.79325	0.930175	0.94546	0.920705	0.924705	0.91628	0.897505	1.2239	0.935745	0.90813	0.63106	1.09199	0.92905	0.88806	0.57979	0.731345	0.74223	0.992655	0.876275	0.90384	0.91328	0.983995	0.878255	0.929175	0.80274	0.890835	0.96601	1.02788	1.25355	1.00955	1.2139	1.07204	0.99681	0.868755	1.1063	0.95633	0.76532	0.7924	1.1247	0.81829	1.0854	0.89504	0.86032	0.82062	NaN
3511_V	PPP1R18	Q6NYC8	175	0.966235	0.86679	0.791065	0.72327	0.740625	0.796675	0.74345	0.859585	0.586155	0.59817	0.530425	0.492845	0.424565	0.34171	0.29821	0.23426	0.17355	0.17346	0.996345	0.781855	0.807695	0.775305	0.816175	0.71385	0.731365	0.815015	0.681465	0.697885	0.64907	0.63618	0.577535	0.55502	0.499315	0.55126	0.50134	0.46471	0.99653	0.70703	0.61511	0.6526	0.70255	0.63516	0.63886	0.713385	0.62798	0.47904
3512_V	PPP1R18	Q6NYC8	224	0.917215	0.888585	0.89245	0.904455	0.900055	0.880595	0.84735	0.874275	0.829385	0.867635	0.84867	0.79113	0.86554	0.786525	0.86404	0.787625	0.723345	0.738115	0.94277	0.77677	0.7856	0.847025	0.93199	0.8556	0.848355	0.79839	0.860765	0.847985	0.86188	0.79665	0.89322	0.878865	0.77652	0.802665	0.77425	0.77446	0.95503	0.76259	0.7952	0.81292	0.78622	0.80386	0.78624	0.817125	0.80601	0.85383
3514_V	PPP1R18	Q6NYC8	368	1.01493	1.0556	0.79556	1.1133	1.06635	1.0737	1.1757	1.03059	0.97739	0.944185	0.96673	1.01445	0.866625	0.88083	0.88319	0.92424	0.777435	0.869135	1.12595	1.0429	1.00547	1.06678	0.953595	0.923	0.98134	1.11325	0.941365	0.841475	0.853965	0.928545	1.07708	0.902485	0.906495	0.94523	0.933035	0.83873	0.99129	1.1433	NaN	0.93993	0.99203	1.08	1.0255	0.888655	NaN	0.78612
3517_V	NOL6	G8JLK7	759	1.01295	0.882025	0.91795	0.880895	0.87892	1.02195	0.81613	0.935905	0.8483	0.825265	0.90792	0.847885	0.763165	0.777405	0.77381	0.76678	0.781325	0.734405	1.04075	0.830375	0.900175	0.87252	0.91418	0.87631	0.8524	0.818075	0.831925	0.77516	0.82928	0.850805	0.798415	0.854285	0.793005	0.82732	0.781035	0.744475	0.87831	0.80547	0.77694	0.78099	0.83717	0.86689	0.80809	0.85879	0.79184	0.89823
3519_V	NOL6	G8JLK7	229	NaN	NaN	1.2097	1.1213	1.1633	0.88153	2.0192	NaN	1.1445	NaN	1.0287	1.1786	NaN	1.04068	1.172	1.8589	1.05596	1.04678	1.0826	NaN	0.98361	NaN	0.83669	1.1056	NaN	NaN	1.05519	0.79619	1.0203	2.0724	1.1513	NaN	1.1052	NaN	NaN	NaN	0.9688	NaN	NaN	0.9126	1.1267	0.94054	NaN	NaN	0.82821	0.92055
3529_V	AMPD2	Q01433	168	1.04385	0.64534	0.73599	0.62796	0.631515	0.628285	0.614695	1.07752	0.56298	0.540675	0.675635	0.61722	0.580355	0.608415	0.692945	0.660535	0.73367	0.823155	1.0252	0.59608	0.505505	0.550915	0.524035	0.53728	0.504145	0.78716	0.537575	0.5099	0.51462	0.48613	0.54234	0.54248	0.507605	0.50393	0.504835	0.531425	0.89665	0.62214	0.64393	0.6241	0.65146	0.58457	0.60488	0.72437	0.60598	0.55036
3532_V	PXDC1	Q5TGL8	150	0.938795	0.888135	0.97288	0.884	0.904305	0.85097	0.95385	0.926925	0.81775	0.88519	0.78139	0.8144	0.741435	NaN	0.63852	0.64679	0.55135	0.52574	0.89892	0.87265	0.862695	0.88286	0.85243	0.892105	0.793475	0.83988	0.85325	0.907335	0.78161	0.84493	0.79824	0.72949	0.78868	0.725035	0.75431	0.74144	0.92412	0.84745	0.81665	0.91118	0.83638	0.86145	0.85842	0.874435	0.81761	0.81572
3537_V	FAM65A	Q6ZS17	351	1.0652	1.01166	1.05526	1.23805	1.2768	1.08617	1.39255	0.816245	1.56165	1.5142	1.54485	1.5034	1.60055	1.5924	1.3613	1.4122	1.32405	1.3609	1.7635	0.76185	NaN	0.65856	0.70384	0.75401	1.3573	1.01194	0.48049	2.1533	1.7711	0.4207	1.6139	1.386	NaN	1.7578	NaN	NaN	0.983	0.86207	0.85301	0.89055	0.91278	0.95515	1.0407	0.79345	1.262	1.066
3539_V	YBX1	P67809	313	0.910565	0.973755	1.0626	0.95202	0.97366	1.0549	0.92185	0.902835	1.0216	1.0063	NaN	0.80718	0.87007	0.88724	0.9266	0.888045	0.91771	0.962255	NaN	0.90358	1.0297	0.98987	1.1693	0.960865	NaN	0.84769	0.98246	1.0426	0.99587	1.0315	0.99878	1.0654	1.00353	1.05029	1.0122	1.0222	NaN	NaN	1.0181	1.0654	1.0951	1.0827	1.1823	0.938865	1.0339	1.1315
3540_V	YBX1	P67809	314	0.98398	0.95801	0.93424	0.94681	0.979215	0.99469	1.0696	0.89134	0.99445	0.890695	0.99411	1.05512	0.96402	0.92331	1.0521	0.84442	0.916515	0.87728	0.98579	0.93994	1.01335	0.96124	0.93669	0.96656	0.975165	0.88598	NaN	1.01419	0.96348	0.99268	0.9421	0.95016	1.0746	NaN	NaN	NaN	0.96725	1.0794	1.0307	1.0374	1.0725	1.1068	1.0879	0.82628	NaN	NaN
3542_V	YBX1	P67809	176	0.938495	1.4591	1.1697	1.14525	1.1799	1.4081	1.1496	1.00209	1.3067	1.1799	1.08047	1.1386	1.06405	0.959395	0.93837	0.678275	0.88201	0.903395	1.01886	1.4888	1.22	1.24835	1.09382	1.2555	1.1164	0.883825	1.02992	1.00025	1.10015	1.02791	1.2268	0.99857	1.13295	1.21345	1.3032	1.11215	1.1802	1.0489	1.1769	1.0824	1.2675	0.89934	1.1122	1.1408	1.1404	1.3073
3543_V	YBX1	P67809	165	NaN	1.12322	1.13192	1.2591	1.2838	1.2705	1.04236	0.87349	0.91468	1.0659	0.91212	0.92029	1.01472	1.04462	1.2043	1.4488	1.1919	1.5071	0.97054	1.2078	1.06255	1.22075	1.1769	1.0534	1.0337	1.19005	0.883035	1.1028	1.2764	1.0688	1.3412	1.2088	1.4289	1.3244	1.521	1.679	0.80925	1.0351	1.4831	1.0939	1.3245	NaN	NaN	1.1777	1.5393	1.3517
3545_V	NCOR1	H0Y459	50	0.97824	0.81851	0.74704	0.72782	0.7753	0.726195	0.82688	0.84403	0.66136	0.595245	0.57906	0.49895	0.38572	0.32338	0.26484	0.21942	0.18745	0.17237	1.04269	0.86072	0.84987	0.75627	0.82021	0.88179	0.74601	0.72293	0.72693	0.83386	0.78801	0.771805	0.69719	0.70995	0.696875	0.6607	0.641135	0.58088	1.0173	0.7695	0.73263	0.59772	0.65994	0.55643	0.68969	0.6536	0.59969	0.53106
3546_V	NCOR1	H0Y459	55	0.97824	0.81851	0.80346	0.72782	0.82803	0.726195	0.780405	0.888575	0.67226	0.595245	0.57337	0.444875	0.37058	0.32338	0.26484	0.21942	0.18745	0.17237	1.04269	0.86072	0.813735	0.75627	0.82021	0.88179	0.74601	0.82547	0.80308	0.83386	0.78801	0.771805	0.69719	0.70995	0.696875	0.691195	0.641135	0.64956	1.0173	0.7695	0.73263	0.59772	0.65994	0.55643	0.68969	0.6536	0.59969	0.53106
3547_V	NF1	P21359	2802	1.115	1.4088	NaN	1.3167	1.4269	1.2914	1.3175	NaN	1.4231	1.28	1.505	1.4134	1.3665	1.5676	1.2149	1.5649	1.6899	NaN	0.96278	1.0021	1.0277	1.2119	0.96657	1.1624	1.5585	0.83126	NaN	NaN	NaN	NaN	NaN	NaN	NaN	NaN	2.3051	NaN	1.0262	0.92655	1.0629	1.1737	0.92899	NaN	1.0084	0.975015	1.1929	1.3173
3549_V	NF1	P21359	2496	0.89937	1.0599	NaN	1.0633	0.99085	NaN	0.97966	1.1254	0.79061	0.93225	0.68527	0.81173	0.63903	0.48445	0.490035	NaN	NaN	NaN	0.87344	NaN	1.0032	0.967135	1.0866	1.0193	0.81832	0.84428	NaN	NaN	0.948305	NaN	NaN	NaN	0.77059	NaN	0.87316	NaN	0.88556	NaN	NaN	0.81258	0.75849	0.9151	NaN	1.0791	0.78261	NaN
3551_V	NF1	P21359	2188	0.91856	1.1258	1.04671	0.92012	1.04911	1.1265	1.1838	0.958665	1.138	1.07455	1.1143	1.1401	1.121	1.04289	0.949295	0.977145	1.03553	1.07135	1.04723	1.02259	1.1566	0.99255	1.0356	1.1427	0.984995	1.0443	1.1275	0.9563	0.96411	0.99246	0.94671	1.01566	0.944305	0.981225	1.00338	0.879535	0.87829	1.0058	NaN	0.96855	1.06	0.96324	NaN	1.04709	0.93629	1.2524
3552_V	NF1	P21359	864	1.1737	1.0818	1.0867	1.0156	NaN	NaN	1.0566	0.98192	NaN	1.3612	1.2981	1.1893	1.4827	0.92238	1.1979	1.0311	1.154	1.0445	1.2346	0.99731	NaN	1.2776	1.089	NaN	NaN	NaN	1.059	0.99358	NaN	1.3908	1.2213	1.3048	1.0699	1.1148	NaN	0.98669	0.99156	1.1282	0.95944	1.0189	1.0425	0.98287	1.2511	0.93906	1.0819	1.1868
3562_V	CSNK1E	P49674	363	0.9767	0.87376	NaN	1.0318	1.01646	0.85533	1.0141	0.92195	0.86771	0.89025	0.91142	0.81195	0.75163	0.68623	0.58109	0.66239	0.55302	0.550305	NaN	0.84776	0.84484	0.838205	0.803585	0.84674	0.75745	0.7615	0.937685	NaN	0.74997	0.92143	0.81413	0.8226	NaN	0.89579	0.837605	0.79465	NaN	0.78986	NaN	0.73268	NaN	NaN	NaN	0.72985	NaN	0.60082
3566_V	KIAA0226	Q92622	671	0.7986	1.03078	NaN	0.936935	0.942535	0.904405	0.886255	NaN	1.10545	0.98512	1.07988	0.87456	0.814995	0.82283	0.75634	0.795645	0.81689	0.62051	0.98074	0.961365	0.93192	0.92337	1.1537	1.0779	0.885695	1.06585	0.95606	0.87675	0.953755	0.798095	1.1263	NaN	0.860495	0.86551	0.67041	0.64045	1.0887	0.94941	0.94155	1.0511	0.93556	0.90473	NaN	0.978605	1.0597	1.0013
3575_V	TNRC6B	Q9UPQ9	1570	1.1049	1.0555	1.09	1.06061	0.84685	0.82486	0.76207	1.6135	0.65405	0.53091	0.504495	NaN	0.35057	0.348865	0.456005	0.95223	NaN	0.368939	1.1745	1.0223	0.99805	0.95226	0.94539	0.98818	NaN	1.0829	0.78271	0.76362	0.64097	0.6585	0.54917	0.5048	0.51903	0.51588	0.34813	0.36921	1.0587	0.99685	0.93624	NaN	0.78444	0.7783	0.66785	0.91311	0.57577	0.52843
3576_V	NBEAL2	Q6ZNJ1	2739	1.01818	1.3244	1.03119	1.23615	0.98595	0.94872	1.21972	1.1379	0.914545	1.21135	1.3838	1.14382	1.0888	1.2135	1.04595	1.01269	1.0286	1.02527	1.00801	0.839795	0.93602	0.958765	0.917045	0.91456	0.949245	1.06865	0.93873	0.954625	0.86457	1.01869	1.05893	0.825875	0.851965	0.906405	0.829385	0.87929	1.1397	0.77478	0.91655	0.94315	0.82795	0.55101	0.78399	0.91693	0.91139	1.013
[truncated: 3,426 more rows]
[truncated: 91 more columns]

## Sheet: Proteome
RecordsIndex	Gene_names	Majority_protein_IDs	siControl_0min	siControl_10min	siControl_15min	siControl_17min	siControl_19min	siControl_21min	siControl_23min	siControl_25min	siControl_27min	siControl_29min	siControl_31min	siControl_33min	siControl_35min	siControl_37min	siControl_39min	siControl_41min	siControl_43min	siControl_45min	siB55_0min	siB55_10min	siB55_15min	siB55_17min	siB55_19min	siB55_21min	siB55_23min	siB55_25min	siB55_27min	siB55_29min	siB55_31min	siB55_33min	siB55_35min	siB55_37min	siB55_39min	siB55_41min	siB55_43min	siB55_45min	siMASTL_0min	siMASTL_10min	siMASTL_15min	siMASTL_17min	siMASTL_19min	siMASTL_21min	siMASTL_23min	siMASTL_25min	siMASTL_27min	siMASTL_29min	siMASTL_31min
[truncated: 2,878 more rows]
[truncated: 88 more columns]

[truncated: 4 more sheets: Data for simulations, Simulation - siControl, Simulation - siMASTL, Simulation - siB55]
