# Supplementary material for: CDK1-CCNB1 creates a spindle checkpoint–permissive state by enabling MPS1 kinetochore localization
Source: J Cell Biol. 2019 Jan 23;218(4):1182–99. doi: 10.1083/jcb.201808014 (PMC6446832; doi:10.1083/jcb.201808014)
Supplement: Dataset 1 [file JCB_201808014_DataS1.ode]

# Unified model for Greatwall pathway controlled SAC signalling

init CycB=1.012, MASTLP=0.793, ENSAPt=1.423, Mps1P=0.908
init Mad2at=0.968, MCCt=0.677, MCCAPC=0.0287, Cdc20T=0.712, uKT=0

# ODEs for the Greatwall pathway and SAC signalling
CycB' = kscyc' + kscyc*Cdk1 - (kdcyc' + kdcyc*Psome*Cdc20)*CycB
MASTLP' = kagw*Cdk1*(MASTLT - MASTLP) - (kigw' + kigw*B55)*MASTLP
ENSAPt' = kaensa*MASTLP*(ENSAT - ENSAPt) - kiensa*ENSAB55 - kiensa'*(ENSAPt - ENSAB55)
Mps1P' = kamps1*Cdk1*(Mps1T-Mps1P)-kimps1*(B55+PP)*Mps1P
# Mad2at represents free and MCC incorporated Mad2a
Mad2at' = kamad*Mps1P*uKT*Mad2i - kimad*Psome*MCCAPC
# MCCt represent free and APC/C-Cdc20 bound MCC
MCCt' = kasmcc*Mad2a*Cdc20f - (kdimcc + kdcdc20)*MCCt - kimad*Psome*MCCAPC
MCCAPC' =  kasapc*MCC*Cdc20 - (kdiapc + kdimcc + 2*kdcdc20 + kimad*Psome)*MCCAPC
Cdc20T' = kscdc20 - kdcdc20*Cdc20T - kimad*Psome*MCCAPC
uKT' = kauKT*(1 - uKT) - kiuKT*uKT

# Calculation of pENSA:B55 complex in pseudo-steady state
BB = ENSAPt + B55T + (kdi55ensa + kiensa)/kas55ensa
ENSAB55 = 2*ENSAPt*B55T/(BB + sqrt(BB^2 - 4*ENSAPt*B55T))
B55 = B55T - ENSAB55

# Calculation of other forms in the network
Mad2i = Mad2T - Mad2at
Mad2a = Mad2at - MCCt
MCC = MCCt - MCCAPC
Cdk1 = (CycB + eps)/(1 + flavo)
Cdc20f = Cdc20T - MCCt - MCCAPC
Cdc20 = Cdc20f/(1 + alpha*Cdk1)

# Calculation of auxiliary variables
aux relENSA = ENSAPt*delta
aux KTMps1P = Mps1P*uKT
aux B55 = B55T - ENSAB55

# Values of kinetic parameters
p kscyc'=0.0005, kscyc=0.0045, kdcyc'=0.005, kdcyc=0.7, Psome=1, eps=0.01
p MASTLT=1, kagw=8, kigw'=2, kigw=2
p ENSAT=2, kaensa=0.7, kiensa=0.25, kiensa'=0.175
p Mps1T=1, B55T=1, kas55ensa=10, kdi55ensa=0.01,
p kamps1=0.5, kimps1=0.5, PP=0.05
p Mad2T=1, kamad=1, kimad=1
p kasmcc=100, kdimcc=0.1, kasapc=100, kdiapc=0.1
p kscdc20=0.1, kdcdc20=0.1, kauKT=0, kiuKT=0
p delta=0.5, alpha=8, flavo=0


@ total=70,dt=1
@ meth=STIFF,xlo=0,xhi=70,ylo=0,yhi=1.05
@ xp=time,nplot=7,yp=CycB,yp2=MASTLP,yp3=relENSA,yp4=Mps1P,yp5=MCCt,yp6=KTMps1P,yp7=B55

done
